# Supplementary material for: The evolution of the huntingtin-associated protein 40 (HAP40) in conjunction with huntingtin
Source: BMC Evol Biol. 2020 Dec 9;20:162. doi: 10.1186/s12862-020-01705-5 (PMC7725122; doi:10.1186/s12862-020-01705-5)
Supplement: Supplementary file 1 — Additional file 1. f8a orthologs in different species. Genes identified by discontiguous megablast using either the f8a from Homo sapiens (NM_012151.3) or Xenopus tropicalis (NM_001078703.1). [file 12862_2020_1705_MOESM1_ESM.xlsx]

## Sheet: f8a orthologs
	Species	Gene name	Chromosome	Number of Exons	Accession Number (NCBI)
Single exon gene	Bos taurus	F8A1	X	1	XM_024988558.1
		LOC617475	X	1	XM_002699699.6
	Cebus capucinus imitator	F8A1	X	1	XM_017520544.1
	Chrysemys picta bellii	LOC101938399	-	1	XP_005301383.1
	Delphinpaterus lecuas	LOC111170752	-	1	XM_022566298.1
		F8A1	-	1	XM_022566282.1
	Equus caballus	F8A1	X	1	XM_023634332.1
		LOC111771486	X	1	XM_023633479.1
	Felis silvestris catus	LOC101095239	X	1	XM_004001258.5
	Gallus gallus	F8A3	4	1	XM_025149812.1
	Gorilla gorilla	F8A1	X	1	XM_004065159.2
		LOC101129699	X	1	XM_004065177.2
	Homo sapiens	F8A1	X	1	NM_012151.3
		F8A2	X	1	NM_001007524.1
		F8A3	X	1	NM_001007523.1
	Mus musculus (C57BL6 strain)	F8A	X	1	NM_007978.3
	Nomascus leucogenys	F8A1	X	1	XM_003279332.3
	Pan troglodytes	LOC112204046	X	1	XM_009439884.2
		LOC104004037	X	1	XM_024353250.1
	Panthera pardus	F8A1	-	1	XM_019439431.1
	Pongo abelii	F8A1	X	1	XM_024240563.1
		LOC112130779	X	1	XM_024240643.1
		LOC112131028	X	1	XM_024241111.1
	Rattus norvegicus	F8A1	1	1	NM_001109323.1
	Sus scrofa	F8A1	X	1	XM_003135522.6
		LOC100516587	X	1	XM_003135516.4
	Taeniopygia guttata	LOC101234180	4A	1	XM_004176484.1
Multi exon genes	Amphimedon queenslandica	LOC100641929	-	8	XM_019995494.1
	Bactrocera latifrons	LOC108974601	-	2	XM_018942527.1
	Ciona intestinalis	LOC100186428	3	18	XM_002131727.5
	Danio rerio	zgc:101679	1	11	NM_001006078.1
	Dictyostelium discoideum	DDB_G0268116	1	2	NC_007087.3 (1479679 - 1480888)
	Drosophila melanogaster	CG8134	X	2	NM_001298354.1
	Exaiptasia pallida	LOC110244943	-	2	XM_021051178.1
	Schistosoma japonicum	FN317715	-	-	FN317715.1
	Takifugu rubripes	LOC101077820	-	12	XM_003976904.2
	Trichoplax adhaerens	TRIADDRAFT_53007	-	15	XM_002109175.1
	Xenopus laevis	f8a1.L	4L	12	NM_001097049.1
	Xenopus tropicalis	f8a1	4	12	NM_001078703.1
