# Supplementary material for: The evolution of the huntingtin-associated protein 40 (HAP40) in conjunction with huntingtin
Source: BMC Evol Biol. 2020 Dec 9;20:162. doi: 10.1186/s12862-020-01705-5 (PMC7725122; doi:10.1186/s12862-020-01705-5)
Supplement: Supplementary file 2 — Additional file 2. Accession numbers of identified HAP40 and HTT orthologs. [file 12862_2020_1705_MOESM2_ESM.xlsx]

## Sheet: HAP40 orthologs
Species	NCBI Accession number
Bactrocera latifrons	XP_018798072.1
Bos taurus	XP_024844326.1
Caenorhabditis elegans	NP_507527.2
Cebus capucinus imitator	XP_017376033.1
Chrysemys picta bellii	XP_005301383.1
Ciona intestinalis	XP_002131763.1
Danio rerio	NP_001006078.1
Delphinapterus leucas	XP_022421990.1
Drosophila melanogaster	NP_001285283.1
Echinococcus multilocularis	CDS42191.1
Equus caballus	XP_023490100.1
Exaiptasia pallida	XP_020906837.1
Felis silvestris catus	XP_004001307.3
Gallus gallus	XP_025005580.1
Gorilla gorilla gorilla	XP_004065207.1
Homo sapiens	NP_036283.2
Hydra vulgaris	CDG71213.1
Mus musculus	NP_032004.2
Nomascus leucogenys	XP_003279380.1
Pan troglodytes	XP_009438159
Panthera pardus	XP_019294976.1
Pongo abelii	XP_024096331.1
Rattus norvegicus	NP_001102793.1
Sus scrofa	XP_003135570.1
Taeniopygia guttata	XP_003135570.1
Takifugu rubripes	XP_004176532.1
Trichoplax adhaerens	XP_003976953.1
Xenopus tropicalis	NP_001072171.1

## Sheet: HTT orthologs
Species	NCBI Accession number
Bactrocera latifrons	XP_018786903.1
Bos taurus	XP_002688476.2
Caenorhabditis elegans	NP_509663.3
Cebus capucinus imitator	XP_017369816.1
Chrysemys picta bellii	XP_005304140.1
Ciona intestinalis	NP_001342356.1
Danio rerio	XP_009291239.1
Delphinapterus leucas	XP_022410632.1
Dictyostelium discoideum	XP_645159.1
Drosophila melanogaster	NP_651629.1
Echinococcus multilocularis	CDS43612.1
Equus caballus	XP_023494234.1
Exaiptasia pallida	XP_020898202.1
Felis silvestris catus	XP_023109234.1
Gallus gallus	XP_420822.3
Gorilla gorilla gorilla	XP_018880958.1
Homo sapiens	NP_002102.4
Hydra vulgaris	XP_012554583.1
Mus musculus	NP_034544.1
Nomascus leucogenys	XP_012355123.1
Pan troglodytes	XP_016806694.1
Panthera pardus	XP_019309371.1
Pongo abelii	XP_024101641.1
Rattus norvegicus	NP_077333.2
Sus scrofa	NP_999129.1
Taeniopygia guttata	XP_002195265.1
Takifugu rubripes	XP_011611288.1
Takifugu rubripes	XP_011611288.1
Trichoplax adhaerens	XP_002114774.1
