# Supplementary material for: The evolution of the huntingtin-associated protein 40 (HAP40) in conjunction with huntingtin
Source: BMC Evol Biol. 2020 Dec 9;20:162. doi: 10.1186/s12862-020-01705-5 (PMC7725122; doi:10.1186/s12862-020-01705-5)
Supplement: Supplementary file 3 — Additional file 3. Alignment of HAP40 orthologs used for the phylogenetic analysis. [file 12862_2020_1705_MOESM3_ESM.txt]

#NEXUS
[ Title ]
begin taxa;
       dimensions ntax=28;
       taxlabels
             Homo_sapiens
             Pan_troglodytes
             Gorilla_gorilla_gorilla
             Nomascus_leucogenys
             Pongo_abelii
             Cebus_capucinus_imitator
             Mus_musculus
             Rattus_norvegicus
             Bos_taurus
             Delphinapterus_leucas
             Sus_scrofa
             Felis_silvestris_catus
             Panthera_pardus
             Equus_callabus
             Gallus_gallus
             Taeniopygia_guttata
             Chrysemys_picta_bellii
             Xenopus_tropicalis
             Danio_rerio
             Takifugu_rubripes
             Trichoplax_adhaerens
             Exaiptasia_pallida
             Echinococcus_multilocularis
             Hydra_vulgaris
             Ciona_intestinalis
             Bactrocera_latifrons
             Drosophila_melanogaster
             Caenorhabditis_elegans
;
end;
begin characters;
       dimensions nchar=652;
       format missing=? gap=- matchchar=. datatype=protein;
       matrix

Homo_sapiens
------------------------------------------------------------
---------------------------------------MAAAAAGL--GG-GGAGPGP-
---EA---G-------------DFLARYRLVSNKLKK--R--FLR-K--PNVAEAGEQFG
QLGRELRAQECLPYAAWCQLAVARCQQAL--FHGPGEALALTEAARLFLRQERDARQR--
--------LVCPAAYGE---------------PLQAAASALGAAVRLH---LELGQPAAA
AALCLELAAALRDLGQPAAAAGHFQRAAQLQ-LPQLPLAALQALGEAASCQLLARDYTGA
L-AVFTRMQRLAREHGSHPVQ--SLPPPP-----P--PA----PQ---------PGPGAT
PALPAALLPPNS-GS---AAPSPAALGAFS--DVLVRCEVSRVLLLLLLQPPPAKLLPE-
HAQTL-----EKY----SWEAFDSHG------------QESSGQLPEELFLLL---QSLV
MATHEKDTEAIKSLQV---EM-WPL--LTAEQNHLL------------------------
----------------HLVLQETISPSG-------------QGV--------

Pan_troglodytes
------------------------------------------------------------
---------------------------------------MAAAAAGL---G-GGAGPGP-
---EA---G-------------DFLARYRLVSNKLKK--R--FLR-K--PNVAEAGEQFG
QLGRELRAQECLPYAAWCQLAVARCQQAL--FHGPGEALALTEAARLFLRQERDARQR--
--------LVCPAAYGE---------------PLQAAASALGAAVRLH---LELGQPAAA
AALCLELAAALRDLGQPAAAAGHFQRAAQLQ-LPQLPLAALQALGEAASCQLLARDYTGA
L-AVFTRMQRLAREHGSHPVQ--SLPPPP-----P--PA----PQ---------PGPGAT
PALPAAPLPPNS-GS---AAPSPAALGAFS--DVLVRCEVSRVLLLLLLQPPPAKLLPE-
HAQTL-----EKY----SWEAFDSHG------------QESSGQLPEELFLLL---QSLV
MATHEKDTEAIKSLQV---EM-WPL--LTAEQNHLL------------------------
----------------HLVLQETISPSG-------------QGV--------

Gorilla_gorilla_gorilla
------------------------------------------------------------
---------------------------------------MAAAAAGL---G-GGAGPGP-
---EA---G-------------DFLARYRLVSNKLKK--R--FLR-K--PNVAEAGEQFG
QLGRELRAQECLPYAAWCQLAVARCQQAL--FHGPGEALALTEAARLFLRQERDARQR--
--------LVCPAAYGE---------------PLQAAASALGAAVRLH---LELGQPAAA
AALCLELAAALRDLGQPAAAAGHFQRAAQLQ-LPQLPLAALQALGEAASCQLLARDYTGA
L-AVFTRMQRLAREHGGHPVQ--SLPPPP-----P--PA----PQ---------PGPGAT
PALPAALLPPNS-GS---AAPSPAALGAFS--DVLVRCEVSRVLLLLLLQPPPAKLLPE-
HAQTL-----EKY----SWEAFDSHG------------QESSGQLPEELFLLL---QSLV
MATHEKDTEAIKSLQV---EM-WPL--LTAEQNHLL------------------------
----------------HLVLQETISPSG-------------QGV--------

Nomascus_leucogenys
------------------------------------------------------------
---------------------------------------MAAAAAGL---G-GGAGPGP-
---EA---G-------------DFLARYRLVSNKLKK--R--FLR-K--PNVAEAGEQFG
QLGRELRAQECLPYAAWCQLAVARCQQAL--FHGPGEALALTEAARLFLRQERDARQR--
--------LVCPAAYGE---------------PLQAAASALGAAVRLH---LELGQPAAA
AALCLELAAALRDLGQPAAAAGHFQRAAQLQ-LPQLPLAALQALGEAASCQLLARDYTGA
L-AVFTRMQRLAREHGSHPVQ--SLPPPP-----P--PG----PL---------PGPGAT
PALPAALLPPNS-GS---AAPSPAALGAFS--DVLVRCEVSRVLLLLLLQPPPAKLLPE-
HAQTL-----EKY----SWEAFDSHG------------QESSGQLPEELFLLL---QSLV
MASHEKDTDAIKSLQV---EM-WPL--LTAEQNHLL------------------------
----------------HLVLQETISPSG-------------QGV--------

Pongo_abelii
------------------------------------------------------------
---------------------------------------MAAAAAGL---G-GGAGPGP-
---EA---G-------------DFLARYRLVSNKLKK--R--FLR-K--PNVAEAGEQFG
QLGRELRAQECLPYAAWCQLAVARCQQAL--FHGPGEALALTEAARLFLRQERDARQR--
--------LVCPAAYGE---------------PLQAAASALGAAVRLH---LELGQPAAA
AALCLELAAALRDLGQPAAAAGHFQRAAQLQ-LPQLPLAALQALGEAASCQLLARDYTGA
L-AVFTRMQRLAREHGSHPVQ--SLPPPP-----P--PG----PQ-----PG--PGPGAT
PALPAALLPPNS-GS---AAPSPAALGAFS--DVLVRCEVSRVLLLLLLQPPPAKLLPE-
HAQTL-----EKY----SWEAFDSHG------------QESSGQLPEELFLLL---QSLV
MATHEKDTEAIKSLQV---EM-WPL--LPAEQNHLL------------------------
----------------HLVLQETISPSG-------------QGV--------

Cebus_capucinus_imitator
------------------------------------------------------------
---------------------------------------MAAAAAGLGGGG-GGAGPGP-
---EA---G-------------DFLARYRLVSNKLKK--R--FLR-K--PNVAEAGEQFG
QLGRELRSQECLPYAAWCQLAVARCQQAL--FHGPGEALALTEAARLFLRQERDARQR--
--------LVCPAAYGE---------------PLQAAASALGAAVRLH---LELGQPAAA
AALCLELAAALRDLGQPAAAAGHFQRAAQLQ-LPQLPLAAMQALGEAASCQLLARDYTGA
L-ALFTRMQRLAREHGSHPVQ--PLPPPP-----P--AG----PQ-----SGLAPGPGAP
PALPAALLAPNA-GS---VAPSPAALGAFS--DLMVRCEVSRVLLLLLLQPPPAKLLPE-
HAQTL-----EKY----SWEAFDSHG------------QESSGQLPEELFLLL---QSLV
MATHEKDTEAIKSLQV---EM-WPL--LTAEQNHLL------------------------
----------------HLVLQETISPSG-------------QGI--------

Mus_musculus
------------------------------------------------------------
--------------------------------------MAAGSASSL---G-GGAWPGS-
---EA---G-------------DFLARYRQVSNKLKK--R--FLR-K--PNVAEAGEQFA
QLARELRAQECLPYAAWCQLAVARCQQAL--FHGPGEALALTEAARLFLRQECDARQR--
--------LGCPAAYGE---------------PLQAAASALGAAVRLH---LELGQPAAA
AALCLELAAALRAVGQPAAAAGHFQRAAQLH-LPLMPLAALQALGDAASCQLLARDYTGA
L-ALFTRMQRLAREHGGHPVQQLELLPQPPSGPQP--PLSG--PQ---------PRPVLG
STLPLPQPPDHAPGS---VAPSPGTLGAFA--DVLVRCEVSRVLLLLLLQPPPAKLLPE-
HAQTL-----EKY----SWEAFDGHG------------QDTSGQLPEELFLLL---QSLV
MAAQEKDTEGIKKLQV---EM-WPL--LTAEQNHLL------------------------
----------------HLVLQETISPSG-------------QGV--------

Rattus_norvegicus
------------------------------------------------------------
--------------------------------------MAAGSASSL---G-GGSWPGS-
---EA---G-------------DFLARYRQVSNKLKK--R--FLR-K--PNVAEAGEQFA
QLARELRAQECLPYAAWCQLAVARCQQAL--FHGPGEALALTEAARLFLRQECDARQR--
--------LGCPAAYGE---------------PLQAAASALGAAVRLH---LELGQPAAA
AALCLELAAALRAVGQPAAAAGHFQRAAQLH-LPLMPLAALQALGDAASCQLLARDYTGA
L-AVFTRMQRLAREHGGHPVQQPELPQQLPSVPQPSLPG----PQ---------PRPVLG
STLPLPLPPDHAPGS---VAQSPGTLGAFA--DVLVRCEVSRVLLLLLLQPPPAKLLPE-
HAQTL-----EKY----SWEAFDGHG------------QDSSGQLPEELFLLL---QSLV
MAAHEKDTEGIKKLQV---EM-WPL--LTAEQNHLL------------------------
----------------HLVLQETISPSG-------------QGV--------

Bos_taurus
------------------------------------------------------------
---------------------------------------MAASAAGL--GG-GGAGPGP-
---EP---G-------------DFLARYRQVSNKLKK--R--FLR-K--PNVAEAGEQFA
QLGRELRAQECLPYAAWCQLAVARCQQAL--FHGSGEALALTEAARLFLRQERDARQR--
--------LACPAAAGE---------------ALQAAAAALGAAVRLH---LELGQPAAA
AALCLELAAALRDLGQPAAAAGHFQRAAQLQ-LPQLPLAALQALGHAASCQLLARDYSGA
L-ALFTHMQRLARELGGIPSQ-----PPP--------------PQ---------------
PAAPGPPLPPGA-GP--PAAAAPAALGAFA--DVLVRCEVSRVLLLLLLQPPPAKLLPE-
HAHTL-----EKY----AWEAFDGHG------------QDSSGPLPEELFLLL---QSLV
MATHEKDTEAVKLLQV---EM-WPL--LSAEQNHLL------------------------
----------------HLVLQETVSPSG-------------QGI--------

Delphinapterus_leucas
------------------------------------------------------------
---------------------------------------MAASAAGL---G-AGAGPGP-
---EA---G-------------DFLARYRQVCNKLKK--R--FLR-K--PNVAEAGEQFG
QLGRELRAQECLPYAAWCQLAVARCHQAL--FHGPGEALALTEAARLFLRQERDARQR--
--------LACPAAYGE---------------PLQAAAAALGAAVRLH---LELGQPAAA
AALCLELAAALRDLGQPAAAAGHFQRAAQLQ-LPQLPLAALQALGDAASCQLLARDYSGA
L-ALFTRMQLLAREHGGHPVPPPGPQPPPQPQPKP--PA----PQ---------PGAGAA
SAPPLALLLPGA-GSTAAAAPSPAALGAFA--DVLVRCEVSRVLLLLLLQPPPAKLLPE-
HAHTL-----EKY----SWEAFDGHG------------QDSSGPLPEELFLLL---QSLV
MATHEKDTEAVKSLQV---EL-WPL--LSAEQNHLL------------------------
----------------HLVLQETISPSG-------------QGI--------

Sus_scrofa
------------------------------------------------------------
---------------------------------------MAASAAGL---G-GGAGPGP-
---ES---G-------------DFLARYRQVSSKLKK--R--FLR-K--PNVAEAGEQFG
QLGRELRAQECLPYAAWCQLAVARCQQAL--FHGPGEALALTEAARLFLRQERDARQR--
--------LACPAAYGE---------------PLQAAASALGAAVRLH---LELGQPAAA
AALCLELAAALRDLGQPAAAAGHFQRAAQLL-LPQLPLAALQALGDAASCQLLARDYSGA
L-AVFTRMQRLAWEHGSHPVQVPPPPPPP-----P--PAALSQPQHQPRPPGLQPGSRAA
AALPLALPPASA-GS--AAAPSPAALGAFS--DVLVRCEVSRVLLLLLLQPPPAKLLPE-
HAHTL-----EKY----SWEAFDSHG------------QESSGQLPEELFLLL---QSLV
MATHEKDTEAVKSLQV---EM-WPL--LSAEQNHLL------------------------
----------------HLVLQETIWPSG-------------QGI--------

Felis_silvestris_catus
------------------------------------------------------------
---------------------------------------MAASAPGL---G-GAAGPGP-
---EA---G-------------DFLARYRQVSSKLKK--R--FLR-K--PNVAEAGEQFG
QLGRELRAQECLPYAAWCQLAVARCQQAL--FHGPGEALALTEAARLFLRQERDARQR--
--------LACPAAYGE---------------PLQAAANALGAAVRLH---LELGQPAAA
AALCLELAAALRDLGQPAAAAGHFQRAAHLQ-LPQLPLAALQALGDAASCQLLARDYNGA
L-AVFTRMQRLAREHGSHPVPPPPPPPPP-----PPPPG----PQ---------VGPGAA
PALPAALLPANG-GP--APAPSPATLGAFS--DVLVRCEVSRVLLLLLLQPPPAKLLPE-
HAHTL-----EKY----SWEAFDGHG------------QESGGQLPDELFLLL---QSLV
MATHEKDTEAVKSLQV---EM-WPL--LSAEQNHLL------------------------
----------------HLVLQETVSPSG-------------QGI--------

Panthera_pardus
------------------------------------------------------------
---------------------------------------MAASAPGL---G-GAAGPGP-
---EA---G-------------DFLARYRQVSSKLKK--R--FLR-K--PNVAEAGEQFG
QLGRELRAQECLPYAAWCQLAVARCQQAL--FHGPGEALALTEAARLFLRQERDARQR--
--------LACPAAYGE---------------PLQAAANALGAAVRLH---LELGQPAAA
AALCLELAAALRDLGQPAAAAGHFQRAAHLQ-LPQLPLAALQALGDAASCQLLARDYNGA
L-AVFTRMQRLAREHGSHPVP--PPPPPPPPPPPP--PG----PQ---------VGPGAA
PALPAALLPANG-GP--APAPSPATLGAFS--DVLVRCEVSRVLLLLLLQPPPAKLLPE-
HAHTL-----EKY----SWEAFDGHG------------QESGGQLPDELFLLL---QSLV
MATHEKDTEAVKSLQV---EM-WPL--LSAEQNHLL------------------------
----------------HLVLQETVSPSG-------------QGI--------

Equus_callabus
------------------------------------------------------------
---------------------------------------MAASAGGL---G-GGAGPGP-
---EA---G-------------DFLARYRQVSNKLKK--R--FLR-K--PNVAEAGEQFA
QLGRELRAQECLPYAAWCQLAVARCQQAL--FHGPGEALALTEAARLFLRQERDARQR--
--------LVCPAAYGE---------------PLQAAASALGAAVRLH---LELGQPAAA
AALCLELAAALRDLGQPAAAAGHFQRAAQLQ-LPQLPLAALQALGDAASCQLLARDYSGA
L-AVFTRMQRLAREHGSHPVQPPPPPPPP-----P--PG----PQ---------PGPGAA
PALPAALLLPNA-GS---AA-APAALGAFS--DVLVRCEVSRVLLLLLLQPPPAKLLPE-
HAHTL-----EKY----CWEAFDSHG------------QESSGQLPEELFLLL---QSLV
MATHEKDTEAVKSLQV---EM-WPL--LSAEQNHLL------------------------
----------------HLVLQETVSPSG-------------QGI--------

Gallus_gallus
------------------------------------------------------------
---------------------------------------MLAAAGGSGPGGAGGSGPGPG
PGGGD---G-------------DFLSRYRLVSAKLRR--R--FLR-K--PNVAEAAEQFA
ALARELRAQESLPYAAWCQLAVARCAQSL--FHGPAEAAALGEAARLFLRQERDLRQR--
--------LALRGGFGE---------------HLAAAQSCGAFAARLH---LERGQPALA
AGLCLELAAALRDTGRPARAAAHFQRAAELLAAAKLPLEALRCLTERASCLLLGRDYAGA
L-AALTRAQALAG-----------------------------------------AGAGIG
----------GS-GG---AAPG----GAFL--DALVSCEVSRVLLLLLLQPPPGKLSPE-
HARTL-----EQY----CWEAPEGGA-------AGGGLPAAASYLPAELFLLL---QSAV
LACQEKDAAALRALQA---EL-WPL--LSAEQNHLL------------------------
----------------HLVLQDMLSPAG-------------HGL--------

Taeniopygia_guttata
MAGTGQRHGTGRAPLQQRQRRRAEGAGEGPGPGPALPAPGTRGAPAGAALMAGGLSFHPV
PTPLRALIGRRRGAGRALIGRRRAAERGRRGASFRAGPAMLSAGGGSGPGGAGGSGPGL-
---GGD--G-------------DFLSRYRLVSAKLRR--R--FLR-K--PNVEEAAEQFA
ALVREVRAQESLPYAAWCQLAVARCAQSL--FHGPAEAAALAEAARLFLRQERDLRQR--
--------LGLRGGFGQ---------------HVV-------------------------
------------------------------------------------------------
------------------------------------------------------------
---------------------------------------------------PPGKKLSA-
HYCML-----EQY----CWEAPDGGAGTASGSGTGGGLPPAASYLPAELFLLL---QSAV
LACQEKDAEALKALQA---EL-WPL--LSAEQNHLL------------------------
----------------HLVLQEMLSPAG-------------QGL--------

Chrysemys_picta_bellii
------------------------------------------------------------
---------------------------------------MATAG------GSGPAGPGVL
GAAGGGWDG-------------DFLARYRLVSAKLRK--R--FLR-K--PNVSEAAEQFG
VLARELRSQESLPYAAWCQLAVARCAQSL--FHGPGEAQALTEAARLFLRQERDLQQR--
--------LSLSGGFAE---------------HLQASHSCFAFAARLH---LELGQPALA
AGLCLELGSALRDMEQPGQAAPQFQRAAELLAAAELPLEALRCLGELASCLLLTRDYDGA
L-AVLTQAQLLAQ-----------------------------------------------
------------------AGPSPPS-GAFL--EVLVRCEVSRVLLLLLLQPPLPKLLPE-
HAQTL-----EKY----CWEAFESGA--------GAGQLPQAGYLPPGLFLLL---QSTV
MACQEKDLEALKVLQA---EL-WPL--LNPEQNHLL------------------------
----------------HLVLQEMISPSG------------------------

Xenopus_tropicalis
------------------------------------------------------------
---------------------------------------MATD-----------------
--------G-------------DFLLRYRAVSNKLKK--R--FLR-K--PNVAEASEQFG
QLAKELKQQDCLQYAGFCNLAMARCEQTL--FNAPGEAMALTEAARLFLQEEKET-QR--
--------LKCPG-FEE---------------HLQAAINCYSFAIKVY---IELNQPVMA
ASLCLELGNALKDMSKLGEAIVYFQRAAELQ--TQVPIECLLSLGYVASCKIMTRDYDGA
L-AVFTEMQLLAQEKGLHT-----------------------------------PGN---
-SLP---------------------VGAFL--DIIAKCEVSRVLLLMLLQPPPQKLLPE-
HAQTL-----EKY----DWEAFDSHS--------------HVNYLTEEVFLLL---QSVV
MACQENDVESLKVLQV---EL-WPL--LTPEQNHLL------------------------
----------------HLVLQEMICPSG-------------QGI--------

Danio_rerio
------------------------------------------------------------
---------------------------------------MAAE-----------------
--------G-------------DFLMRYRAVSNKLKK--R--FLR-K--PNVAEASEQFG
QLAKELKQQDCPQYAAFCNLAMARCEQTL--FNAPGEALALTDAARLFLASEQETRA---
--------LRAPG-FDE---------------NMQAAMNCYSFAIKVY---IEMNQPVMA
ARLSLELGNALKEMNRPGEAIIHFQRAAELQ--IQMPIEALLSLWEMASCKILTRDYDGA
L-AVLSEMQHMCQERGLQL-----------------------------------PGT---
-NTP---------------------VGAFM--DIIAKCEISRVLLLMLLEPPPQKLLPE-
HAQTL-----ERY----AWESFDSHS---------------------------------Q
MACQEKDTESLKALQT---EL-W-------------------------------------
----------------------------------------------------

Takifugu_rubripes
------------------------------------------------------------
---------------------------------------MAAD-----------------
--------G-------------DFLARYRAVSNKLKK--R--FLR-K--PNVAEASEQFG
QLAKELKQQDWLQYAAFCNLAMARCEQTL--FNAPGEALALTDAARLFLSSEKENRA---
--------LQAPG-FDE---------------HLQAALNCYSFAIKVY---IEMNQPVMA
ASLCLELGNALKEMNRPGEAIVHYQRAAELQ--TQTPTEALLSMGDMATCKILTRDFDGA
L-SVFTDMQLLCQEKGLQ---------------------------------------VAG
TSTP---------------------VGAFL--DIVAKCEISRVLLLMLLEPPPQKLLPE-
HAQTL-----ERY----AWESFDPHS------------QETV--LPDNVFLLL---QSVV
MACQEKDTESLKSLQT---EL-WPF--LTAEQNHLL------------------------
----------------HLVVQERITPSG-------------QGI--------

Trichoplax_adhaerens
------------------------------------------------------------
---------------------------------------MSMSIATA-------------
--------D-------------EFLTQYRAISAKLKK--R--FMR-K--PNVSEAVEQFN
ALANDMKLQNSYPYAALCYLAIARCESMA--NCFTAEAEALVQAARNYFEAEMENARK--
---------QSPT-FYE---------------NCAMATNCYNTAIKIY---CKNDQIALA
AFLCLELGKGLQKLNKSVEAIGHYQRAVELQ--HQNPLDVLTSMDYIASCHIETGDFDNA
L-TVLTEMSYLAKERGG-------------------------------------IKRGTV
SQIP----------------------GAYK--DILARCEVSRVLILLLLQPTPQRIRPE-
HANVL-----ERY----SWESSDESL--------------QVPYLKEDLFLLL---QSLV
MAYQANDILAVRELQK---DLRLAL--RMISGNKYA------------------------
----------------EIDVNNNFIS--------------------------

Exaiptasia_pallida
------------------------------------------------------------
---------------------------------------MDRNF----------------
----------------------DVLGQYRSVSSKLKR--R--FLK-K--PNVTEAVSHFG
SLSKELQRQGCPQYSGFCCLAKARCENTL--VNPVGEVEALTEAARLFLMAEQENLD---
--------MGCPS-FEE---------------HLTEAIHIYNQAIKVH---CSHGNSALA
SCLCLELADALRGINRPTEAMVQYHHAAELQ--HQTPLAALNSMGHAASCKIDSGDFDGA
L-SIFTEMAYHAQERGSFE-----------------------------------GGSGFT
------------------------IHSTYK--DIITKCEINRVLLLMLLQPSPQKIQPE-
HAETL-----EKY----LWDT-EVEG-------------SPIPWLCEELFILM---QSLV
MTCQARDARELAELEK---DL-WKF--LNNEQKHLL------------------------
----------------HLVVCK-ITKSD------------------------

Echinococcus_multilocularis
------------------------------------------------------------
---------------------------------------M----------G---------
--------G-------------DC---------------R--EIA-E--ANVDEARNDFA
YIAKLLATEDTYEYAAVFALGKAQCEALN--LDGFAEAAALMEAGRLFARAEENLQTS--
--------TTL--SSGE---------------LLEHAISCFLKAAKIYESCVSLTHAANC
YIFCGDILSKSKRLSE---AINVYSHAADIF-CRDAPRVT-HILMKCLQIYILTRDYSSA
LNTVF-KIQTLSMDA---------------------------------------------
------------------CETHGYEIELFL--DLLKETEVYRVLLVLSTLPPKSKEISKE
GPLSL-----TAY----VDDAAESTK------------DNFARYLESGMFLYL---KSLI
LAYMSEDLASLDTTAS---FI-QSE--INPSQRRIL------------------------
----------------QDLLDNATSPPD-------------DIL--------

Hydra_vulgaris
------------------------------------------------------------
---------------------------------------MDRE-----------------
--------L-------------DVFKNYRNINNNIKK--R--FLK-K--PNFLEAIEQFG
TLSRFLKQQECPQYAGFCCLAKARCENTL--NNPVAEAETLLEAARLFFEAELTNVK---
--------MKCPS-LEE---------------HLSEAILCYNQAIKVY---IKEGNLSLG
ASVSYEVANNLVSIGKLDEAYNHFIQAAEIQ-KQFSIVDYLCTMQDASSCKLIKENYPVA
L-RHLSQIAITIES----------------------------------------------
------------------MVTSNKDFLTYSLLQILQHVEITRVLALLLLKSSPMDLNDE-
HLKIL-----EKY----TWENRD-----------------NDPILPDNLFLLI---QSVV
MATQAVDGETLLEMEE---QL-FEF--LDIVQMELL------------------------
----------------HRIVVDVNK---------------------------

Ciona_intestinalis
------------------------------------------------------------
----------------------------MDTIVSYNLDKFDEDIQLLVKKQ-ILDLKAK-
---LD---S-------------DVLEVLKKASEYQEK--R------K--LNTEEETQNII
P-SSAIQEDSCSQRNDLCVRRSCRSKSRPNPYTSPVLRIKVRKRRRKFFPKITDEILRKL
TDEKFSSFFTLPKSYDSYILIKKSISVIKKPLKLDMANILYTTASKIY---KHEEKISCN
KNLKVESNENIDGTVNSEEPTNKHSKKSQPPNKTTVNHISLKKFTEGSILLAVATANEKI
ILYIKEKITGLWKEIASWTRQVENMMWMMSSDENP-------------------LLLQCS
ALLWVSKVQVNS-GG--SIAHFQTSIS-------FSIC---------------AAVLPS-
LCVVVGNTQPEKY----VWKNSTRDFTLERVMQTAEQPIVSLGNLNNEPRVLVGCTATIF
CIWNHLTGSLLKKICIGDKEITKRIISATTLQEGVLKMTLLMENESGLVCSDIACNPISG
KLVVINKRKSRKIVKSYLYLREDRFPMF-------------EATTQSLISQL

Bactrocera_latifrons
------------------------------------------------------------
---------------------------------------MDNYPQ---------------
----------------------KLIDQYLKVSNKLKKFDRIVFKRFA--PNVTEVLDEFT
RLATRFEEAGIYQYAAMCHLGVAKCELSS--GNVVNECQAYLKAARAFMRANNTNAA---
--------LQLRSNGGE---------------CTEGALRCYCQALERC-----PDDTVLK
AAIIREMSPL-----QP-----HYDGCSSFA----SPAHRIFELELAAHASLEQKDFLSA
L-QQLDDIVDNICERKQCEL----------------------------------------
----------------------------YT--DLLQRVEILRLLLLIALNLPPARQSPS-
HIKLI-----EYYERLADLDDENATNIGSPLATASGSHYSTGTYVPLQMKWEL---AEIV
LAWKECRMSDFKIMLE---QFLVNFNALNDAHRHVV------------------------
----------------R-YICERIAQKH------------------------

Drosophila_melanogaster
------------------------------------------------------------
--------------------------------------MDKLRGGSL---GGGGSSSGA-
---PSTAPGHEHHQLEQYQYPKNLIEQYLRASSKIKKFERAGFFK-RFAPSVVDVQADFQ
RLAYSFEESGIQQYAAMCHIGYAKCESYG--GAPQRESEAYLRAARSFLAAHNESG-R--
--------LHLRTRHSG---------------FREGAVHCYHRAADRA---VD-G-----
---CVFKAAILRELKQ-------LQRQLDSTSSFASPTHQIHDLEISAETSGQRGDFRSA
L-QHYDDIVDNVYERRGARM----------------------------------------
----------------------------YG--ELLRRVEVLRLLLLVHLNLPPARQSPA-
HIKLI-----EYYYNLAQFESLPCSA------DDGGSAERPGAFVPEQQQYAL---AEIT
CAWVERKMCDLKHLLR---DFGAEFGSLSDMERQLL------------------------
----------------A-VMHAELARSY------------------------

Caenorhabditis_elegans
------------------------------------------------------------
---------------------------------------MSNTARL--------------
--------K-------------EAAECERKAEDCMKT--S--MIKLKFKPDFDGAASAME
R-------------ASVCYRNAQDPKKAA--GSLLKAAEYYEQNRNLFHAAKAREGAA--
--------MLLRD-IKE----------------FSEAVVLFEKAINGY---AESG-SLDT
AAMTVEKAADVLKNDNPKEALQIYQRGLALVQQSDRAKMASNFLKQITKLSLQLTDYKGA
LGSIREEIEKFAEIR---------------------------------------------
------------------EYPRIGQLG------------IGLVIVNLALED---------
SVAAL-----KDY----GWVICQSPD----------FQTSEDGRVCENLIGFY-------
---EAGDDESFQNV--------LKCGALRSMDNEYL------------------------
----------------R-VMKILKAPSGNAGLGDGQEDDDDEGLC-------

;
end;
