# Supplementary material for: The evolution of the huntingtin-associated protein 40 (HAP40) in conjunction with huntingtin
Source: BMC Evol Biol. 2020 Dec 9;20:162. doi: 10.1186/s12862-020-01705-5 (PMC7725122; doi:10.1186/s12862-020-01705-5)
Supplement: Supplementary file 4 — Additional file 4. Phylogenetic tree of HAP40 orthologs. [file 12862_2020_1705_MOESM4_ESM.txt]

#NEXUS
[ID: 7136602705]
begin taxa;
	dimensions ntax=28;
	taxlabels
		Homo_sapiens
		Pan_troglodytes
		Gorilla_gorilla_gorilla
		Nomascus_leucogenys
		Pongo_abelii
		Cebus_capucinus_imitator
		Mus_musculus
		Rattus_norvegicus
		Bos_taurus
		Delphinapterus_leucas
		Sus_scrofa
		Felis_silvestris_catus
		Panthera_pardus
		Equus_callabus
		Gallus_gallus
		Taeniopygia_guttata
		Chrysemys_picta_bellii
		Xenopus_tropicalis
		Danio_rerio
		Takifugu_rubripes
		Trichoplax_adhaerens
		Exaiptasia_pallida
		Echinococcus_multilocularis
		Hydra_vulgaris
		Ciona_intestinalis
		Bactrocera_latifrons
		Drosophila_melanogaster
		Caenorhabditis_elegans
		;
end;
begin trees;
	translate
		1	Homo_sapiens,
		2	Pan_troglodytes,
		3	Gorilla_gorilla_gorilla,
		4	Nomascus_leucogenys,
		5	Pongo_abelii,
		6	Cebus_capucinus_imitator,
		7	Mus_musculus,
		8	Rattus_norvegicus,
		9	Bos_taurus,
		10	Delphinapterus_leucas,
		11	Sus_scrofa,
		12	Felis_silvestris_catus,
		13	Panthera_pardus,
		14	Equus_callabus,
		15	Gallus_gallus,
		16	Taeniopygia_guttata,
		17	Chrysemys_picta_bellii,
		18	Xenopus_tropicalis,
		19	Danio_rerio,
		20	Takifugu_rubripes,
		21	Trichoplax_adhaerens,
		22	Exaiptasia_pallida,
		23	Echinococcus_multilocularis,
		24	Hydra_vulgaris,
		25	Ciona_intestinalis,
		26	Bactrocera_latifrons,
		27	Drosophila_melanogaster,
		28	Caenorhabditis_elegans
		;
   tree con_50_majrule = [&U] (1[&prob=1.00000000e+000,prob_stddev=0.00000000e+000,prob_range={1.00000000e+000,1.00000000e+000},prob(percent)="100",prob+-sd="100+-0"]:2.081890e-003[&length_mean=2.86477629e-003,length_median=2.08189000e-003,length_95%HPD={5.75636400e-007,8.50354700e-003}],((15[&prob=1.00000000e+000,prob_stddev=0.00000000e+000,prob_range={1.00000000e+000,1.00000000e+000},prob(percent)="100",prob+-sd="100+-0"]:5.802616e-002[&length_mean=6.00927407e-002,length_median=5.80261600e-002,length_95%HPD={2.58869000e-002,9.75148300e-002}],16[&prob=1.00000000e+000,prob_stddev=0.00000000e+000,prob_range={1.00000000e+000,1.00000000e+000},prob(percent)="100",prob+-sd="100+-0"]:1.003696e-001[&length_mean=1.02139606e-001,length_median=1.00369600e-001,length_95%HPD={5.01444800e-002,1.56967800e-001}])[&prob=1.00000000e+000,prob_stddev=0.00000000e+000,prob_range={1.00000000e+000,1.00000000e+000},prob(percent)="100",prob+-sd="100+-0"]:2.181468e-001[&length_mean=2.19533256e-001,length_median=2.18146800e-001,length_95%HPD={1.55452600e-001,2.82105200e-001}],17[&prob=1.00000000e+000,prob_stddev=0.00000000e+000,prob_range={1.00000000e+000,1.00000000e+000},prob(percent)="100",prob+-sd="100+-0"]:6.445938e-002[&length_mean=6.52630460e-002,length_median=6.44593800e-002,length_95%HPD={3.48431500e-002,1.01980900e-001}],((18[&prob=1.00000000e+000,prob_stddev=0.00000000e+000,prob_range={1.00000000e+000,1.00000000e+000},prob(percent)="100",prob+-sd="100+-0"]:5.533029e-002[&length_mean=5.73040295e-002,length_median=5.53302900e-002,length_95%HPD={2.12532800e-002,8.92402400e-002}],((19[&prob=1.00000000e+000,prob_stddev=0.00000000e+000,prob_range={1.00000000e+000,1.00000000e+000},prob(percent)="100",prob+-sd="100+-0"]:9.864990e-002[&length_mean=1.00558739e-001,length_median=9.86499000e-002,length_95%HPD={5.68986900e-002,1.40348400e-001}],20[&prob=1.00000000e+000,prob_stddev=0.00000000e+000,prob_range={1.00000000e+000,1.00000000e+000},prob(percent)="100",prob+-sd="100+-0"]:5.114225e-002[&length_mean=5.21819733e-002,length_median=5.11422500e-002,length_95%HPD={2.29281100e-002,8.25501200e-002}])[&prob=9.92010652e-001,prob_stddev=1.88310727e-003,prob_range={9.90679095e-001,9.93342210e-001},prob(percent)="99",prob+-sd="99+-0"]:7.774335e-002[&length_mean=7.95948317e-002,length_median=7.77433500e-002,length_95%HPD={3.80334400e-002,1.33600900e-001}],((21[&prob=1.00000000e+000,prob_stddev=0.00000000e+000,prob_range={1.00000000e+000,1.00000000e+000},prob(percent)="100",prob+-sd="100+-0"]:6.030096e-001[&length_mean=6.04389921e-001,length_median=6.03009600e-001,length_95%HPD={4.72874700e-001,7.46334400e-001}],(22[&prob=1.00000000e+000,prob_stddev=0.00000000e+000,prob_range={1.00000000e+000,1.00000000e+000},prob(percent)="100",prob+-sd="100+-0"]:2.732560e-001[&length_mean=2.73369826e-001,length_median=2.73256000e-001,length_95%HPD={1.63828500e-001,3.76985100e-001}],(24[&prob=1.00000000e+000,prob_stddev=0.00000000e+000,prob_range={1.00000000e+000,1.00000000e+000},prob(percent)="100",prob+-sd="100+-0"]:6.594395e-001[&length_mean=6.64752183e-001,length_median=6.59439500e-001,length_95%HPD={4.58078800e-001,8.65028900e-001}],(26[&prob=1.00000000e+000,prob_stddev=0.00000000e+000,prob_range={1.00000000e+000,1.00000000e+000},prob(percent)="100",prob+-sd="100+-0"]:4.265501e-001[&length_mean=4.31323590e-001,length_median=4.26550100e-001,length_95%HPD={2.88658900e-001,5.74936800e-001}],27[&prob=1.00000000e+000,prob_stddev=0.00000000e+000,prob_range={1.00000000e+000,1.00000000e+000},prob(percent)="100",prob+-sd="100+-0"]:5.718373e-001[&length_mean=5.72322780e-001,length_median=5.71837300e-001,length_95%HPD={3.99427700e-001,7.27526800e-001}])[&prob=1.00000000e+000,prob_stddev=0.00000000e+000,prob_range={1.00000000e+000,1.00000000e+000},prob(percent)="100",prob+-sd="100+-0"]:1.124158e+000[&length_mean=1.12657598e+000,length_median=1.12415800e+000,length_95%HPD={8.61988600e-001,1.40375300e+000}])[&prob=6.55792277e-001,prob_stddev=9.41553637e-004,prob_range={6.55126498e-001,6.56458056e-001},prob(percent)="66",prob+-sd="66+-0"]:1.423483e-001[&length_mean=1.45546232e-001,length_median=1.42348300e-001,length_95%HPD={1.96952300e-002,2.59812300e-001}])[&prob=7.39680426e-001,prob_stddev=1.22401973e-002,prob_range={7.31025300e-001,7.48335553e-001},prob(percent)="74",prob+-sd="74+-1"]:1.308242e-001[&length_mean=1.30941258e-001,length_median=1.30824200e-001,length_95%HPD={2.80598400e-002,2.34617200e-001}])[&prob=7.54327563e-001,prob_stddev=2.16557336e-002,prob_range={7.39014647e-001,7.69640479e-001},prob(percent)="75",prob+-sd="75+-2"]:2.055297e-001[&length_mean=2.10707597e-001,length_median=2.05529700e-001,length_95%HPD={3.73346200e-002,3.98374700e-001}],(25[&prob=1.00000000e+000,prob_stddev=0.00000000e+000,prob_range={1.00000000e+000,1.00000000e+000},prob(percent)="100",prob+-sd="100+-0"]:1.623135e+000[&length_mean=1.63982696e+000,length_median=1.62313500e+000,length_95%HPD={1.25871800e+000,2.04953500e+000}],28[&prob=1.00000000e+000,prob_stddev=0.00000000e+000,prob_range={1.00000000e+000,1.00000000e+000},prob(percent)="100",prob+-sd="100+-0"]:1.689423e+000[&length_mean=1.70229418e+000,length_median=1.68942300e+000,length_95%HPD={1.26923000e+000,2.17566400e+000}])[&prob=9.94007989e-001,prob_stddev=8.47398273e-003,prob_range={9.88015979e-001,1.00000000e+000},prob(percent)="99",prob+-sd="99+-1"]:7.727762e-001[&length_mean=7.82035400e-001,length_median=7.72776200e-001,length_95%HPD={4.18400900e-001,1.14486900e+000}])[&prob=7.55659121e-001,prob_stddev=1.97726264e-002,prob_range={7.41677763e-001,7.69640479e-001},prob(percent)="76",prob+-sd="76+-2"]:2.110199e-001[&length_mean=2.11462389e-001,length_median=2.11019900e-001,length_95%HPD={3.56556100e-002,3.69498900e-001}])[&prob=5.77896138e-001,prob_stddev=2.82466091e-002,prob_range={5.57922770e-001,5.97869507e-001},prob(percent)="58",prob+-sd="58+-3"]:5.034084e-002[&length_mean=5.23955999e-002,length_median=5.03408400e-002,length_95%HPD={8.36465500e-003,9.31418700e-002}])[&prob=8.68175766e-001,prob_stddev=2.07141800e-002,prob_range={8.53528628e-001,8.82822903e-001},prob(percent)="87",prob+-sd="87+-2"]:1.582677e-001[&length_mean=1.60035748e-001,length_median=1.58267700e-001,length_95%HPD={5.46392900e-002,2.69888900e-001}],23[&prob=1.00000000e+000,prob_stddev=0.00000000e+000,prob_range={1.00000000e+000,1.00000000e+000},prob(percent)="100",prob+-sd="100+-0"]:1.541243e+000[&length_mean=1.54412675e+000,length_median=1.54124300e+000,length_95%HPD={1.21838200e+000,1.85113000e+000}])[&prob=1.00000000e+000,prob_stddev=0.00000000e+000,prob_range={1.00000000e+000,1.00000000e+000},prob(percent)="100",prob+-sd="100+-0"]:1.861581e-001[&length_mean=1.89432024e-001,length_median=1.86158100e-001,length_95%HPD={9.10257500e-002,3.05329700e-001}])[&prob=1.00000000e+000,prob_stddev=0.00000000e+000,prob_range={1.00000000e+000,1.00000000e+000},prob(percent)="100",prob+-sd="100+-0"]:2.619083e-003[&length_mean=3.79857613e-003,length_median=2.61908300e-003,length_95%HPD={2.60603100e-006,1.12446700e-002}],((2[&prob=1.00000000e+000,prob_stddev=0.00000000e+000,prob_range={1.00000000e+000,1.00000000e+000},prob(percent)="100",prob+-sd="100+-0"]:4.284376e-003[&length_mean=5.08881601e-003,length_median=4.28437600e-003,length_95%HPD={7.86984400e-006,1.19795400e-002}],3[&prob=1.00000000e+000,prob_stddev=0.00000000e+000,prob_range={1.00000000e+000,1.00000000e+000},prob(percent)="100",prob+-sd="100+-0"]:4.324759e-003[&length_mean=5.22284481e-003,length_median=4.32475900e-003,length_95%HPD={1.76231500e-005,1.26595000e-002}])[&prob=5.88548602e-001,prob_stddev=1.12986436e-002,prob_range={5.80559254e-001,5.96537949e-001},prob(percent)="59",prob+-sd="59+-1"]:4.004294e-003[&length_mean=5.09673777e-003,length_median=4.00429400e-003,length_95%HPD={3.81828700e-005,1.27023500e-002}],(4[&prob=1.00000000e+000,prob_stddev=0.00000000e+000,prob_range={1.00000000e+000,1.00000000e+000},prob(percent)="100",prob+-sd="100+-0"]:9.747965e-003[&length_mean=1.09082027e-002,length_median=9.74796500e-003,length_95%HPD={1.62408900e-003,2.18825100e-002}],5[&prob=1.00000000e+000,prob_stddev=0.00000000e+000,prob_range={1.00000000e+000,1.00000000e+000},prob(percent)="100",prob+-sd="100+-0"]:4.591852e-003[&length_mean=5.32871100e-003,length_median=4.59185200e-003,length_95%HPD={1.66135400e-005,1.30648300e-002}],(6[&prob=1.00000000e+000,prob_stddev=0.00000000e+000,prob_range={1.00000000e+000,1.00000000e+000},prob(percent)="100",prob+-sd="100+-0"]:3.005485e-002[&length_mean=3.10927242e-002,length_median=3.00548500e-002,length_95%HPD={1.53117600e-002,5.01569300e-002}],((7[&prob=1.00000000e+000,prob_stddev=0.00000000e+000,prob_range={1.00000000e+000,1.00000000e+000},prob(percent)="100",prob+-sd="100+-0"]:2.335939e-002[&length_mean=2.40900727e-002,length_median=2.33593900e-002,length_95%HPD={8.01793100e-003,4.00497000e-002}],8[&prob=1.00000000e+000,prob_stddev=0.00000000e+000,prob_range={1.00000000e+000,1.00000000e+000},prob(percent)="100",prob+-sd="100+-0"]:1.476169e-002[&length_mean=1.57998238e-002,length_median=1.47616900e-002,length_95%HPD={3.14674300e-003,2.91547300e-002}])[&prob=1.00000000e+000,prob_stddev=0.00000000e+000,prob_range={1.00000000e+000,1.00000000e+000},prob(percent)="100",prob+-sd="100+-0"]:1.302396e-001[&length_mean=1.30531501e-001,length_median=1.30239600e-001,length_95%HPD={9.37096600e-002,1.71463100e-001}],(((9[&prob=1.00000000e+000,prob_stddev=0.00000000e+000,prob_range={1.00000000e+000,1.00000000e+000},prob(percent)="100",prob+-sd="100+-0"]:6.396170e-002[&length_mean=6.44749968e-002,length_median=6.39617000e-002,length_95%HPD={3.86819800e-002,9.01659600e-002}],10[&prob=1.00000000e+000,prob_stddev=0.00000000e+000,prob_range={1.00000000e+000,1.00000000e+000},prob(percent)="100",prob+-sd="100+-0"]:3.479147e-002[&length_mean=3.60492824e-002,length_median=3.47914700e-002,length_95%HPD={1.40581200e-002,5.95786800e-002}])[&prob=9.99334221e-001,prob_stddev=9.41553637e-004,prob_range={9.98668442e-001,1.00000000e+000},prob(percent)="100",prob+-sd="100+-0"]:3.196639e-002[&length_mean=3.27180379e-002,length_median=3.19663900e-002,length_95%HPD={1.09162100e-002,5.59083500e-002}],11[&prob=1.00000000e+000,prob_stddev=0.00000000e+000,prob_range={1.00000000e+000,1.00000000e+000},prob(percent)="100",prob+-sd="100+-0"]:3.665388e-002[&length_mean=3.81747708e-002,length_median=3.66538800e-002,length_95%HPD={1.80125700e-002,6.03481000e-002}],(12[&prob=1.00000000e+000,prob_stddev=0.00000000e+000,prob_range={1.00000000e+000,1.00000000e+000},prob(percent)="100",prob+-sd="100+-0"]:1.871427e-003[&length_mean=2.69562318e-003,length_median=1.87142700e-003,length_95%HPD={1.65842800e-006,8.13526400e-003}],13[&prob=1.00000000e+000,prob_stddev=0.00000000e+000,prob_range={1.00000000e+000,1.00000000e+000},prob(percent)="100",prob+-sd="100+-0"]:2.059695e-003[&length_mean=2.95097299e-003,length_median=2.05969500e-003,length_95%HPD={5.11633400e-008,8.82465600e-003}])[&prob=1.00000000e+000,prob_stddev=0.00000000e+000,prob_range={1.00000000e+000,1.00000000e+000},prob(percent)="100",prob+-sd="100+-0"]:5.008955e-002[&length_mean=5.12717423e-002,length_median=5.00895500e-002,length_95%HPD={2.93194100e-002,7.93925000e-002}])[&prob=5.85885486e-001,prob_stddev=3.57790382e-002,prob_range={5.60585885e-001,6.11185087e-001},prob(percent)="59",prob+-sd="59+-4"]:5.084781e-003[&length_mean=6.49731712e-003,length_median=5.08478100e-003,length_95%HPD={1.09489700e-004,1.57874000e-002}],14[&prob=1.00000000e+000,prob_stddev=0.00000000e+000,prob_range={1.00000000e+000,1.00000000e+000},prob(percent)="100",prob+-sd="100+-0"]:1.751077e-002[&length_mean=1.84788183e-002,length_median=1.75107700e-002,length_95%HPD={5.63420600e-003,3.25170500e-002}])[&prob=8.50865513e-001,prob_stddev=1.69479655e-002,prob_range={8.38881491e-001,8.62849534e-001},prob(percent)="85",prob+-sd="85+-2"]:2.117413e-002[&length_mean=2.20190092e-002,length_median=2.11741300e-002,length_95%HPD={7.79347100e-003,3.88703600e-002}])[&prob=9.98668442e-001,prob_stddev=1.88310727e-003,prob_range={9.97336884e-001,1.00000000e+000},prob(percent)="100",prob+-sd="100+-0"]:1.342381e-002[&length_mean=1.52548474e-002,length_median=1.34238100e-002,length_95%HPD={1.65501200e-003,3.24232200e-002}])[&prob=9.95339547e-001,prob_stddev=9.41553637e-004,prob_range={9.94673768e-001,9.96005326e-001},prob(percent)="100",prob+-sd="100+-0"]:1.105395e-002[&length_mean=1.20135067e-002,length_median=1.10539500e-002,length_95%HPD={1.90872600e-003,2.44828900e-002}])[&prob=5.65246338e-001,prob_stddev=8.47398273e-003,prob_range={5.59254328e-001,5.71238349e-001},prob(percent)="57",prob+-sd="57+-1"]:4.122353e-003[&length_mean=4.98062636e-003,length_median=4.12235300e-003,length_95%HPD={5.46572900e-006,1.27152600e-002}])[&prob=1.00000000e+000,prob_stddev=0.00000000e+000,prob_range={1.00000000e+000,1.00000000e+000},prob(percent)="100",prob+-sd="100+-0"]:2.046507e-003[&length_mean=2.87783585e-003,length_median=2.04650700e-003,length_95%HPD={1.63115000e-006,8.65602500e-003}]);
end;
