# Supplementary material for: The evolution of the huntingtin-associated protein 40 (HAP40) in conjunction with huntingtin
Source: BMC Evol Biol. 2020 Dec 9;20:162. doi: 10.1186/s12862-020-01705-5 (PMC7725122; doi:10.1186/s12862-020-01705-5)
Supplement: Supplementary file 5 — Additional file 5. Alignment of HTT orthologs used for the phylogenetic analysis. [file 12862_2020_1705_MOESM5_ESM.txt]

#NEXUS
[ Title ]
begin taxa;
       dimensions ntax=28;
       taxlabels
             Bactrocera_latifrons
             Bos_taurus
             Caenorhabditis_elegans
             Cebus_capucinus_imitator
             Chrysemys_picta_bellii
             Ciona_intestinalis
             Danio_rerio
             Delphinapterus_leucas
             Drosophila_melanogaster
             Echinococcus_multilocularis
             Equus_caballus
             Exaiptasia_pallida
             Felis_silvestris_catus
             Gallus_gallus
             Gorilla_gorilla_gorilla
             Homo_sapiens
             Hydra_vulgaris
             Mus_musculus
             Nomascus_leucogenys
             Pan_troglodytes
             Panthera_pardus
             Pongo_abelii
             Rattus_norvegicus
             Sus_scrofa
             Taeniopygia_guttata
             Takifugu_rubripes
             Trichoplax_adhaerens
             Xenopus_tropicalis
;
end;
begin characters;
       dimensions nchar=4957;
       format missing=? gap=- matchchar=. datatype=protein;
       matrix

Bactrocera_latifrons
-----MTMLHA-------------------------------------------------
------------------------------------------------------------
------------------------------------------------------------
-------------------------------------------------------INSAA
ATALASTVAA------------------------VGVPRSM-------------------
------------------------------------------ATTSD-------------
------------------------------------------------------------
----------------------G-------------------------------------
------STNALKGA----------------------------------------------
------------------------------------------------------------
------------------------------------------------------------
------------------------------------------------------------
------------------------------------------------------------
------------------------------------------------------------
----AGIGLSTP------------------------------------------------
------------------------------------------------------------
------------------------------------------------------------
---------------TMT------------------------------------------
------------------------------------------------------------
------------------------------------------------------------
-----------------------------------------------------TSTVRHN
EPNVIGAQA---------------------------------------------------
------------------------------------------------------------
------------------------------------------------------------
-QATYANRGQA-------------------------------------------------
------------------------------------------------------------
------------------------------------------------------------
--------------LI-----------------DSG---------HASGVVSVAAVAAS-
------------------------------------------------------------
------------G-----------------------------------------------
------------------------------------------------------------
----------------------------------DDHNQPHLS-----------------
------------------------------------------------------------
---------------------------------------------ATEY-----------
----------------------------------YRL----------MGELFASGLNLQ-
------AAKSERAGDCVK------------------------------------------
------------------------------------------------------------
-------------------------------------------HIKLFEPLVIYCLMLFL
KSNARV--QAPILELLSQLLELNVTYSVLDSKNVIFDQILNNLDLIENGIV---------
-RNGPVIV?PMIKFLIQLTHKS---------DRKLITIPKIISITNNLLANN-AVLDCAV
LALKSLSYEIFFMPPVGGSAALNTLADYRAPFQSPVTRSPVQQRRH--AAEESAAAAAAA
EALLANS-----------RELDTQKEVVLGMLE-KFVDATELQHVVALLLLRERCAQQMD
-----------GGAFARRMEGGDAATVERQKSSCILESTRLQDPGVVYALICRAMCDGRL
GVHNWRDFYTLESCFKNYSKYVLADSKNFLALLQ-LFLTEGVECFSALAHATIILANVI?
KTEE----IYLVNHIKLYLKNHPAVEEQERQRAHQQRMQQQQQQQQRATLWLLDGPSTST
AAARAAA-NALSATAADAGAGA--------ASTSAPGVGISEINYFAKVLCEK?EHCFDA
VA------GTDNSP?SGDAAYSRLVCRFVAALHEVCCRSRHKDALQSVFRLVLAE---SA
LLDKYCNFLTMD?WRQ??DAD?HVGANAA??EDDAVYECCRTVSLGQALQLQLEVLKLLS
AMKLLDPV-VMLQLLKQQKQNALQQLQQQQHAQQMATNKERLKWCDNMQRTLLSEICQQN
PYA--RDWSTQQVRQLLDLGGATFLNFLITEHFELISDLCE-------------VAAVLK
AAQAT-----------------REAADQLDVLWLNALL-QHASALNKHSI---RALPPLL
LR---LCNVTRTSVA---GCNLQMALLSLQLLQRLHARHNNARALQVRLERLARRLVFSC
SAAPLQRQQLLQQLSELAGDRLTAFGSNNTSTTFWQQLFLDTEDCEPAAQPLASLAKEQH
QLQQRIIDEKWLLSQLIKF-----SAQSDYGA-------QQLSRILLEIQSEQKLYKIFN
SS--EFAVARVLRHVIASSMQAMLAAFRNNCIQHNPHIHYMQP-------------NPL-
----VRVTLAVLMTRISEEIAAPGNRSANLHIPIMTTLGGGATTEAVPISGVHTQAHVAS
DGGFYLCDSVATLLEHVKKVEDTALFYIESRFIDKFVCEQLLRHEHVATLL--------G
FLNWCCLQAQQLLQRQAEQKCQQQQFTLALLQCIAALLQ-ERFIWTELNHMEKPSVATTT
TATADGSAATAASNANTAGSLLSPPQRNLLLCRVLDVLVLAA?QSLQHTIFYKHYKQQAL
LVDGSGSVDGQHASIDSEQQHIFNALSAAAASTALEAALQTKDNEAEVNDVAVGRLLQAY
APQAIFLAKLIELRAAETTSGAAHLSAAYLTGGAGNGVCSLGSAGGALSVGGSSGMGMSS
GATGAVGVGATAGVRAEFDNGSNAAGIQIPMHLLSTIGVAVLRTHQFYAYAVTPFEIIQQ
QQRELRIEQLSPAKRAGQPSQTATSAAATAAASSGKLPTIPVESLSDVDVLRKFVKRLSI
FGFTTRQQFEEYFMTFL---------------LLINKVYD---ENMVDEQEQFQIRSTCL
EAILELLITYKTFPIVGNK-LSHFHHTTRWT-RINC-DSISLKKLHKVQLLVAEANIFYH
P---NLERQLRADCEARANYSSYACRL---------------------------------
----RDSVIGTHQFRVNQYD----------------LNFMWQQMEAYAQYTAHNSSAPNA
ELASESA-------------------IGASTAQRAKRGTGGGGGARDSEDVATKNYRYFT
AQSGV-------------DFKSSTQLIFDVLMQII---------------EHNHILVLPN
LVK----FAEICESRDQIKWIKDKALKLQETIPMDDT----ISHQHLIYLLCKTQAMLIP
TI-------GELQQLCQ-----------------------LIGN-YLKSSH---------
---IFIRNATLAGLLCLLECCSKTNTTIGRLSDELALLRDLIVGYI--NRHGIIDVSAM-
------------------------------------------------------------
-------------------QCSDTHTKLVWTLNYCLIEWTSKFVPQ---------CHLLS
NTVIAAGNFLRKTNNED--------VYL------------------CVLHGLERMVVISN
TGNNGMSTS?GASAVSSAVGS?AVG----IVTPLLRNKIEKLALELVKLEN-ER?SIPAL
QLLLTCMYV-------------------------------------GSAKQLE--NTELS
NGIV-QDEPEIIA---QQTDKVD-----ILLHCIK--------------SSTRDAAWIYG
QVLCQIIRDL---------VPPNE-------ILTKVIKEFLAI-NQPHCDVMAMIVYQVF
RCAIDSTFLQVL-QDWLICSLPTFLA-LPEQKAVWCLSVIFLSASINLHLIKLFPVLLST
GAAAAATAASTT?GGGDVGGGAAAGASGGTVGGVGNLDAS?AAGLTLGAGDGADAGAVAG
GVGEFHKLG-QHEIALFVTAAVDFHAKLSAEQ--------RPRFRDAFEKFAQ---RQTV
YAQLL?SL-----------------------------

Bos_taurus
-----MATLEK-------------------------------------------------
---------------------------------LMKAFESLKSF---------QQQQQQQ
QQQQQQ----PPPPPQPPQPPQPPPQAQPP-------PQPPPPPPPLGPAAAEEPLHRPK
KELSATKKDRVHH-CLTICENIVAQSLRNSPE-FQKLLGIAMELFLLCSDDAESDVRMVA
DECLNKVIKA-----LMDSNLPRLQLELYKEIKKNGAPRSLRAALWRFAELAHLVRPQKC
-RPYLVNLLPCLTRTSKRPEESV-QETLAAAIPKIMASFGNFANDNE-IKVLLKAFIANL
KSSSPTVRRTAAGSVVSICQHSRRT-QYFYSWLLSVLLGLLVPVEGE-HPTLLILGVLLA
LRYLVPLLQQQV-KDTSLKGSFG----------VTRKEMEVSP-STEQLVQVYELTLHYT
QHQ---DHNVVTGALELLQQLLRTPPP-----------ELLRALTTAGGVRQ--------
-------------LAASKDEPGGRSRSGSIVELIAGGGSSCSPVLSRKQKGKVLFGEAAP
LEDDSEPRSEGSSPAFSASVKGEVGGELAA-SSG----ISTPGS-ASSAADSVGHDIITE
QPR-SQHTLQT-DAVDLAACD-----------LTSAATDGDEEDILSHSSSQMSAVPSDP
AMDLNDG-TQ--------------ASSPISDSSQTTTEGPDSAVTPSDSSEI--------
-------------------------------------------------------VLDGT
DSQYPGMQVGQTQDED-ED-ATAVL-----------------------------------
--PDEDAEAFRNSSIALQQAHLLKSM-------------------GHCRQSSDSSVDKFV
SREEAAEPGDPENKPCRVKGDI----GQSTDE---DSAPLVHCV----------------
-------RLLSASF-LLTGEKNALVPDRDVRVSVKALALSCIGA-AVALHPESFFSKLYR
AP----------------------------------------------------------
------------------------------------------------------------
-----------------------------LDTV-EYPEEQ-----YVSDV---LNYVDHG
DPQVRGATAILCGTLICSV-----------------------------------------
--------------------------------------------LGRCRFHVAGWMGAVR
ARTGNT-F---SLADCIPLLQKTLKDE-SSVTCKLACAAVRLCVMSLC------------
-SSSYSAWGLQ--------------------------------------------LITNL
LALRSSSYWLVRTELLETVAEIDFRLVSFLEAK----AESLHRGAHHYTG----------
-----------LLKLQERVLSNVVIHLLGDEDPRVRHVAAASLMRLVPK-----------
--------------LF--------------YKCDQG---------QADPVVAVARDQSSV
Y-----LTLLMHETQPPSHFSVSAV-TRIYRGYNLLPSITDV-TLEN-NLSRVIAAVSHE
LITSTTRALTFGCCEALCLLSTAFPVCIWSLGWHC-G-----------------------
VPPLSAS----------DESRKSCTV------GMVSMILTL--LSSA-------WFPLDL
SAHQDA----LILAGNLLAASAPRSLR--SSWASEDEASTAAT-------KQEEAWPALG
DRTLVPMVEQLFSHLLKVINICAHVLDDV-APGPAV--------------KAALPSLTNP
P----SLSPIR-------RKGKEKEPGEQASVPVSPK----K---GSEASPASRPPETSG
PVAT--NKSSSLGSFCHLPSYLKLHDVLKATHANYKVTLDLQSSGEKFGGFLRSALDVLS
QILE--LATLQDIGKCVEEILGYLKSCFSREPMMATVCVQQLLKTLFGTNLASQLDGLSS
H--AS---KSQGRAQRLGSSS--ARP-------GLYHYCFMAPYTLFTQALADASLRNAA
-QAEQDQDTAGWFDVLQKVSTQLKTNLTSVTKN-RADKNAIHNHIRLFEPLVIKALKQYT
TTTSVQL-QKQVLDLLAQLVQLRVNYCLLDSDQVFIGFVLKQFEYIEVGQF---------
-RESEAIIPNIFFFLVLLSYER--Y-----HSKQIIGIPKIIQLCDGIMASGRKAVTHAI
PALQPIVHDLFVL-------------------------------RG--TNKADAG-----
------------------KELETQKEVVVSMLL-RLIQ---YHQVLEMFTLVLRQCHKES
-----------EDRWKR---------LSRQVADVILP----------------MLAKQQM
HIDSHEALGVLNTLFEILAPSSL---RPVDMLLRSMF----------------------V
TPDT----LAAVSTVQLWVSGILAILRVLISQSTEDIVLSRIQ----------ELSFSPY
LVSCPTI-SRLRDGDST-SALE--------EHTEGRQMKNLPEETFARFLLQLVGVLLED
IV--TKQLRVEVSEQQQT-FYCQELGTLLMCLIHIFKSGTFRRITAAASRLLR-D---GA
DGG-FYGLESLNAW---------VRSMVPTHPALVLLWC-----------------QILL
LVSHTDYR-WWAEVQQTPKRRSLSSTKSLSPETSGEDEDPDVASKLGM---CNREIVRRG
ALILFCDYVCQNLHDS------EHLTWLIVNHIQDLINLSH------EPPVQDFISAIHR
NSAAS----GLFIQAIQ-----SRCENLSTPTMLKRTL-QCLEGIHLSQS---GAVLMLY
VD-KLLCTPFRVLAR-------MVDTLACRRVEMLLAANLQSSTAQLPAEELIRIQEHLQ
SSGLAQRH---QRLYSLLDRLRLATAPGSHGPT-------------PPVTSHPLDGDGPL
ALEAVNPDKDWYVQLVKAQ----CWTRSDSAL-------LEGAELVSRIPAGD-LGAFMM
HS--EFNLSLLAPCL-GLGMREISGGQE----------------------------SPL-
----FEAARTATLDRV----TVVVQQLPAVH---------EAFQPFLPTQPSA-------
------------YWSKLDDLFGDAALYRTLTTLAQALAQYLLVFSKLPSHLHLPPEKERD
TVKFMVMTVEALSWHLIHSRVPLSLDLQAGLDCCCLALQ-LPGLW---------------
-------------------SLLAAPDMVTHACSLIHCV---------------RFILEAI
VVQPG------------------DQLLSPERRTSTPKAAR--EDSVDSDTQNP-QYITAA
---CGMVAEMVE-----------CLPSVLALGHKRN------------------------
---------------------SRTPAFLTP--VLRNIVISLARLPLVNSYMRVPPLVW--
--------KLGWSPKPGGDFGTV-------------FPEIPVEFLQEKEVFREFIYRINT
LGWTSRTQFEETWATLLGVLVTQP--------LMMEQEES----PPEEDVERTQIHVLAV
QAITSLVLSAMTVPVAGNPAVSCLEQQPRNK-PLKALDTRFGRKLSIIRGIVEQEIQAMV
S--------RRENAATHHLYQAWDPVP-SLAPAT-TGALISH---------DKLLLQ---
--LNPERELGDMSYKLGQVS----------------IHSVWLG----------NSITPLR
EEEWDEE---------------------------EEETEAPAPSSPPTSPINSRKHR---
--AGV-------------DIHSCSQFLLELYSRWI--------LPSSSA-RRTPVTLISE
VVRSLLVVSDLFTERSQFETMYLTLTELRKVHPSEDE----ILLQYLVPATCKAAAVLGM
DK-------AVAEPVSR-----------------------LLES-ALRSSH---------
---LPSTMGALHGVLYVLECDLLDDTAKQ--------LVPVVTDYLLSNLQGRAHCVSV-
------------------------------------------------------------
-------------------HSQ-QHVLVMCATAFYLIENYPLDVG----------PDFSA
SVIQMCGVMLSGSE-EATPSV----VYH------------------CVLRGLERLLLSE-
-----------------------------QLSRLDAESLVKLSVDRVNVHS-PHRAMAAL
GLMLTCMYT-------------------------------------GKEKVSP-GRASEP
STAA-PDSESVI----VAMERVS-----VLFDRIR--------------KGFPCEARVVA
RVLPQFLDDF---------FPPQD-------VMNKVIGEFLSS-QQPYPQFMATVVYQVF
QTLHGAGQSPMV-RDWVMLSLSNFTQRSPVAMAMWSLSCFFVSASTSPWVSAILPHVVS-
------------------------------------------------------------
---RMGKLE-QVDVNLFCLVATDFYRHQIEEE------LDRRAFQSVFEVVAV---PGNP
YHRLLACLRSVQKAAAC--------------------

Caenorhabditis_elegans
---MTSTVLAQ-------------------------------------------------
---------------------------------ITDELSTNVSL----------------
-----------------------------------------------------------D
RELNLLKSA-----HKIIDKNLKVNVLTDRNDTYYRYVHRLMNLTFISLEKNNADIRLAA
EAYYEHILKAYECYGFPETSLKILAMSIEKMNGARQATKMIKYLVYYLDILPKQHAPEKS
GRTFYQEVVKNFILKSLNINQTICHQALEKWCGKLISSV--VWQNAD-LKEITEKALQKL
WSTRGHASRTMAAVIGAVIEESKEMFRVMFNTHLDKVIETFV------SNQVVPVGTISM
IRKSIHIYISGI--------------------------------SVDSLKGLIEMLLLMI
RDS---SNEVAYDAFATLEELMKVEIP---------------------------------
------------------------------------------------------------
------------------------------------------------------------
---------------------------------------------------QMDGFVPGN
FLKLKYG-----------------------------------------------------
------------------------------------------------------ESISKP
EEHVEDVEFVDP-----------LV-----------------------------------
--NADLYEQLQETKPPPKIDLLLEDF-------------------EKMSLNANRSVTNYV
-------------------------------------------V----------------
-------AFLGKTF-LLTGSEKLLKTDRQSKDSMKILALRVLNVICARTSIENYEVRF--
------------------------------------------------------------
------------------------------------------------------------
----------------------------------GDKNQ------LMIDV---ICYSTST
DDQLSQQAI----KFMFLV-----------------------------------------
--------------------------------------------LQRG------------
------------------------------------------------------------
-TEIYNGLDLF-------------------------------------------------
KSVKKFRYLLDSVSVEHVLHLKNQQLLEYLEIM----AFRSLYSTHY-------------
------------------------------------------------------------
--------------DF--------------SLAEIT---------SACAFMSVMRDWIQV
N-----------NIKENKHLEVMER---------FQNCLKNC-VIDCWDSPRFINTISTM
LNYHSSETACEDQYPPSLPLRVDFPHVHRTS-----------------------------
-----------------SKANRFKQI-----------------VYDD-------W-----
-------------RTTLLCEARMPTYVKMTAILRESVNSPEFS---------HEKVPKLS
RMHWNSDTLPAVLQVMTVSLSDSHSKEDC-YHGFHV--------------GMSVLNWVYR
N-----VFIVR-------------GAAETKEFPFLQH-------------SRTEMDDTLG
NRTE-----------------------FRATLDAYYKTVQS-SADEKLEQLLTPTINLML
AAM---AHDFKTSTENILEIIVYITVLFTLSPISALKLLNVLLRCLLDPKLIES------
--------LTSGRVFYFASSN---------------TNNFETNDEFLIEAL---------
-KCDGDKYFNRWGDDMEVEKIKMGAMKEEILEQ--------------LEPLITQSLKCFR
YRGKNE--KKQVLQIMICLMNHKLKLSDADPTECLMKFAVSTFA----------------
-RPEECAHSELFDTLMHFLATATRFQKDESYQKPMIAATMLMKSIEKLSNPG------IV
NAMKAVSFALFNG-------------------------------RY--------------
----------------------------------EFTD-------IEEFLHTSHST----
--------------WKL-----------------------------------------CM
QVAPTETLYTLSLLLEK---------NEFGMKNQKLF-----------------------
-----------------W-----SVLREWTPHDSLKV----------------EVPFSAI
ALPVSLITNYLTSDKVN--------------------------------IFEIINQWLDD
PV-----PENTLKE-------CTIIVALYFTLNNGDRAIDWKRYFEHC------------
----FSKFNNTKAT-----------HLLSKYADSSLLPN-----------------RV--
------------------------------------EESD-----------LDEELTGND
SV--------------------DIDNLLEKHHCGSIQDLCHSIICSGETSVLDFLNLIER
EYPNDDSIWGFLLAEFR-----RLDDDLEHRLDITFRLQDLVDALSERFN---SNMFLKL
LG--------------------------------------NTNLAGIHLNNLSI------
-----------PKIKLMFDQVSFDYTEDG-------------------------------
----------YVLRGIRNL--------------------LVSPRMLHFISEDE-LETAQM
----------------FLNLAEKVAG----------------------------------
------------------------------------------------------------
-----------------------------IMTTDALIATYSQYRIDFQVKCDMDEAKVKE
IKKFALSMFAFCQ----EAHLRHSKRFSKTLSAC---FR-HPILN---------------
-------------------SMFNIP-LVA-----MKCF----------------------
------------------------------------------------------NWV---
------------------------------------------------------------
-----------------------------P-------VVEILRKPTITC-----------
------------------------------------LP--PTGHVCDVMVLEDMKRRLSK
VGLVTNAQFEVLFTTMQAVIAHTV--------IGPEKMHH----DEKDVLEREARSCNAL
QLYIATILTSLKYPNGGDPSSGFVLKSPYIS-EL-FLQSTEFAHLCNLKSVWKCEPRTAF
T-----------TPLERHDQKSW-------------------------------------
----THCDGKTNLYGICQTP----------------LFSLWQL----------CGMMPIE
FRQHANY----------------------------HRIDHSASNYFLTSA----------
--TNI-------------DTISNVKQLMNIFEYWY-----------SQGIGELGDTLLHS
ILHTILYLSDFFDDPDLHKAVLRTTSIIYRHQYDQNS----VLSSFVHAMFFKSIAVLGA
DVHGTEFKPGEPESIALK----------------------LVSS-GLSNDI---------
---KTVRIYTLAGVLYLVQSDSYESFISS---------IDILSAYLEKYLKKLANGSGR-
------------------------------------------------------------
-------------------VES-DESQFALALIIKLME-TPMRLK----------QDKKT
ILKLLLASMRVRRE-----RF----IIE------------------LIAEGIEQLLCRS-
-----------------------------NEFNNEVINFVLVGVDSGDATPFPADNEYYC
RAVYRILMV-----------------------------------AATREKVAN-------
------DE--------VSMTRIYNALQIIGFDMLS--------------RG--ETAPAIS
RTLPFFSICV---------NGVET-------TISKYIERFVINGNKKDRRFVSTLINQIV
ETAATS-------KKWSV-ELKLYRERLKSKSV--------ANADDNQWL----------
------------------------------------------------------------
-------------LNILCNKIVE-------------------------------------
-------------------------------------

Cebus_capucinus_imitator
-----MDNSTH-------------------------------------------------
-----------------------------------TNFLLFFIF----------------
----------------------------------------------------------RK
KELSATKKDRVNH-CLTICENIVAQSVRNSPE-FQKLLGIAMELFLLCSDDAESDVRMVA
DECLNKVIKA-----LMDSNLPRLQLELYKEIKKNGAPRSLRAALWRFAELAHLVRPQKC
-RPYLVNLLPCLTRTSKRPEESV-QETLAAAVPKIMASFGNFANDNE-IKVLLKAFIANL
KSSSPTIRRTAAGSAVSVCQHSRRT-QYFYSWLLNVLLGLLVPVEDE-HSTLLILGVLLT
LRYLVPLLQQQV-KDTSLKGSFG----------VTRKEMEVSP-SAEQLVQVYELTLHHT
QHQ---DHNVVTGALELLQQLFRTPPP-----------ELLQALTTMGGIGQ--------
-------------LTEAKDESGGRSRSGSIVELIAGGGSSCSPVLSRKQKGKVLLGEEEA
LDDDSESRSDVSSSAFAASVKDEISGELTA-SSG----VSTPG--------SAGHDIITE
QPR-SQHTLQA-DSVDLAGCD-----------LTSSATDGDEEDILSHSSSQVSAVPSDP
AMDLNDG-TQ--------------ASSPISDSSQTTTEGPDSAVTPSDSSEI--------
-------------------------------------------------------VLDGA
DSQYLGLQIGQPQDED-EE-ATGVL-----------------------------------
--PDEASEAFRNSSMALQQAHLLKNM-------------------SHSRQPSDSSVDKFV
SRDEAAESGDQENKPCRIKGDI----GQSTDD---DSAPLVHCV----------------
-------RLLSASF-LLTGGKNVLVPDRDVRVSVKALALSCVGA-AVALHPESFFSKLYK
VP----------------------------------------------------------
------------------------------------------------------------
-----------------------------LDTT-EYPEEQ-----YVSDI---LNYIDHG
DPQVRGATAILCGTLICSI-----------------------------------------
--------------------------------------------LSRSRFHVGDWMGTIR
TLTGNT-F---SLADCIPLLRKTLKDE-SSVTCKLACTAVRHCVMSLC------------
-SSSYSELGLQ--------------------------------------------LIIDV
LTLRNSSYWLVRTELLETLAEIDFRLVSFLEAK----AENLHRGAHHYTG----------
-----------LLKLQERVLNNVVIHLLGDEDPRVRHVAAASLIRLVPK-----------
--------------LF--------------YKCDQG---------QADPVVAVARDQSSV
Y-----LKLLMHETQPPSHFSVSTI-TRIYRGYNLLPSITDV-TMEN-NLSRVIAAVSHE
LITSTTRALTFGCCEALCLLSTAFPVCIWSLGWHC-G-----------------------
VPPLSAS----------DECRKSCTI------GMATMILTL--LSSA-------WFPLDL
SAHQDA----LILAGNLLAASAPKSLR--SSWTSEEEANPAAT-------KQEEVWPALG
DRALVPMVEQLFSHLLKVINICAHVLDDV-APGPAI--------------KAALPSLTNP
P----SLSPIR-------RKGKEKEPAEQASVPLSPK----K---GSEASAASRQSDTSG
PVTT--SKSSSLGSFYHLPSYLKLHDVLKATHANYKVTLDLQNSTEKFGGFLRSALDVLS
QILE--LATLQDIGKCVEEILGYLKSCFSREPMMATVCVQQLLKTLFGTNLASQFDGLSS
N--PS---KSQGRVQRLGSSS--VRP-------GLYHYCFMAPYTHFTQALADASLRNMV
-QAEQEHDTSGWFDVLQKVSTQLKTNLTSVTKN-RADKNAIHNHIRLFEPLVIKALKQYT
TTTSVQL-QKQVLDLLAQLVQLRVNYCLLDSDQVFIGFVLKQFEYIEVGQF---------
-RESEAIIPNIFFFLVLLSYER--Y-----HSKQIIGIPKIIQLCDGIMASGRKAVTHAI
PALQPIVHDLFVL-------------------------------RG--TNKADAG-----
------------------KELETQKEVVVSMLL-RLIQ---YHQVLEMFILVLQQCHKEN
-----------EDKWKR---------LSRQIADIILP----------------MLAKQQM
HIDSHEALGVLNTLFEILAPSSL---RPVDMLLRSMF----------------------V
TPNT----MASVSTVQLWISGILAILRVLISQSTEDIVLSRIQ----------ELSFSPY
LISCPVI-NRLRDGDSN-STLE--------EHSEGKQIKNLPEETFSRFLLQLVGILLED
IV--TKQLKVEMSEQQHT-FYCQELGTLL-------KSGMFRRITAAATRLFRSD---GC
GGS-FYTLESLNLQ---------ARSMITTHPTLVLLWC-----------------QILL
LVNHTDYR-WWAEVQQTPKRHSLSSTKLLSPQMSGEEEDSDLAAKLGM---CNREIVRRG
ALILFCDYVCQNLHDS------EHLTWLIVNHIQDLISLSH------EPPVQDFISAVHR
NSAAS----GLFIQAIQ-----SRCENLSAPTTLKKTL-QCLEGIHLSQS---GAVLTLY
VD-RLLCTPFRVLAR-------MVDILACRRVEMLLAANLQSSMAQLPMEELNRIQEYLQ
SSGLAQRH---QRLYSLLDRFRLSTTQDSLSPS-------------PPVSSHPLDGDGHV
SLETVSPDKDWYIHLVKSQ----CWTRSDSAL-------LEGAELVNRIPAED-MSAFMM
NS--EFNISLLAPCL-SLGMSEISSGQK----------------------------SPL-
----FEAAREVTLARV----SSTAQQLPAVH---------HVFQPHLPAEPAA-------
------------YWSKLNDLFGDAAPYQSLTTLARALAQYLVVVSKLPTHLYLPPEKEKD
TVKFVVATLEALSWHLIHEQIPLSLDLQAGLDCCCLALQ-LPGLW---------------
-------------------SVISSTEFVTHACSLIHCV---------------HFILEAV
AVQPG------------------EQLLSPERRMNTPKAIR-EEEEVDANTQNP-TYVTAA
---CEMVAEMVE-----------SLQSVLALGHKRN------------------------
---------------------SSVPAFLTS--VLRNIIVSLARLPLVNSYTRVPPLVW--
--------KLGWSPKPGGEFGTA-------------FPEIPVEFLQEKEVFKEFIYRINT
LGWTSRTQFEETWATLLGVLVTQP--------LVMEQEES----PPEEDTERTQINVLAV
QAITSLVLSAMTVPVAGNPAVSCLEQQPRNK-PLKALDTRFGRKLSIIRGIVEQEIQAMV
S--------KRENIATHHLYQAWDPVP-SLSPAT-TGALISH---------EKLLLQ---
--MNPERELGSVSYKLGQVS----------------IHSVWLG----------NSITPLR
EEEWGEE--------------------------EEEEADTPAPSSPPTSPVNSRKHR---
--AGV-------------DIHSCSQFLLELYSRWI--------LPSSSA-RRTPAILISE
VVRSLLVVSDLFTERSQFELMYVTLTELRRVHPSEDE----ILAQYLVPATCKAAAVLGM
DK-------AVAEPVSR-----------------------LLES-TLRSSH---------
---LPSRVGALHGILYVLECDLLDDTAKQ--------LIPVISDYLLSSLKGLAHCVNT-
------------------------------------------------------------
-------------------HSQ-QHVLVMCATAFYLIENYPLDVG----------PEFSA
SIIQMCGVMLSGSE-ESTPSI----IYH------------------CALRGLERLLLSE-
-----------------------------QLSRLDAESLVKLSVDRVNVHS-PHRAMAAL
GLMLTCMYT-------------------------------------GKEKISP-GRTSDP
NPAA-PDSESVI----VAMERVS-----VLFDRIR--------------KGFPCEARVVA
RILPQFLDDF---------FPPQD-------IMNKVIGEFLSN-QQPYPQFMATVVYKVF
QTLHSTGQSSMV-RDWVMLSLSNFTQRTPVAMATWSLSCFFVSASTSPWVAAILPHVIS-
------------------------------------------------------------
---RMGKLE-QVDVNLFCLVATDFYRHQIEEE------LDRRAFQSVFEMVAA---PGSP
YHRLLTCLRNIHKVSTC--------------------

Chrysemys_picta_bellii
-----MATMEK-------------------------------------------------
---------------------------------LMKAFESLRSF---------------Q
QQQGP-------------------------------------------AAILEEPLQRAK
KELSTTKKDRVNH-CLTICENIVAQSLRNSPE-FQKLLGIAMELFLLCSDDAESDVRMVA
DECLNKVIKA-----LMDSNLPRLQLELYKEIKKNGASRSLRAAVWRFAELAHLVRPQKC
-RPYLVNLLPCLTRISKRPEESV-QETLAAAIPKIMAAFGNFANDNE-IKVLLKAFIANL
KSSSPTIRRTAAGSAVSICQHSRRT-QYFYSWLLNVLLGLLVPVEDE-HPTLLILGVLLT
LRYLIPLLQQQV-KDTSLKGSFG----------VTRKETEISP-SPDQLIQVYELTLHYT
QHQ---DHNVVTGALELLQQLFRTPPP-----------DLLHALTTSGGITQ--------
-------------VSVSKDESISRSRSGSIVELIARGGSSCSPCLSRKLKGKVLLGEEEG
LEDDPETRSEVSTATFAASMKSEITSELAS-SSG----VSTAGSIVSSAADPTGHDIITE
QPR-SQHTLQS-DSVDLTSCD-----------LASTTTEGEEDDMLSRSSSQISTVQSDP
TMDLNDG-TQ--------------ASSPVSDSSQTTTEGPDSAVTPSDSSEIVSVQRAER
VSQSSTEGPDISQSSSMEGPDLDTSTYSSSTFLSSASNTEK--------------VLEGT
ESQYSGMQIGQLQDEE-DE-TANVL-----------------------------------
--HDESSDPFRNSSLALQQPHLLKNM-------------------GHSRQPSDSSVDRFM
AKEEAVESVDHEIKPSRIKGDI----GHYTDG---NSAPLVHCV----------------
-------RLLSASF-LLTGEKGALVPDRDVRVSVKALAVSCVGA-AVALHPESFFSKLYK
TP----------------------------------------------------------
------------------------------------------------------------
-----------------------------LETMGEEYEEQ-----YVSDV---LNYIDHG
DPQIRGATAILCGTIVYSI-----------------------------------------
--------------------------------------------LNKSRFDVENWLANVR
SSTGNL-F---SLVDCIPLLQKTLKDE-SSVTCKLACAAVRHCIMNLC------------
-SSSYSELGLQ--------------------------------------------LIIDL
LTLKNSSYWLVRTELLETLAEIDFRLVSFLEGK----ADNLHRGVHHYTG----------
-----------LLKLQDRVLNNVVIYLLGDEDPRVRHIAAASLMRLVPK-----------
--------------LF--------------YNCDQG---------QADPVVAVARDQSSV
Y-----LKLLMHETPPPSHFAVSTI-TRTYRGYNMVQSPTDV-TMEN-NLSRVISAVSQA
LTTSTTRALTFGCCEALCLLSTTFPVCTWTVGWHC-GYVSSSSIQASRIHVYKNRGHSFS
TSQLSPS----------EESRKSCTI------GMAGMVLSL--LSTA-------WFPLDL
SAHQDA----LILAGNLLAASAPKSLK--TPWTTEEDMNPGAA-------KQEEPWPALA
DRTLVTLVEQLFSHLLKTINICAHVVDDV-APGPAI--------------KATLPSLSNP
P----SLSPIR-------RKGKEREPVEQTSVPMSPK----K---GSETNPATRQTDTSG
PAPT--SKSSSLGSFYHLPSYLKLYDVLKATHANYKVTLDLQNNIEKFGGFLRSALDVLS
QILE--LATLQDIGKCVEEILGYLKSCFNREPMMATVCVQQLLKTLFGTNLASQYDGLSS
N--PS---KSQGKAQRLGSSN--LRP-------GLYHYCFMAPYTHFTQALADASLRNMV
-QTEQEHDASGWFDVPQKVSTQLKTSLTNVTKH-RADKNAIHNHIRLFEPLVIKALKQYT
TTTSVQL-QRQVLDLLAQLVQLRVNYCLLDSDQVFIGFVLKQFEYIEVGQF---------
-RESEAIIPNIFFFLVLLSYER--Y-----HSKQIIGIPKIIQLCDGIMASGRKAVTHAI
PALQPIVHDLFVL-------------------------------RG--TNKADAG-----
------------------KELETQKEVVVSMLL-RLIQ---YHQVLEMFILVLQQCHKEN
-----------EDKWKR---------LSRQIADIILP----------------MLAKQQM
HIDSHEALGVLNTLFEILAPSSL---RPVDMLLRSMF----------------------I
TPCT----MASVSTVQLWISGILAILRVLISQSTEDIVLSRIQ----------ELSFSPY
LLSCQTI-NRLRDGENNVPTPE--------EQIELKQAKYLPEETFSRFLLQLVGILLED
IA--TKQLKVDMNEQQHT-FYCQELGTLLMCLIHIFKSGMFRRITAAASRLFTGD---GS
DGS-FYTLESLSGL---------VQFMIPTHPSLVLLWC-----------------QILL
LVNYTNYS-WWSEVHQTPKRHSLSSTKLLSPQISGDSDEFDSESKFGM---CNREIVRRG
ALILFCDYVCQNLHDS------EHLTWLIVNHVQDLINLSH------EPPVQDFISAVHR
NSAAS----GLFIQAIQ-----SRCENLATPTTLKKTL-QCLEGIHLSQS---GAVLMLY
VD-KLLCTPFRVLAR-------MVDTLACRRVEMLLAATFQNSVSQLPVEELDRIQEYLQ
NSGLAPRH---QRLYSLLDRFRLTVAPETTSPS-------------PLVTSHPLDGENQP
ALENVIPDKDWYVSLVRSQ----CWVRSDSAL-------LEGAELVNRIPQPE-LNSFMT
SK--EFNLSLLAPCL-SLGMNGISEDQK----------------------------SSL-
----FETARRVTLDHV----CNIVQKLPASH---------QVFQPLQPVETSA-------
------------YWSKLSDIFGDTMLYQTVMKLSRALAQYLLLLSKLPASLCIPPDKETD
ILKFVVMSLEALSWHLIHEHIPLSIDLQAALECCCLTLQ-QPGLW---------------
-------------------NLLASAVYVTQACSLINCV---------------RFIIEAV
AIEPG------------------NQLLSPERKKNTSKGVN--EDEVDSNAQKA-KYITTA
---CEMVAEMVE-----------CLQTVLALGHKRN------------------------
---------------------NSIPAFLTP--VLKNIIISLGRLPLVNSYTRVPPLVW--
--------KLGWSPKPAGDFGTA-------------FPEIPVEFLQEKEIFKEFIYRINT
LGWTSRTQFEETWATLLGVLVTQP--------IVMDQEEN----QQEEDTERTQINVLAV
QAITSLVLSAMTIPVAGNPAISCLEQQPRNK-ALKVLDTRFGRKLSVIRGIVEQEIQAMI
S--------KRDNIATHHLYQAWDPVP-SLSPAT-TGGLISH---------EKLLLQ---
--INTEREMGNMGYKLGQVS----------------IHSVWLG----------NNITPLR
EEEWDED--------------------------EEDENDMPAPSSPPTSPINSRKHR---
--AGV-------------DIHSCSQFLLELYSQWI--------LPSNPS-KRTPVILISE
VVRSLLAVSDLFTERNQFEMMYTTLTELRKVHPSEDE----ILIQYLVPATCKAAAVLGM
DK-------AVAEPVSR-----------------------LLES-TLRSTH---------
---MPSRIGALHGILYILECDLLDETAKQ--------LIPIISEYLLSNLRGIAHCVHV-
------------------------------------------------------------
-------------------HNQ-QHILVMCAAAFYLIENYPLDVG----------PEFSA
GIIQVCGVMVSGSD-ESTPSI----IYH------------------CVLRGLERLLLSE-
-----------------------------QLSRLDSESLVKLSVDRVNIHS-PHRAMAAL
GLMLTCMYT-------------------------------------GKEKISP-SRATDA
NPTA-PDSESVI----VAMERVS-----VLFDRIR--------------KGFPFEARVVA
RILPQFLDDF---------FPPQD-------VMNKVIGEFLSN-QQPYPQFMATVVYKVF
QTLHTTGQSPMV-RDWVMLSLSNFTQRTPVAMAMWSLSCFFVSASTTQWVSAILPHIIS-
------------------------------------------------------------
---RMGKSE-QVDINLFCLVAIDFYRHQIDEE------LDRRAFQSVFEMVAS---PGSP
YHRLLTCLQNVHKITAC--------------------

Ciona_intestinalis
--------MEK-------------------------------------------------
---------------------------------LVKSVNALKFF----------------
----------------------------------------------YGGLSSED---KTQ
KDALQSPNERQSH-CNIVLESIISPSIRSLAD-YPGLLAVSVETLLQSCADDNADVRLNA
NECLNRLIKG-----LYEISNSKILVELYKEIKKNGHPRSLRAALDRFSRLSHNIRSNKC
-RPYILNLLPCLCRISQREEDGV-QETLGLSLVKIFKILGPFASESE-IQGLLASFLKNL
SHKSATMRRTACVCLHSVILNCRKQ-NLVIGPLMNSILDILLQRNTD-RNT--VLGCLQA
LRILSPLFETCV------PGKIS-------------EQHILNE-HRDLVLKVFDACVFYL
DNT---DHTIVTAALELLEHLLNEFSS-----------ELASVLIVCGKLKP--------
-------------TS---------------------------------------FTPSTV
LPDEVETKAT-----------------------------------------SVTTDEVSS
LSSLASSTIED----------------------------------------KLSCIRLLP
VEDQDPP-----------------SNPLLPHNEQTS------------------------
-------------------------------------------------------QTNGA
TEHKDQTEPSDLD-------QTITN-----------------------------------
--HDEDAK--------------LPEN-------------------GHEESLSESSLEKMA
S-DPISTSSDL------IPVSH----LYATES---STLPIITLA----------------
-------RMLCQRF-LLSMETGEVLPDKQVRVSNKNLTMNTLSQ-LVKIYPAAVCHSLLY
------------------------------------------------------------
------------------------------------------------------------
----------------------------------YESSSQ-----YMTNV---FLYSTHS
DPKLRGSAVTLASVFIDAV-----------------------------------------
--------------------------------------------VTRNRKGIKDWFKNVE
RNSSTS-LKCPTIEDLISLIHGGLIDE-SSTTTRQACSAVTSCVHTLL------------
-NSMYFSYGLE--------------------------------------------LLHMV
VGLQSSTYWLIKVSLLELLASLNYRQIAYLELLSKRDAASVKTQSLPHQA----------
-----------L---------SIALKCLCDDDLRLRKTAAATIVTM-PT-----------
--------------SF--------------PTPNEL---------YGDLLTSEAAEMTRQ
WMGGSEMRNEDEEEQSNDAGSAKSL-LKTYRGYEM-DCKNSG-SITD-SLSYIVGEVSTM
LTNSSNKHQTYGCLLALKQLSIKYMVSNHPVAWGCYAVTDDRSRSSSNESETSSNSSDSK
IPKRQSS----------NPNGSQQQF------GILPFVMSL--LHSA-------WLPLDV
TAHSDA----LVLAGNLVAGAASDGLKVFGPVAIEDQSFEKVS--VKTVTSNARSWATIY
DPVLGSYANQLFTHLTRLSSIMHHVISEV-TPSPPN--------------KSVLPNIAPG
N----IPSPIK-------RKEKAPGEQNRSSPPLTRK----LLPTSSLGKPGNKENQDEK
PTKK------LIGSFYNNRTLMRLFDQLTGSYKNYKVSLEF-GCDDRFCSFLSSTLDVLS
QVLE--LAVFQDIGSYTEELLNYMKSLFTVEPTLTIQSVQQLLKALFGTNLVSNMIPHDD
SKPPN---PPTSPIL-LNSTA------------GFYHQIFHHPLNHLTMAIANSSFHHSL
QTKSPPKENDGWFGSIKK---KVEKKLNDVSKNSKGSKSSIQNYIRLFEILVIKSLKLYT
TTSSVEFQQKHVLNLLAQLVQLRVNYCMLDSDQVFINFIIKQFESIEGGLV---------
-RGSESLIPHVFFFLVLLSYER--Y-----RTKAVITMPKIIQLCDGLMASGQGSASHVI
PAMQPIIHDIYVV-------------------------------RA--SSKNEP------
------------------PEVTTQREVVQFTLL-KLLQ---HPQVFKMLITILVHGRREN
-----------VEKWKK---------YSRQVADVLLP----------------LLSQLKV
NVTSHDDVSTLHSLFEAISPSAL---RPIGLLMDLLL----------------------K
MPKS----LNSISHIHRWLTNILVLLRVLICQASEHDILDNID----------LSKVKIK
HMTCTHM-EYLHSDQTS---QE--------EEEQNMNEVFSPADILAMFFHQVIGSCCST
LLHYSTNPRTKSDESSQI-LLSQQINELFLALTYIHRSGSFKNLTSACKKVSSTN---LN
G---FYTSDQMVST---------FLHLTYSHPIITVMWA-----------------QYLS
HFVPVTAQ-FWEN-------------------FTGCKDTNDF-----P---LNRNIVKKG
CVILLADYVCQNSNQS------ELSLWLAEHHVNDIIMMSE------EPPVQDFLTSVHL
GAEES----ACLIKAIS---KLSKTQQNIKVSFILRIL-KCLSGVSIKSS---ESLISLL
LSPKFLFSPVRRVFA-------ASLLFLQSTVENILELNKEEALEIIPTE----FTQNLM
QKGESLKE---KSQYILFCDLISQLHSHVTGEQ-------------PITSEKP---GPTI
QALMEKPNQNWFNSVILSCLDENRWT-------------PECARVLACADFDD-IIDIQG
NN--NFTAQHLASCL-YNGIHEVTSMHGALIPYPEDKT------------------SNL-
----LAASLLTLDKKI----KAVLEITPGNT---------EFDTPLMDNSNTE-------
-------------IKFIGDKN----FQQNLMWLNRCLVNMLKFHHILPTQYQLPNVNSND
YLNIIVLGFKVTQYGIHKGKIPSLQDIVCVLESLQQALA-VQSLH---------------
-------------------AM-----FINEVKWMLQTV---------------QVLFTIM
EIYIG------------------RISYEP---PYLPSCID--KEEASSIYNNS-SNPLSS
---CIKLYQML---------------SLFRRQHKNK------------------------
------------------EMFAKIPTYIVR--PINNIILHLATSPLFKNYVRTPLVVW--
--------TFGWNPALGGDTGTS-------------LPEIPSDFLQEKEVLQEYIAIVNQ
IGWTKRTEFEETWASLLGVLVSQP--------VVSDESSG--------EAMHTEISSLAI
RGLTSLVVDCALYPECGRKATSKYQVFYRHP-TFKLGNTKAGRQLLKVRGILDDESRFMT
Q--------RKSHQDTHHQNTSLNDSS-NLSSSLQSNKWIT-------------------
--MNTERVLSSSAYGLAQSS----------------VRSFHLL----------HGITPMK
EELYDGDYDSATMHSFEYDNSLSNDGSDVSDMFETSEAETPDVPTNPAPPLSPLRIR---
--DGV-------------DVHSCVQFLLELYTEWFRTTAQTNQISGSSSTIARP--LLCE
CVRSLLLISDLFTEKQQFEWMFVALTTLHNAQPADDD----ILMQYITPSMCKAGSVLGL
NS-------ETSENVLR-----------------------VLEP-SLRSTL---------
---LSCRTSALVGLLQCIESY-PNPNLRG--------IIDLASQFIPPNFVAISTCPSL-
------------------------------------------------------------
-------------------FNE-DYVVLLASVAFYIIEKCHDAVM----------PEFTS
VIIQACTLIISSRDVTSVQSR----VFH------------------SVTHGLQRLILSF-
-----------------------------SISASECDSILKVAAEQVHTNPWLPRATAAC
GLMMTCMYC-------------------------------------GRMRISSNPDHGSP
HGGS-PEHEDVVESRLLAMERVT-----LLFERIR--------------KGYPHEARVMS
KVLPSMLDDF---------FPAQD-------IMNKIIAEFIST-LQPFPASVAQILYEVF
QSLLERDQSHLV-QEWVMLSLGNAIQRTPLQTAVWCLTCLFSSASTNRWISSMVPLIIS-
------------------------------------------------------------
---RVHDPTLDVNWTFFCKAAVDFYTCQLSEE------LDRRSFHAIFSTSSSSREPGSP
YKLLLDCISRINGEQGILQ------------------

Danio_rerio
-----MATMEK-------------------------------------------------
---------------------------------LMKAFESLKSF---------------Q
QQQ--------------------------------------------GPLSAEELVQKQK
KDLATTKKDRVTH-CLTICENIVAQSLRTSPE-FQKLLGIAMEMFLLCSDDKESDVRMVA
DECLNKIIKA-----LMDSNLPRLQLELYKEIKKNAASRSLRAALWRFAELAHLVRPQKC
-RPYLVNLLPCLTRITKRQEETV-QETLSSSIPKIMAALGHFANDGE-IKMLLKAFVANL
KSSSPTIRRTAASSAVSVCQHSRRT-HYFYTWLLNVLLGLVVPVDEE-HSSHLILGVLLT
LRYLMPLIQQQT-PSTSLKGSFG----------LVRKEADVTP-APEQLIQVYELTLHYT
QHW---DHNVVTASLELLQQMFRTPPP-----------ELLNVLITRGKITH--------
-------------TSVFREEVESRARSGSILELIAGG-STCSPLLLRKQKGKLLSGEEEG
LEDDPE-RAEVTTGSFTASVGGDSSSEAPS-SSG----VSSLG----------TSDIITE
QPRSSQHALQPGDSVDLSASEQGVG-------PDTPDE-EDEEDMLSRSSSGGAGLVSTS
GDLVTDA-NQMSAGAV--------SSSPPSESSQTTTEGPDSAVTPSDCAELVSVTSTSR
RYRKYSPPSPTLTEGPDTQSESGSSVYRPSSSSTSSTSSSSSTFSAISSSSSSDQVLDGS
ESQYSGMQIGTLQDEE-EEGSA-PP-----------------------------------
--PDKPPEPFSQSALALSKPHLLEGK-------------------GHNRQSSDSSVDRFI
PKEEVLEPAELDNKPSRIKGDI----GHYTDP---KEEPLMHCV----------------
-------RLLAASF-LLTGQRNGLVPDNEVRVSVKALAVSCVGA-AAALLPEAFFNLLYL
QP----------------------------------------------------------
------------------------------------------------------------
-----------------------------LDGQ-QTEEQQ-----YISDI---LQYIEHG
DHQIRGATAILCGALIQAI-----------------------------------------
--------------------------------------------QLKTRYNTETWLSQIQ
SVTGSS-V---TLENFVPLLQRSLKDE-SSVTCKMACAAVRHCIMALC------------
-NGSLSELGLQ--------------------------------------------LLIDL
LTLKNCSYWLVRTELLETLAEIDFRLISFLERK----TEKLHKGEHHYTG----------
-----------LLRLQDRVLNDVVLYLLGDEDPRVRHVAANTIGRLVPR-----------
--------------LF--------------FDCDQG---------QTDPVVAIARDQSSV
H-----LQLLMHETQPPSQFTVSTI-TRTYRGFNLCQSAPDV-TVEN-NLSRVITAISHA
LTSSTSRAMTFGCCEALCLLSSTFPVCNWSTGWHC-GFVSSSVFHLNRSSQYRSRGRSFS
LSQSGSN----------EEVRRSLTV------GVASMVLSL--ISSA-------WFPLDL
SAHQAA----LLLAGNLLAAVAPKCMK--SPWAGEEESSPASS-------KVEEPWPALN
DRSLVVMVEQLFSHLLKILNICAHVLDDT-PPGPAV--------------KASLPSLANT
P----SLSPIR-------RKGKEKDMMEAGTTPMSPK----K---GGESN-TGRAADSTA
TAAV--NKSTTLGSFYHLPPYLKLYDALRATHANYKVTLDLHNPNEKFGGFLRSALDVLS
QLLE--LATLHDIGKCVEEILGYLKSCFSREPTMATVCVQQLLKALFGTNLASQYEGASS
N--PC---RSQGKALRLGSSS--VRP-------GLYHYCFMAPYTHFTQALADASLRNMV
-QAEQEQDASGWFDVMQKVSNQLRSSITNVTRH-RGDKNAIHNHIRLFEPLVIKALKQYT
TSTSVAL-QRQVLDLLAQLVQLRVNYCLLDSDQVFIGFVLKQFEYIEVGQF---------
-RDSEEIVPNIFFFLVLLSYER--Y-----HSKQIISIPKIIQLCDGIMASGRKAVTHAI
PALQPIVHDLFVL-------------------------------RG--SNKADAG-----
------------------KELETQKEVVVSMLL-RLIQ---HHQVLEMFILVLQQCHKEN
-----------EDKWKR---------LSRQVADIILP----------------MIAKQQM
HLDSHEALGVLNTLFESVAPSSL---RPVDMLLKSMF----------------------I
TPST----LASVGTVQLWVSGILAILRVLISQSTEDIILSRIQ----------ELSLSPY
LLSCPTI-RRLCDDDVP-APPETLPVA--MEDANGETPRFPPEETFARFLLQLVGVLLDD
IA--NKQVKVDMSEQQHT-FYCQQLGTLLMCLIHIFKSGMFRRITAAGSKLLKAE---GG
EGGDFYTLEGLNSL---------VLQLITTHPSLVLLWC-----------------QVLL
IINYTNYT-WWSEVHQTPRRHSLSSTKLLSPHSSGEEERPE--GKLTM---CNREIVRRG
ALILFCDYVCQNLHDS------EHLTWLTVNHVSDLISLSH------EPPVQDLISAVHR
NSAAS----GLFIQAIQ-----SRCDNLCTPVMLKKTL-QCLEGIHLSQS---GALLMLY
VD-KLLNTPFRVLAR-------MVDTLACRRVEMLLAETLQNSIAQLPLEELDRIQQYLQ
TSGLAQRH---QRFFSLLDRFRATVAEDTTSPV-------------APITTHPLDGDPPP
PPENVEPNKEWYVTLVKSQ----CCLRGEGAL-------YETTELLTKLPQSD-LNAIMT
CK--DFNLCLLASCL-SVGVQRVCKDHG----------------------------AVL-
----FDTAQQVTFERL----AGVIELLPSPH------------QPLLPSSKVC-------
----------PDYWQKLNQVYGEPGFYQTVLSLCGVLSQYLLSLSKLPSSMHIPKDRETL
ITTFSTLAIEVVVWRLLQDQLPQSVDMQMSLSCLCLALQ-QPAVW---------------
-------------------THFTSHSYLTHTCSIIHCI---------------QLLIHAV
AVGPG------------------DQFLRPERKISEQS-----EDQVDSSDNQR-EWHC--
---CEIMAELVE-----------GLQTVLTLGHHKN------------------------
---------------------KNIPAFLTP--TLRNVIISLARLPLVNSYTRIPPLVW--
--------KLGWSPKLSGEFGTA-------------LPEIPVEFLQEKDVFREFLYRINT
LGWSSRTQFEETWATLLGVLVTQP--------ITMDQEEE---TQQEEDLERTQINVLAV
QAITSLVLSAMTLPTAGNPAVSCPEQQPRNK-ILKALDTRFGRKLSVIRGMVEREIQAMV
S--------KRDNIATHFPYQAWDPVP-SLSSST-AGTLISH---------EKLLLQ---
--INTEREMGNMDYKLGQVS----------------IHSVWLG----------NNITPLR
EEEWGED--------------------------EEDEADAPAPASPQLSPINSRKHR---
--AGV-------------DIHSCSQFLLELYSQWI--------LPGSPSSRKTPVVLISE
VVRSLLAVSDLFTERNQFDMMFSTLTELQKVHPPEDE----ILNQYLVPAICKAAAVLGM
DK-------AIAEPVCR-----------------------LLES-TLRSTH---------
---LPSRIGALHGVLYVLECDLLDDTARQ--------LIPTVSEYLLSNLKALAHCVNL-
------------------------------------------------------------
-------------------HNQ-QHVLVMCAVAFYMMENYPLDVG----------SEFNA
GIIQLCCMILSASE-EATPSI----IYH------------------CVLRGLERLLLSE-
-----------------------------QLSRMDAETLVKLSVDRVNMPS-PHRAMAAL
GLMLTCMYT-------------------------------GVAGEEGKEKGSP-GRPADA
DPTA-PDSESVI----VAMERVS-----VLFDRIR--------------KGFPSEARVVA
RILPQFLDDF---------FPLQD-------VMNKVIGEFLSN-QQPYPQFMATVVYKVF
QTLHATGQSSMV-RDWVLLSLSNFTQRTPVAMAMWSLSCFFVSASTSQWISALLPHVIS-
------------------------------------------------------------
---RMGKSD-TVDISLFCLVAMDFYRHQIDEE------LDRRAFQSVFEMVAS---PGSP
YYQLLCCLQSIHQDTSL--------------------

Delphinapterus_leucas
-----MATLEK-------------------------------------------------
---------------------------------LMKAFESLKSF---------QQQQQQQ
QQQ---------PPPPPPQPPQPPPQAQPPPQPQSPPPPPPPPPPPPGPAVAEEPLHRPK
KELSATKKDRVNH-CLTICENIVAQSLRNSPE-FQKLLGIAMELFLLCSDDAESDVRMVA
DECLNKVIKA-----LMDSNLPRLQLELYKEIKKNGAPRSLRAALWRFAELAHLVRPQKC
-RPYLVNLLPCLTRTSKRPEESV-QETLAAAVPKIMASFGNFANDNE-IKVLLKAFIANL
KCSSPTVRRTAAGSAVSICQHSRRT-QYFYSWLLSVLLGLLVPVEEE-RSALLILGVLLT
LRYLVPLLQQQV-KDTSLKGSFG----------VTRKEMEVSP-STEQLVQVYELTLHYT
QHQ---DHNVVTGALELLQQLLRTPPP-----------ELLRVLTTAGGIGQ--------
-------------LTAAKAEPGCRSRSGSIVELIAGGGSSCSPVLSRKQKGKVLFGEAAA
LEDDSESRSDGSSPTFAASVKGEIGGELAA-SSG----VSTPG----SAADSVGHDIITE
QPR-SQHTLQT-DSVDLTGCD-----------LTSGATDGDEEDILSHSSSQMSAIPSDP
AMDLNDG-TQ--------------ASSPISDSSQTTTEGPDSAVTPSDSSEI--------
-------------------------------------------------------VLDGA
DSQYPGMQVGQPQDED-ED-AAVVL-----------------------------------
--PDEDAEAFRNSSIALQQAHLLQSM-------------------GHSRQPSDSSIDKFV
SRDEAAEPGDPENKPCRIKGDI----GQSSDE---DSAPLVHCV----------------
-------RLLSASF-LLTGEKHALVPDRDVRVSVKALALSCVGA-AVALHPESFFGRLYR
AP----------------------------------------------------------
------------------------------------------------------------
-----------------------------LDTM-EYPEEQ-----YVSDI---LNYIDHG
DPQVRGATAILCGTLVSSI-----------------------------------------
--------------------------------------------LSRSRFHVGDWMGTVR
TLTGNT-F---SLVDCIPLLQKTLKDE-SSVTCKLACTAVRLCVMSLC------------
-SSSYSEWGLQ--------------------------------------------LLTDM
LALRSSSYWLVRTELLETVAEIDFRLVSFLEAK----AENLHRRAHHYTG----------
-----------LLKLQERVLNNIVIYLLGDEDPRVRHVAAASLTRLVPK-----------
--------------LF--------------YKCDQG---------QADAVVAMARGQSSV
H-----LKPLMHEAQPPSHFSASTI-TRIYRGYNLLPSITDV-TMEN-NLSRVIAAVSHE
LITSTTRALTFGCCEALCLLSTAFPVCIWSLGWHC-G-----------------------
VPPLSAS----------DESRKSCTV------GMATMILTL--LSSA-------WFPLDL
SAHQDA----LILAGNLLAASAPRSLR--SSWASEEEASPAAT-------KQEEVWPALG
DRTLVPMVEQLFSHLLKVVNICAHVLDDV-APGPAI--------------KAALPSLTNP
P----SLSPIR-------RKGKEKEPGEQVSVPVSPK----K---GGEASPASRPSETSG
PVAA--TKSSSLGSFYHLPSYLKLHDVLKATHANYKVTLDLQSNTEKFGAFLRSALDVLS
QILE--LATLQDIGKCVEEILGYLKSCFSREPVMATVCVQQLLKTLFGTNLASQFDGLSS
N--PS---KSQGRAQRLGSSS--VRP-------GLYHYCFMAPYTHFTQALADASLRNMV
-QAEQDHDTSGWFDVLQKVSTQLKTNLTSVAKN-RADKNAIHNHIRLFEPLVIKALKQYT
TTTSVQL-QKQVLDLLAQLVQLRVNYCLLDSDQVFIGFVLKQFEYIEVGQF---------
-RESEAIIPNIFFFLVLLSYER--Y-----HSKQIIGIPKIIQLCDGIMASGRKAVTHAI
PALQPIVHDLFVL-------------------------------RG--TNKADAG-----
------------------KELETQKEVVVSMLL-RLIQ---YHQVLEMFILVLQQCHKES
-----------EDKWKR---------LSRQVADIILP----------------MLARQQM
HIDSHEALGVLNTLFEILAPSSL---RPVDMLLRSMF----------------------V
TPDT----LASVSTAQLWIAGILAILRVLISQSTEDIVLSRIQ----------ELSFSPY
LLCCPII-NRLRDGGSN-SVLE--------EHSEGRQTKDLPEETFSRFLLQLVGILLED
IV--TKQLRVEMSEQQHT-FYCQELGTLLMCLIHIFKSGTFRRITAAASRLLT-D---GA
DGS-FYGLESLNAW---------VRSMVPTHPALVLLWC-----------------QILL
LVSHTDYR-WWAEVQQTPRRRSLSSTKSLSPQMSGEDEDSDVASKLGM---CNREIVRRG
ALILFCDYVCQNLHDS------EHLTWLIVNHIQDLISLSH------EPPVQDFISAVHR
NSAAS----GLFIQAIQ-----SRCENLSTPTTLKKTL-QCLEGIHLSQS---GAVLTLY
VD-KLLCTPFRVLAH-------MVDTLACRRVEMLLAANLQNSTAQLPAEELSRIQEHLQ
SSGLAQRH---QRLYSLLDRLRLATAPASRGPA-------------PLVTPHPLDGDGPL
ALETVSPDKDWYVRLVKSQ----CWTRSDSAL-------LEGAELVNRIPPGD-LNAFMM
NS--EFNLNLLAPCL-GLGVREICAGRK----------------------------SPL-
----FAAARTATLDRV----ASVVQQLPAVH---------HVFQPFLPAEPTA-------
------------YWSKLDDLFGDAVLYRTLTTLARALAQYLLVFSRLPGHLHLPPEKERD
TVKFVVMTLEALSWHLIHEQIPLSLDLQAGLDCCCLALQ-LPGLW---------------
-------------------SLLSSPEMVTHACSLIHCV---------------RFILEAL
VVQPG------------------DQLISPERRTNPPQAAR--EDEVDSNTQNP-QYVTAA
---CGMVAEMVE-----------ALPLVLALGHKRN------------------------
---------------------SSAPAFLTP--VLKNIVISLARLPLVNSYTRVPPLVW--
--------KLGWSPKPGGDFGTV-------------FPEIPVEFLQEKEVFKEFIYRINT
LGWTSRTQFEETWATLLGVLVTQP--------LVMEQEES----PPEEDTERTQIHVLAV
QAITSLVLSAMTVPVAGNPAVSCLEQQPRNK-PLKALGTRFGRKLSIIRGIVEQEIQAMV
S--------KRENIATHHLYQAWDPIP-SLPPAT-TGALTSH---------DKLLLQ---
--VNPERELGNTSYNLGQVS----------------IRSVWLG----------SSVTPLR
EEEWAEE------------------------------EEAPAPSSPPTSPVSARKHR---
--AGV-------------DIHSCSQFLLELYSRWI--------LPSSSA-RRTPVILISE
VVRSLLVVSDLFTERSQFETMYLTLTELRRVHPSEDE----ILQQYLVPATCKAAAVLGM
DK-------AVAEPVSR-----------------------LLES-TLRSGH---------
---LPSRIGALHGVLYVLECDLLDDTAKQ--------LIPVISDYLLSSLKGAAHCVSI-
------------------------------------------------------------
-------------------HSQ-QHVLVMCATAFYLIENYPLDVG----------PEFSA
AIIQMCGVMLSGSE-ESTPSI----VYH------------------CVLRGLERLLLSE-
-----------------------------QLSRLDTESLVKLSVDRVNVHS-PHRAMAAL
GLMLTCMYT-------------------------------------GKEKISP-GRTSDP
SPAA-PDSESVI----VAMERVS-----VLFDRIR--------------KGFPCEARVVA
RILPQFLDDF---------FPPQD-------VMNKVIGEFLSN-QQPYPQFMATVVYQVF
QTLHSTGQSSMV-RDWVMLSLSNFTQRTPVAMAMWSLSCFFVSASTSPWVSAILPHVVS-
------------------------------------------------------------
---RMGKLE-HVDVHLFCLVAADFYRHQIEEE------LDRRAFQSVFEVVAA---PGNP
YHRLLACLRNVHKVTTC--------------------

Drosophila_melanogaster
MDKSRSSAYDK-------------------------------------------------
---------------------------------FVGFVEQLRNT----------------
------------------------------------------------------------
---ECSQKQKITC-FQQIAECIMSPSLAGHIN-YAAHCGTATNVLLLFCEDVDSVVRMSA
EENLNKILRS-----LEKTRVSRILMDLYGEIKRNGNQRSLRICLNLFSYYAPQIKEKHI
-KWYAVRLLQCMTTISQRKETLL-QETLCDFVKHFSRHIQQGLSDSE-SCKLFETFLDQI
SSDCAVKRRCSAQNCMSLIENARNR-SLMARHGVNKVMELLLTD----QQANSVLGALGL
LRLLLPQLIRGY-PGDSHEDSES-------LAGKKQQQQQTTTSDCRQIIEIYDYCLHLL
STQHTANHAIINATLEVINGILQAVDAASDGQCSQSLGQSLRQLLCNQQLQHNEYLRRRK
SLKNQIFQLKNYEVATSQHQLEDEDENEDVDELVVGATAMQMKKNSNAKLQQAKCREQQQ
HQHQQQLEVDNSSLGINAGEDAPTEAPSSVADEGGEPESTKLRCHIRNAARSISECVASD
EDKQGQGHRQQRDEDGVVVAED----------DDDDDDDDDDDDDMELLSAECDDFTTLS
QLNEQQQ-----------------ALSAALKLPTTTAASSGGAATSQDDKLIDVDADVGG
LPKPQHQSSLQNLLAGSDDKSQHLSDIDNESFNSIDFDAEI--------------TIAGS
KEQQQQHPPADDSVESGDATAIGTFFNNLLSHSNAASESVSKLFRQSSGSKSTPSKSAST
PAPADKSDAISAASLTLSLTSLASSNLEPPERQPLIAETPTPVEDSCSITASHTASTALM
MDAPAVEVAASKPETPQLRGTP------NANPFLVENSPLRQTVVGRALITVKIGSILEQ
SLVYYTARLVAARF-LLSGQAAGLQPDSISRVSIKSLSLAVIAQ-CVRLAPKILQLSLEI
SEQELQLLEEATSQIGSGDSTQVSSPQSSDNSQVGGEKPPLDSSLVPTSLEENLLLLDIK
DDHFGPSTCPAYLQSATPTLSRSADASVLLLEGGTTSSRSAKKSEEMLSKSEIIESSYRP
TVAVEDVPPLSMPPRPPKRTKSTRSRVGVLGTSSTTESSSPQSRQKLSDI---LLFHDHC
DPILRGGVQQVVGNFLQSSGAGLFLDLQRGLGLQHLLAILLKGFEDEIHTVVIQALNAFD
KIFPNVVSKYLTEPPCHYHAHQQQQQQQKEQQQQEQDNQKLEQDLQRHSSGQQKRSGQAQ
TFGQQT-F-AKDQDNALSSQRQQQRRPNDAGTCANSSATDNDELL---------------
-AALLNDFQLQSTGMRQQPKNNSTDTGQSGNEPDLEPNPNAAVEPFCVFAISPKLLLSKL
RLCHHNKYWLVQNKYAEVISNLNYVLLRSYYANFRCAIDNKNSGARKQDSKWPPMDASSV
CHSVRDAEGEDIVCTYEAQFLAELLHLLGDDDARVREHAACCLCRFIMQ-----------
--------------TA-----------RQDPSQDQGAGGGGGDDIEGNGNVNVETQQTNF
N-----LLWDFFDYRIFGSMSVTLR-NLFRASSTIVPPLAELDALATSNSAPSYPDTGST
SGSSTSTSASSGGSAAAVSAASAYFEASYGIGIAE-GHVFALASASQRQIAQEEKVLAKV
LYRLTNKLM--------TLNDKNVQFGIIYALRLLLRHFNFVDYQQV-------WLEFNF
VE--------ICISYAYYNNATAADLG-----CQNDLIDVMGK-------LMAGAMLSSG
EPN-TAHLDFLLRHSVKMLNIYYHLVTNQ-----------------------------RP
P-----------------TAGSQSGS-------------------SSSKQPKSELFAREQ
PAAT----LQALGYFAGDYVYMKLYNILRGANDSYKITIN-QEAGSLLICLLKTCLHAVS
LCLEGMASASPPELKLIEEILHYLTRLINYAPAECVACLRQLLKYLFAQNYASQVRLQ--
---PS---AIGGNGSEIGHHAAFMRPYFAAKGRGHGASSTLLPTINSKPAVAVGSQRGAP
TDARQPIDAGPLQDMGMLFVHGLQPPTPPAGDCVR--------LIKLFEPMVIYCLTLFM
KSNALV--QAPILRLLSQLLDLNVTYSILDSKNVIFDQVLSNMDLIEGGID---------
-RNAFIMVPPMLRFLVQLTHKS---------DRQLITIPKIISITNNLLANG-SVRVVAL
LALKTLSYELFFM---------------HSQLEEALDTEGHNSGRD--ACQSPLSAAPTP
ETREALLAQR--------RELDTQREVVLGMLE-KFIEARPSQQVLALLLLFERSVQQLD
-----------TPPYRS-----------AQDADAVYG------------TLCRGLCSRQW
RLHNAGDLRLLESCFRNNGNHVLADSKRFLQLLQ-LFIEQGVGNFGDLALAMVMLSNVIL
KTEE----IYLVNHIKLYLKNNPTAERRLQA----------------------LMPSSPS
AAPHWQD-EAPSTSSAAAAARAAA------ASFSAGRSSISEINYFAKVLCEKLLACLEV
LL------GLEPSSSSHA--YCQLTGRFMDALLNVCCRSRHKDALQSVFRLVLAE---SE
FLCKYYSLLLMSA----------AGLVGSYLLDAVLLAC----------------LRLVL
AMRLEEPVALLEQAAQLPLKTNLQRA-------------------------LLREVCRAS
AG---CDWSAQQVRRLFEG---RYLNFLIADHLEFICELCQ------ERP----------
-----------------------ECGSLLQVALFR-----NAHRLSRQSV---RIVLRLL
GR---LCEPAEREASGDVGSDADPTLQAMQLLSRLHQLYEGERSLQLPIERMARRLS--A
QSGQPARNVIYERLVE--GDLAGGEDQDALRTL--------------LLKDLECRQDNET
ATPSRIIDESWLFAQLIKF----ATQHADAPQQQ-----KQLMLLLLEIQSEPKLQRLLR
SLGTEHEAKLLRHAI-AGSLAAMMSAFRQKCIQHAPHINYMQP-------------TPL-
----ARVSCALLMSRVASTEATKCRNPPTGE--------------QLDVARAV-------
----------GALMACIRNAEQTALIYIDARLMEKFVVEHLLRREHLPQLL--------A
YLGWLAGAAKQIL-AMPTRQESEQDALGVLLATVNTLLQ-QPRVW---------------
-------------------RELNASSDPSLRCELLDLL---------------DSVARCI
LQD--------------------TIFYRRHRRDRNKA-----------------KGPAPQ
---AIFLAKLIE-----TQIEIESLASGRVLAGVEE------------------------
--------------ARLQFAGQDLARFQVALSLVTSIGISLLRTHQFYAYAVTPHELI--
-------------QQPGDQQQEQ--------QADGKLPSIPVDSLSDVDVLRQFVKRLSI
FGFTTRQQFEEYFMTCL---------------LLINKLYD---EHMVDQQEQFQIKQVCL
QAILELLMTYKTFPIVG-LANGQFHHTTRWQ-RITC-DSISLKKLHKVQLLVDACNVFYQ
P-----------NLERQLAY----------------------------------------
-----DNVIGTRTFAPNQYD----------------LNFSWAQ---------------ME
DQAAAGV--------------GVGVGVGLSGGEQANTADIKQSCDADVPDMAMRNYRHFT
QLSGI-------------DFRSSTQLVFDVLQQMI---------------ELNHILVLPN
LVK----FCEICESRDHIKWIKERCLKLQEQVAMDDT----ISHQHIIYLLCRSQALLIP
SL-------GELQVLCS-----------------------LIGNVYLKSTH---------
---SFIRIATLQGLLCLLECCSKTNTTMGRLSEELALLRSLIVGYI--NRHGIIDESPL-
------------------------------------------------------------
-------------------PFSVEHTKLVWTLNYSLIEWTSKFVPQ---------CHLLS
NTIIAANNFLKTTADEE--------LYL------------------CVLHGLERMVVNSG
VPPPGIQPTGKDAAAGEPGAEGSKAGVGVVVTPQMRHKIEKLALELLKMEN-EKFSIPAL
KLLLSCMYV-------------------------------------GSAAQLE--NTELS
NGIV-QDDPEIIA---QQNDKVD-----ILLHCIK--------------SSTRDAAWIYG
QVLCQIIRDL---------VPPNE-------ILTKVIKEFLAI-NHPHCDVIAMIVYQVF
RSAIDSSYLQML-QDWLICTLPTFLD-QPEQQGVWGLSVIFLSASINLHLIKLFPLVLGI
GASNSAAAATTATTATTEAEAAAPA-----------------------------------
---MARKLG-QHEIALFVTAAQDFHAKLSGEQ--------RQRFREAFGSFK----RSQV
YGRMLQCL-----------------------------

Echinococcus_multilocularis
---MSYSSYEG-------------------------------------------------
--------------------------------RLLEVFSHFGMI----------------
-----------------------------------------------QKDASEEGEDALI
SVILKIPKTRLLKDIGQLTEAYLAMQSLNPSN-AVNYLSFVTGTLFELVSHPDPDVRTAA
DEGINQIVKF-----ANIHLVQCVICEVFLEIKRSLHARSLSSALRKFSACIGQINPKKR
-RIYAVNILPALNGLINREEEMV-WDCFAETIEPIAIFIFPHTSQQELITLLLRGLLERV
ECDKNYIRRSAATILASSVVHSRLP-HELSYLLIQQLVGRVLVL----KQRFLLRGS---
-------------GGMVATAAVG---------------------LQGCLCTLRNLASLYS
RIP---TTALVN---ERTKSKGRPSPS-----------TYLSASLIDLGVGI--------
-------------A----------------------------------------------
---DFANWSRESLEFFWWSV----------------------------------VRLLCL
QLACRKHQASS-------------------------------------SSTMVCTAALEC
LLEILSS-TP--------------AGRPITELPEGFQEALGAFC----------------
-------------------------------------------------------STTWP
HSPSAVLHLDDYDS------SVDAS-----------------------------------
--DADDVSSVTSHSAIPLTSTIVESE-------------------GEKVSLVKRNL--LP
PTSSTPAQRETEAPPSDLPLDAPDGPEFEDENEIVATSSLHSFL----------------
-------GLFAHRFGLLSG------AQLTARAAAQSLAVACLAKLSLTLPPELFFEPLSE
E-----------------------------------------------------------
------------------------------------------------------------
----------------------------------EGEEKK-----AVTGIEMALHLMHHS
DPQVRGNACLLVGNILHST-----------------------------------------
--------------------------------------------ATYA------LIKPTS
SLNMHQHL---QIYRLISGLDDLLASERSGITYRMALKALRSCANTLLHLPAVTSTVDME
TESASVRLLQC--------------------------------------------IASRL
VDCARHPYRLVRRETLLLVAGLDWDQLEHLERAWFGRHRNRTSTRLVAAT----------
-----------PLSI---VAWNECLRLFADADRSLGREAFHSLLALAKRTPSADLQRTQM
SGVDLESVDTVAAHLFEHSALTGQNAVACDLPVAQG---------NYTPIVSGFTDDLRC
VTKNLPVYLRFSAPPSPSTQLKSST-THRRRLWRHRHIRGLH-RVFR-ELVDSFLELSPV
CDSPENRSMMHSLIFGLAELLGRPPITSNHLLWYT------------------------P
SPFPQPL----------DEGNENT--------GVSPARFALQHYQRRPKMALLLWHCISQ
LAISPLALTDLALQAQLLCLASGCALR----WGVSSLLEGSVP-------AGGKM-ELHH
DHAFTRASGALLKHVIKLLAMFWHVFKGVKPSSTASTTSTNIISNFV---GGNLATSSVP
F----ASASIG---------GASAGPSTIVTTTITTSQTKSKSIFGLQFVQTTETEEEEN
RLVL--GSRETHGYFADSLEYMQLYNTIRASFEAFKSSFSEPSTEDLTMNLLAATLLAFS
RLME--VLRFAEVVTWVEEVLCYLEAAFVWSPTLVLDAAVNLLRALFGTNLTSIWNPELA
DKFRS---VLDPKTSTMTGAD------------GLDVQIRHLCEAHFEIAEKFCSFNTIG
------RSFLDWLYAARQFNQPAMLRPSSLPSN--IQQPNLAYYIRLFEPLVLQCLHEYH
LRTDAAV-QAKILHILTVLIELGVNYSQLDEEFRFLKTVMAQCESMQHDNATASYNHKTS
SKEVTQLVSNMFQFFVALTHEKKISLGTTSDAKAVLSLSEVVHLVGVLAAGGVDVDSFVV
PALAPLIIDVYVV-------------------------------RG--VQYRSALRVKWQ
NSQQQRLIDLKDQLFKDLCDWNAHREHLLGFLMPKFIG---HSRIFDFLCVILEDASLTD
AVLKVPFDAGSDSTANK---------TATEICRHFLS----------------ALADCRL
TIDTCGDVEAYLRLIKRLALPPWPTAVIHDFLLRQLI------------------PILFH
RPAQGFFFKESLEQSHRWIACKFVCLRFLL-----------------------LLAIKQP
STLLPALREFGACGEAD-------------PRTVLFGHLLDLLETTCEALLAHLPDFVDE
VI------SNSSSPSTGE-AYPAFIGQLLLALE--LEILTFGRLHALSPSEIPQE-----
------KVERLDEL---------LMIYGRLKPLPLILWH-----------------QIRI
ELFRNLSR---NDLHTAPYH-------------------------------RNSVCFRRT
VFLL--NFRSKQDEPT------DDLNFSPAADLLSLLKTSE------VHGMIASVKDVEK
RSVLLKEVLSTLITGVND--AKTPTEAVALLEDLKKLT-QELSGLIAHKSDRKAVLLSLL
LPIEKWFFPTSQYLI-------FKLPAIRREMELLLATCLREIDKSKMDEIPETLATFLA
SLDLPTTTFFTRKLPDALTDLRHRFSRAVNSEA-------TASNREGHFVESLIEAVLQK
SLRVSTKDAGLLAAKLLQL------RRAKGGANLPEAVPPRLLQHIVRLGFVETMKRFNN
DDVGTFGTDPLWQLGKELLFKRLSTFSE--------------------------------
----RADGKESFLDSSQRQLAGIAAATTDFL----------LLSTRLPLPSAC-------
--SKDEINSISAFLCYLMQNF--IHLTSEIKFLRPCLLSLPLLTLRLSVVLSASSDSKD-
-LDFGKLPLETFV------QFAEALDVSASLSRPATLMDSHPSV----------------
-------------------EVNDDDTRLDHLISRLRCL--------------------LV
PRQPG----------------IFRFTTSAYTLTRFTEVLNSFAANAGTTSGVV-GGVGAS
DKSRVALASVMGLCR--------LSPAGLRYAHALK------------------------
------------------MDSTDIAG------QFSAFLIALCRRPEVMFRLRQPSAFT--
--------HLAMGDTATNDTGGGDGCDSYTNGHQW-NPDRVIEM--DRDALAEASSWFLS
LGWLNRSMFESTWNALLAVCTPPPPPPSPSSSLDVEMEENPFVNSKEELVEINHCRVLGL
NALTRLLLNAAHRPRPGDPLNSSPLHQPRLSLPPQFMHTRLGGRIGCVLSRLDQEARTWF
YDIPSTNAVIGSDAGKSEECLSWLSTNLDLEHPADLDSVANQ------------------
--VPIECLVKWMLHSLSEPVGFEADTIFSCLQSLRLVHHAWLR--------------PLE
ERLLNRA------RGLGEAGSTASTSSQRKKFVQFFKRNVRSSSSLDSTPHPPLAFGESI
LLTGVLSSGDKAFTESSTEVESVDESLLTVPE-----------IVASSDQLVPSLSVLTA
VVKSAVLCSDLFTTREQFLWLVGCLQAVYQNLPRIEEGFEAPIYIWLTTGLARCTAVLEA
TMLPGTEFGAIPPTASSTEAEEGTDGAATAAPQQHHSAPILLTA-NLQAAVSVATAAMGS
TAAVPLQDAGLRAAMDLLQAALLLRATRHPALQQPTLLANPPTGSLLLNSLLIQVCLYLD
SRLDNLFESEATLEKRWSTTKDSGFASLRIAGSGGSSGVAKITAGLVRTASTSGRGVNSA
LNRAADIPFKPRPPTEWAAECTASHQCTVLATAFYIVEQFSPLVTNESTALSRLIPRLIN
HLVRLANAMLRDTSPVFTPPMRLAEVFKNHFADTQATLVCADSVVVAWTRGMQRLLLSG-
-----------------------------TLRREECEMLAKQAAERLSCANSMRLRLLAL
SLLTTNLYV---------------------------LNADFLLRASPDRSVSANGDGGIK
SSLDQPSTDVLLS---TSTEYLT-----SLWQCLRGLGSPTNRPPPIGSHTSPLEARCIS
LSLSSFLEDLGRCLLAAASSPSPSFSTILGGLVNKAVAEVART-DQAYVRLATAVLRAAV
VTVCGVQRGAKVARELVLLTLPSILHQTSPR----ALRCH------SYWVAAVCTLLLEC
GTEL--------------------------------------------------------
---NCETIHSILAISLAHLPSPEWFQWEERDEEKQCLDLLRAASFLLPPSSSSSTEDGGF
RDHFLDILRTAAAAPNSLEPCATADGLAGICEAMKKI

Equus_caballus
-----MATLEK-------------------------------------------------
---------------------------------LMKAFESLKSF---------QQQQQQ-
-------------PPPPPQPPQPPPQAQPPP-PQQQ-PPPPPPPPPPGPAAAEEPLHRPK
KELSATKKDRVNH-CLTICENIVAQSLRNSPE-FQKLLGIAMELFLLCSDDAESDVRMVA
DECLNKVIKA-----LMDSNLPRLQLELYKEIKKNGAPRSLRAALWRFAELAHLVRPQKC
-RPYLVNLLPCLTRTSKRPEESV-QETLATAIPKIMASFGNFANDNE-IKVLLKAFIANL
KSSSPTIRRTAAGSAVSICQHSRRT-QYFYTWLLNVLLGLLVPVEDE-HSTLLILGVLLT
LRYLVPLLQQQV-KDTSLKGSFG----------VTRKEMEVSP-STEQLVQVYELTLRYT
QHQ---DHNVVTGALELLQQLFRTPPP-----------ELLQALTTAGGLGR--------
-------------LAAAKDEPSCRSRSGSIVELIAGGGSSCSPVLSRKQKGKVLLGEAAA
LEEDSESRSDSSSPAFAASVKGEIGGELAA-SSG----VSTPGS-ASSAADSAGHDIITE
QPR-SQHTLQP-DSVDLTGCD-----------LTSAATDGDEEDILSHSSSQISAVPSDP
AMDLNDG-TQ--------------ASSPISDSSQTTTEGPDSAVTPSDSSEI--------
-------------------------------------------------------VLDGP
DGQYSGMQIGQPRDEG-EE-AAGLL-----------------------------------
--PDEDVDAFTDSAVALQQAHLLERL-------------------GHSRQPSDSSIDKFV
SRDEATEPGDQENKPCRIKGDI----GRSADD---DSAPLIHCV----------------
-------RLLSASF-LLTGEKNALVPDRDVRVSVKALALSCVGA-AVALHPESFFSKLYK
VP----------------------------------------------------------
------------------------------------------------------------
-----------------------------LETT-EYPEEQ-----YVSDV---LNYIDHG
DPQVRGATAILCGTLVYSI-----------------------------------------
--------------------------------------------LSRSRFHVGDWVATVR
TLTGNT-F---SLVDCIPLLQKTLKDE-SSVTCKLACTAVRHCVMSLC------------
-SSSYSEFGLQ--------------------------------------------LITDV
LTLRNSSYWLVRTELLETLAEIDFRLVSFLEAK----AENIHRGAHHYTG----------
-----------RLKLQERVLNNVVIYLLGDEDPRVRHVAAASLMRLVPK-----------
--------------LF--------------YKCDQG---------QADPVVAVARDQSSV
Y-----LKLLMHETQPPSHFSVSTI-TRIYRGYNLLPSITDV-TMEN-NLSRVIAAVSHE
LITSTTRALTFGCCEALCLLSTAFPVCVWSLGWHC-G-----------------------
VPPLSAS----------DEARKSCTV------GMATMILTL--LSSA-------WFPLDL
SAHQDA----LILAGNLLAASAPKSLR--SSWTSEEEANPAAT-------KQEEIWPALG
DRTLVPMVEQLFSHLLKVINICAHVLDDV-APGPAI--------------KAALPSLTNP
P----SLSPIR-------RKGKEKEPGEQASVPLSPK----K---GNEASPASRQSDTSG
PVPA--NKSSSLGSFYHLPSYLKLHDVLKATHANYKVTLDLQNSTEKFGGFLRSALDVLS
QILE--LATLQDIGKCVEEILGYLKSCFSREPMMATVCVQQLLKTLFGTNLASQFDGLSS
N--PS---KSQGRAQRLGSSS--VRP-------GLYHYCFMAPYTHFTQALADASLRNMV
-QAEQDHDTSGWFDVLQKVSTQLKTNLTSVTKN-RADKNAIHNHIRLFEPLVIKALKQYT
TTTSVQL-QKQVLDLLAQLVQLRVNYCLLDSDQVFIGFVLKQFEYIEVGQF---------
-RESEAIIPNIFFFLVLLSYER--Y-----HSKQIIGIPKIIQLCDGIMASGRKAVTHAI
PALQPIVHDLFVL-------------------------------RG--TNKADAG-----
------------------KELETQKEVVVSMLL-RLIQ---YHQVLEMFILVLQQCHKEN
-----------EDKWKR---------LSRQIADIILP----------------MLAKQQM
HIDSHEALGVLNTLFEILAPSSL---RPVDMLLRSMF----------------------V
TPDT----MASVSTVQLWISGILAILRVLISQSTEDIVLSRIQ----------ELSFSPY
LISCPII-NRLRDGDSN-STPE--------EQGEGRQVKNLPEETFSRFLLQLVGILLED
IV--TKQLKVEMSEQQHT-FYCQELGTLLMCLIHIFKSGMFRRITAAASRLFTAD---GA
DSS-FYGLESLNAR---------VRSMVPTHPALVLLWC-----------------QILL
LVSHTDYR-WWAEVQQTPKRRSLSSTKSLCPQMSGEEEDSDLAAKLGM---CNREIVRRG
ALILFCDYVCQNLHDS------EHLAWLLVNHVQDLIGLSH------EPPVQDFISAVHR
NSAAS----GLFIQAIQ-----SRCENLSTPTTLKKTL-QCLEGIHLSQS---GAVLMLY
VD-KLLCTPLRVLAR-------MVDTLACRRVEMLLAANLQSNMAQLPVEELNRIQEYLQ
NSGLAQRH---QRLYSLLDRLRLATAPGSCGPS-------------PPVTSHPLDGDGPL
ALETVNPDKDWYIRLVKSQ----CWTRSDSAL-------LEGAELVNRLPPGD-MSAFMM
NS--EFNLSLLAPCL-GLGMREISGGQK----------------------------SPL-
----FEAARVVTLDRV----TSMVQQLPAVH---------QVFQPFLPVEPST-------
------------YWGKVNDLFGDAVLYRSLTTLARALAQYLLVFSKLPSHLHLPPEKEKD
TVKFVVMTLEALSWHLMHEQIPLSLDLQAGLDCCCLALQ-LPGLW---------------
-------------------SVLSSPEMVTHACSLIHCV---------------RFLLEAI
VVQPG------------------DQLLSPERRTNTPKAAR--EDEVDSNTLNP-KYITAA
---CGMVAEMVE-----------SLPSVLALGHKRN------------------------
---------------------SSTPAFLTS--VLKNIIISLARLPLVNSYTRVPPLVW--
--------KLGWAPKPGGDFGTA-------------FPEIPVEFLQEKEVFKEFIYRINA
LGWTSRTQFEETWATLLGVLVTQP--------LVMEQEES----PPEEDTERTQINVLAV
QAITSLVLSAMTVPVAGNPAVSCLEQQPRNK-PLKALDTRFGRKLSIIRGIVEQEIQAMV
S--------KRENIATHHLYQAWDPVP-SLSPAT-TGALISH---------DKLLLQ---
--INPERELGNMSYKLGQVS----------------IHSVWLG----------NSITPLR
EEEWDEE--------------------------EEEEADVPAPSSAPTSPVNSRKHR---
--AGV-------------DIHSCSQFLLELYSRWI--------LPSSSA-RRTPIILISE
VVRSLLVVSDLFTERSQFEMMYLTLTELRRVHPSEDE----ILVQYLVPATCKAAAVLGM
DK-------AVAEPVSR-----------------------LLES-TLRSSH---------
---LPSKIGALHGVLYVLECDLLDDTAKQ--------LIPVISDYLLSNLKGVAHCVNI-
------------------------------------------------------------
-------------------HSQ-QHVLVMCATAFYLIENYPLDVG----------PEFSA
SIIQMCGVMLSGSE-ESTPSI----IYH------------------CVLRGLERLLLSE-
-----------------------------QLSRLDAESLVKLSVDRVNVHS-PHRAMAAL
GLMLTCMYT-------------------------------------GKEKISP-GRTSDP
SPAA-PDSESVI----VAMERVS-----VLFDRIR--------------KGFPCEARVVA
RILPQFLDDF---------FPPQD-------VMNKVIGEFLSN-QQPYPQFMATVVYKVF
QTLHSTGQSSMV-RDWVMLSLSNFTQRAPVAMAVWSLSCFFVSASTSPWVSAVLPHVIS-
------------------------------------------------------------
---RMGKLE-QVDVNLFCLVATDFYRHQIEEE------LDRRAFQSVFEVVAA---PGNP
YHQLLTCLRNVHKVSTC--------------------

Exaiptasia_pallida
---MSLAAADK-------------------------------------------------
---------------------------------LLKIFEALKNY---------------R
DGI---------------------------------------------PVVDSNPLAK-K
KEVLLSKKDRFLH-IGTIPDLVCSTQIKGLQE-FPKLLAIAVDSLLASCNDDESDVRLVA
GEALNKLLKD-----LIDSNLSRLLVELYKEIKKNDAARSLKVALTRFADIAHLIRPQKC
-RPFVANLLPCLGRICTRTEDQI-QEALGIAIQKIFPVLGSFTSDVE-VKQLMKAFIPNL
KSNQATARRTASSCLAIICQHSRKP-TMFYEWLMNILLGMVLPLQDS-KPSHVYLGVLNC
LRQLIPHLEDSFSKDDSLKGSFGSY?SLSVNGSIGQKEVNL-----KQLLQIYEVIMQCT
RHS---DHNVINAALETLHQLLRTPPT-----------PLLTVLLSKDGITP--------
-------------S----------------------------------------IKPDTV
AGDDLESTSE----------RDSAVGDLDN--------LSTP---------PQDVDSVSD
ITSTSDFSSRD-D?VS----------------VTTTLSTADSTDELTK---QISTLTTNQ
SPDIKDS-T---------------TDLEMDESESEDTFGSKIL-----------------
-------------------------------------------------------NLSGP
RPSRSLSDPGVLPDEEDNNQSVGAS-----------------------------------
--HNDDSHL---------ETEIPDNP-------------------IHESDRLNDDLGELS
QVSESLRTESVNTQEVRVLVES----SFEIDAVACEGVPMVHIV----------------
-------RVMS-SF-LLSGRPGEVL?DSNVRVSVKSLALSCIAQ-AVRLHPESFLVGI--
LP----------------------------------------------------------
------------------------------------------------------------
-----------------------------NSTT----KDQ-----LIRDI---LLFNAHP
DPQLRGGLASVLSHLIAAG-----------------------------------------
--------------------------------------------LKKGRLNFNQWSETCC
SEHNTAVL---SVERVVSVLGGILQDD-SPVSVRQACSALKGCFHVLC------------
-ASEHCHLVQD--------------------------------------------LIDVI
IQLRKNTYWLVKVEVLELVEAMDFKLIAYLESNKSFHSKEITEKCLNYTS----------
--------------IQDTVLYDVVFAMLSDDDGRVRHAAANCCVKLVPK-----------
--------------LL--------------MTMGNM---------KQQ---AISRTVCNR
L-----DELNISKDHQQNS--------------NILQ-----------NLSKLVSMATEM
LNHTTSKFQMVGCIHLLHVLAQSFPVASYPGAWGC-------TVAIHCSSPASPHFSGKG
TPPRPGS------------PNMCCRG------GGGALSFAVSSVTTS-------WIAYDL
VAHQNL----LQLAGQLLFGIAASGIQ--LSVKMNQHSEETSS-------STHEAWNVFS
DISVAPIAEKLIVHLLRVLNIFSHLIDGIMTPGAHSFKINFPGQNKDKDKTAHSPSSTSS
PQSTSSPTPIQHVSAVPKRLLKSKRTMSEADLASADK----S---PSKSGGGGQGTDSEP
AHPHTPTPKSTSGTFHNLPHYMKLFDVMKGAFCNYQVSL---APQDKFVSFLQNTLDVLS
HFME--ILSFTDINKHFEEILGYLQVCVKVEPCKTLLSVQQLLRVMFGVNAVSQADLVQS
AVFPSCLERTLITLPTIGSSSDDDNS-------G?YKELFEFPQMLYRQSIEKVILKDEE
GESSLKRGIGSLFKKIRKRTGSLIRPSVKIDKQ-----SPIHSYIRLFEPLVIRALKEFT
ITTSISL-QQQVLSLLAQLIKLRVNYALLDADQVFITYIQKQFEFVDAGQI---------
-KDCDVLLPFVFQFLVLLSYDC--FQPKFNQAKAIVGMPKVIQLCDGLMASGQSAKTHAI
PALQPIVHDLFML-------------------------------RT--LGKADTA-----
------------------KEVETQREVVVSMLL-RFVQ---YSEVLEMLTIVLNCYQRED
-----------DDKWKK---------M---------------------------------
------------------------------------------------------------
------------------------------------------------------------
---CDVL-QRLEDDT---ICEQ--------DLKMQEQQAETPEKIFSMFLLQAMFITVQR
IV--MLSNAADINGLESSIFLHKQFCRLAVSVNHMFKSENYSRVTMATSCLLNNK-----
--PLHQYIVKINAS---------LANIIPTHPLIVLHWA-----------------DILR
CLSYDNSA-YWYNLIQTSL-----------PAHQDAKEAHDLIQP------INREITKQA
AILLYCDLLVAKETDQ-PGSSLTEVSVLLQSYLEDLIELDH------ETPVAKLLSILHR
SEDGSRTLLETFIASYT-----LQSKKQEREITFTRHLVSCLSNVHSSQT---CLLLKIL
AE-FFFDSHCRSIT?-------HVEGIICKRLDVEISR-LKDPNNETSAEELTAVCNLMA
SKKHIQRN---PRLYSLVHHILQSSKPDI?CSA-------------QLVSSM--------
---TTTIDQEWYSRLVSHC----CFASGAQDSSLKPRNSQETIHLLSALSFTA-VCNIMS
DQ--AFDISLLEDCI-LHGVERTIQFTCRRLSIEGNVS------------------KPYE
NTEHFESTGVDHL-LL----AAKLTMFRHMY---------?VVNDVMTTVPCEAQDEGNT
STR?VINKD--KFMAFYKDKE------HCILDLARAIVSYCTVVVSLPRQCNLSQEEINC
LCRFIFLPLTMLYNKFVAGELPSTFELKIVLNCLGKLLM-MDYT----------------
-------------------QSVNNVEYVTLICQAINQV---------------YTLIKAV
SLNGC------------------EKLVHESNENSSQQASE-REDEF--------QSITVA
---CDQISDLIS-----------YTYTYLRPGSHSC------------------------
---------------------SVLPQFLYE--PFRLTFLGLARRPLVNSYARTPPIVW--
--------KLGWMPTPEGPLKTE-------------LPPLPIEILKEKDVLNEFVMRVNI
LGWINRQQFEETWAALLGVLSSPP--------LPENV-------TPEEDMEASHSCCLAV
RCIASLLLQTTLYPYPGNCSASGYLHSPRHR-DLPFLGSRAGKKLSVVRGLVEEEFVNTC
CIGAGRSYLTREDI-RHEQSASFRRSN-SFITSHGNTSTWTS---------NKLIFDNPL
YGLNIDRILGFHEYTFGQLS----------------I----------------NGLHSQA
QAQLQEY--------------------------PDSEDDAAVVISMPRMPKPEK------
----L-------------DIRSCLQFLLELFEQWM--------SPYVQP--KTPLMLLSE
ATKALVVFSDLFIDGHHFEWVLNTLLDLYQNHPTEDD----LLTQYSLPVICKALAFLKM
EG-------QTAEKVCK-----------------------IIET-SLKSPH---------
---IPLQMSGLYGAMYILESH-VPSVAAI--------LIPTLTEHLSKRLNSLQNAV-M-
------------------------------------------------------------
-------------------FAQ-QHLLVMWSAVFYLIEHYNDEISD---------ADFKP
NVLKVAVRLASSNE-ESTPLA----VYH------------------AIMRGLERLVVSF-
-----------------------------ALSSTESDSLVKLSADRLSMQN-PQRSISAL
GLLITCMYT-------------------------------------GKLTQESHGIYPQP
DTTEFP?EDRLL----IAMERVT-----VLFDRIR--------------KGFPSEAQIVS
RVLPRLLLDF---------FPSQE-------IMNKVIGEFLSS-QQPHPELMAEVLFKVF
EGLHSQGQQSEV-SDWVVLSLGSFVQRTPLSMAVWSLSCFFISASTSRWIRALFPHILG-
------------------------------------------------------------
---RMNKLE-EIDKKYFCAFAVDFYRNQNLDD------SQKKNFLTTFKRVAT---PGTP
YYLLTAACEK---------------------------

Felis_silvestris_catus
-----MATLEK-------------------------------------------------
---------------------------------LMKAFESLKSF---------QQQQQQQ
QQQQQQQPQPPPPPPQPPQPPQPLPQAQPPL-PQPQPPPPPPPPPPPGPAVAEEPLHRPK
KELSATKKDRVNH-CLTICENIVAQSLRNSPE-FQKLLGIAMELFLLCSDDAESDVRMVA
DECLNRVIKA-----LMDSNLPRLQLELYKEIKKNGAPRSLRAALWRFAELAHLVRPQKC
-RPYLVNLLPCLTRISKRPEESV-QETLAAAVPKIMASFGNFANDNE-IKVLLKAFIANL
KSSSPTIRRTAAGSAVTICQHSRRT-QYFYSWLLNVLLGLLVPVEDE-HSTLLILGVLLT
LRYLVPLLQQQV-KDTSLKGSFG----------VTRKEMEVCP-STEQLIQVYELTLHYT
QHQ---DHNAVTGALELLQQLFRTPPP-----------ELLQALTAPGG-GQ--------
-------------RSGVQYGPGGRSRSGSIAELLAGGGSSCSPVLSRKQKGKVLFGDAAA
LEDDSESRSEGSSPAFAASVKGEIGGELAA-SSG----VSTPGS-AGSTADSVGHDIITE
QPR-SQHTLQP-DSVDLTGSD-----------LASAATDGDEEDILSHSSSQISAVPSDP
AMDLNDG-TQ--------------ASSPVSDSSQTTTEGPDSAVTPSDSSEI--------
-------------------------------------------------------VLDGA
DSQYSGMQIGQPQDED-EE-AAGIL-----------------------------------
--PEEDVDAFRNSAAALQQAHLLKSM-------------------GHSRRPSDSSVDTFV
SRDEAAEAGDQENKPCRIKGDI----GQSTDD---DSVPLVHCV----------------
-------RLLSASF-LLTGEKNVLVPDRDVRVSVKALALSCVGA-AVALHPESFFSKLYK
VP----------------------------------------------------------
------------------------------------------------------------
-----------------------------LDSV-EYPEEP-----YVSDI---LNYIDHG
DPQVRGATAVLCGTLISST-----------------------------------------
--------------------------------------------LSRSRFQVGDWMGTVR
ALTGNT-F---SLEDCIPLLRKTLKDE-SSVTCKLACTAVRHCVMSLC------------
-SSSSSELGLQ--------------------------------------------LITDV
LSLRDSSYWLVRTELLETLAEIDFRLVSFLEAK----AENLHRGAHHYTG----------
-----------LLKLQDRVLHDVVIYLLGDEDPRVRHVAAAALMRLVPK-----------
--------------LF--------------YKCDQG---------QADPVVAVARDQSSV
Y-----LKLLMHETQPPSHFSVSTI-TRIYRGYNLLPSMTDV-TVEN-NLSRVIAAVSHE
LVTSTTRALTFGCCEALCLLSTAFPVCVWSLGWHC-G-----------------------
APPLSVS----------GESRKSCTV------GMATVILTL--LSSA-------WFPLDL
AAHQDA----LVLAGNLLAASAPRSLR--SSWTSEEEANPAAA-------KQEEVWPALG
DRTLVPMVEQLFSHLLKVINICAHVLDDV-APGPAI--------------KAALPSLTNP
P----SLSPIR-------RKGKEKEPGEQASAPLSPK----K---GSEASPASRQSDASG
PVTA--NKSSSLGSFYHLPSYLKLHDVLKATHANYKVTLDLQNSAEKFGGFLRSALDVLS
QILE--LATLQDIGKCVEEILGYLKSCFSREPMMATVCVQQLLKTLFGTNLASQFDGLSS
N--PS---KSQGRAQRLGSSS--VRP-------GLYHYCFMAPYTHFTQALADASLRNMV
-QAEQDHDASGWFDVLQKVSTQLKTNLTSTTKN-RADKNAIHNHIRLFEPLVIKALKQYT
TTTSVQL-QRQVLDLLAQLVQLRVNYCLLDSDQVFIGFVLKQFEYIEVGQF---------
-RESEAIIPNIFFFLVLLSYER--Y-----HSKQIIGIPKIIQLCDGIMASGRKAVTHAI
PALQPIVHDLFVL-------------------------------RG--ANKADAG-----
------------------KELETQKEVVVSMLL-RLIQ---YHQVLEMFILVLQQCHKES
-----------EDKWKR---------LSRQIADVILP----------------MLAKQQM
HIDSHEALGVLNTLFEILAPSSL---RPVDMLLRSMF----------------------V
TPDT----MAPVSTVQLWISGILAILRVLISQSTEDIVLSRIQ----------ELSFSPY
LISCPVI-NRLREGDST-STPE--------EHGEGRQMKSLPEETFSRFLLQLVGILLED
IV--TKQLKVEMSEQQHT-FYCQELGTLLMCLIHIFKSGMFRRITAAASRLLTVD---SS
DSS-FYGLDRLNAQ---------VRAMVPTHPALVLLWC-----------------QILL
LVSHTDHR-WWAEVQQTPRRRSLSSTKSLSPQMSGEEGDSDAASKPGM---CNREIVRRG
ALILFCDYVCQNLHDS------EHLTWLIVNHIQDLINLSH------EPPVQDFISAVHR
NSAAS----GLFIQAIQ-----SRCENLSAPTTLKKTL-QCLEGIHLSQS---GAVLTLY
VD-KLLCTPFRVLAR-------MVDTLACRRVEMLLAANLQSSMAQLPVEELTRIQEYLQ
SSGLAQRH---QRLYSLLDRLRLATAPGSRGPS-------------PPITSHPLDGDGPL
ALETVIPDKDWYLRLVKSQ----CWTRSDSAL-------LEGAELVNRIPPSD-MSTFMM
NS--EFNLSLLAPCL-GLGMREVSGGQR----------------------------SPL-
----FEAARLATLDRV----TGLVQQLPAAH---------HVFQPFLPTEPTA-------
------------YWNKLNDLFGDAVLYRSLTTLARALAQYLLVFSKLPGHLHLPPEKERD
TVKFVVMTLEALSWHLIHEQIPLSLDLQAGLDCCCLALQ-LPSVW---------------
-------------------SALSSPEMVTHACSLIHCV---------------RFILEAI
VVQPG------------------DQLLSPDRRMNTPKAAR--EDEVDSNTQNP-AYITAA
---CGMVAEMVE-----------ALPSVLALGHKRN------------------------
---------------------SSTPAFLTS--VLRNIIISLARLPLVNSYTRVPPLVW--
--------KLGWSPKPGGDFGTA-------------FPEIPVEFLQEKEVFKEFIYRINT
LGWTSRTQFEETWATLLGVLVTQP--------LVMEQEES----PPEEDTERTQINVLAV
QAITSLVLSAMTVPVAGNPAVSCLEQQPRNK-PLKALDTRFGRKLSIIRGIVEQEIQAMV
S--------KRENVATHHLYQAWDPVP-SLSPAT-TGALIGH---------DKLLLQ---
--INPERELGNMSYKLGQVS----------------IHSVWLG----------NSITPLR
EEEWEEE--------------------------EEEEADVPTSASPPTSPVNSRKHR---
--AGV-------------DIHSCSQFLLELYSRWI--------LPSGSA-RRTPIILISE
VVRSLLVVSDLFTERTQFEMMYLTLTELRRAHPAEDE----ILIQYLVPATCKAAAVLGM
DK-------AVAEPVSR-----------------------LLES-TLRSSH---------
---LPSRVGALHGALYVLECDLLDETAKQ--------LVPVISDYLLSNLKGAAHCVNV-
------------------------------------------------------------
-------------------HSQ-QHVLVMCATAFYLIENYPLDVG----------PEFSA
SVIQMCGVMLSGSE-ESTPSI----IYH------------------CVLRGLERLLLSE-
-----------------------------QLCRLDAESLVKLSVDRVNVHS-PHRAMAAL
GLMLTCMYT-------------------------------------GKEKISP-GRTSDP
SPAA-PDSESVI----VAMERVS-----VLFDRVR--------------KGFPCEARVVA
RILPQFLDDF---------FPPQD-------VMNKVIGEFLSN-QQPYPQFMATVVYKVF
QTLHSSGQSSMV-RDWVMLSLSNFTQRSPVAMAVWSLSCFFVSASTSPWVSAVLPHVIS-
------------------------------------------------------------
---RMGKLE-RVDVNLFCLVATDFYRHQIEEE------LDRRAFQSVFEVVAA---PGNP
YHRLLTCLRNVHKVASC--------------------

Gallus_gallus
-----MATMEK-------------------------------------------------
---------------------------------LMKAFESLRSF---------------Q
QQQVP-------------------------------------------AAIPEEPTQRPK
KELLTTKKDRVNH-CLTICENIVAQSLRNSPE-FQKLLGIAMELFLLCSEDVESDVRMVA
DECLNKVIKA-----LMDSNLPRLQLELYKEIKKNGASRSLRAALWRFAELAHLVRPQKC
-RPYLVNLLPCLTRISKRPEESV-QETLAAAIPKIMAAFGNFANDNE-IKVLLKAFIANL
KSSSPTIRRTAAGSAVSICQHSRRT-QYFYAWLLNVLLGLLVPVEDD-HPTLLILGVLLT
LRYLIPLLQQQV-KDTSLKGSFG----------VTRKETEISP-SPEQLIQVYELTLHYT
QHQ---DHNVVTGALELLQQLFRTPPP-----------ELLHALTSLGGIAQ--------
-------------VSVSKDESAIRSRSGSIVELIAGGGSSCSPVLARKHKGKILLGEEEG
LEDDPETRSDVSAASFAASVKGEITSELAS-SSG----VSTAGSVGSSAADPTGHDIITE
QPR-SQHTLQS-DSVDLSSCD-----------LTSTATEGEDDDVLSRSSSQISAVQSDP
TMDLNDG-TQ--------------ASSPISDSSQTTTEGPDSAVTPSDSSEI--------
-------------------------------------------------------VLEGA
EGQYSGMQIGQLQDEE-DE-AANIL-----------------------------------
--QDDSSESFR-SSIALQQPHLLKTM-------------------SHSRQPSDSSVDRFP
SKEDAVEPIDHENKPSRVKGDI----GHYTDG---NSAPLVHCV----------------
-------RLLSASF-LLTGEKGALVPDRDVRVSVKALAVSCVGA-AVALHPESFFSKLYK
MP----------------------------------------------------------
------------------------------------------------------------
-----------------------------LEAMGEDYEEQ-----YVSDI---LNYIDHG
DPQIRGATAILCGTIINSI-----------------------------------------
--------------------------------------------LLKSRFDVEKWLVNVR
SSTGNL-F---SLVDCIPLLQKTLKDE-SSVTCKLACTAVRHCIMSLC------------
-SSSYSELGLQ--------------------------------------------LIVDL
LTLKNSSYWLVRTELLETLAEVDFRLVSFLEGK----TDSLHRGVHHYTG----------
-----------LLKIQERVLNDVVICLLGDEDPRVRHVAAASLMRLVPK-----------
--------------LF--------------YNCDQG---------QADPVVAVARDQSGV
Y-----LKLLMHETQPPSHFAVSTI-TRTYRGYNMLQNPTDV-TMEN-NLSRVVAAISHA
LTISTTRSLTFGCCEALCLLSTTFPVCTWTVGWHC-G-----------------------
VSQPSPS----------DDAQKGCTI------GMAGMVLSL--LSST-------WFPLDL
SAHQDA----LILTGNLLAASAPKCLK--NPWSAEEDSNQVAA-------KQEEPWPALA
DRTLVTLVEQLFSHLLKVINICAHVMDDV-APGPAV--------------KAALPSLTNP
P----SLSPIR-------RKGKEREPVEQTSVPMSPK----K---GGETSPATRQTDASG
PAPT--SKSSSVGSFYHLPSYLKLYDVLKATHANYKVTLDLQNSNEKFGCFLRSALDVLS
QILE--LATLQDIGKCVEEILGYLKSCFNREPTMATVCVQQLLKTLFGTNLASQYDGLSS
N--TS---KAQGKAQRLGSSN--LRP-------GLYHYCFMAPYTHFTQALADASLRNMV
-QAEQEHDASGWFDVLQKVSTQLKTNITSAAKH-RADKNAIHNHIRLFEPLVIKALKQYT
TTTSVQL-QRQVLDLLAQLVQLRVNYCLLDSDQVFIGFVLKQFEYIEVGQF---------
-RESEAIIPNIFFFLVLLSYER--Y-----HSKQIIGIPKIIQLCDGIMASGRKAVTHAI
PALQPIVHDLFVL-------------------------------RG--TNKADAG-----
------------------KELETQKEVVVSMLL-RLIQ---YHQVLEMFILVLQQCHKEN
-----------EDKWKR---------LSRQIADIILP----------------MLAKQQM
HIDSHDALGVLNTLFEILAPSSL---RPVDMLLRSMF----------------------V
TPKT----MASVSTVQLWISGILAILRVLISQSTEDIVLSRVQ----------ELSFSPY
LISRQAI-NRLRHGENNVSAQE--------DHSEVKQTKYLPEETFSRFLLQLVGILLED
IV--TKQVKVDMNEQQHT-FYCQELGTLLMCLIHIFKSGMFRRITAAATRLFTGD---GS
DGS-FYTLESLSDL---------VQSMVPTHPSLVLLWC-----------------QILL
LVNYTNYN-WWSEVHQTPKRHSLSTTKLLSPQISGDSDESDSESKRGM---CNREIVRRG
ALILFCDYVCQNLHDS------EHLTWLIVNHVQDLINLSH------EPPVQDFISAVHR
NSAAS----GLFIQAIQ-----SRCENLAAPTTLKKTL-QCLEGIHLSQS---GAVLTLY
VD-KLLCTPFRVLAR-------MVDTLACRRVEMLLAATLQNSITQLPVEELDRIQEYLQ
NSGLATRH---QRLYSLLDRFRLMVAPDTTSPS-------------PLVTSHPLDGEDQP
GLENVILDKDWYMSLVRSQ----CCIKSDSAL-------LEGAELLNRIPQPD-LNSFMN
SK--EFNLSLLAPCL-SLGMNEISRDQK----------------------------SSL-
----FEAARRVTLDHL----SATVLNLPASH---------QVFQPLLPTEPSA-------
------------YWKKLNDIFGDEVMYQSVMTLCRALAQYLLLLSKLPTSLRVPPDKEDD
ILKFVVMSIEALSWHLIHDRLPISIDLQAALDCCCLTLQ-QPSLW---------------
-------------------NLLASAANVTYACSLINCI---------------KFIIEAV
AVEPG------------------NQLLSPERKKNASKGLS--EDEVDSNMHKM-KHITAA
---CEMVAEMVE-----------CLQTVLALGHHRN------------------------
---------------------SSIPAFLTP--VLKNIIISLARLPLVNSYTRVPPLVW--
--------KLGWSPKPAGDFGTV-------------FPEIPVEFLQEKEIFKEFIYRINT
LGWISRTQFEETWATLLGVLVTQP--------IVMDQEEN----QQEEDTERTQINVLAV
QAITSLVLSAMTIPVAGNPAVSCLEQQPRNK-ALKALDTRFGRKLSVIRGIVEQEIQAMV
S--------KRDNIATHHLYQAWDPVP-SLSPVS-TGALISH---------EKLLLQ---
--INTEREIGDMDYKLGQVS----------------IHSIWLG----------NNITPLR
EEEWGED--------------------------EEDENDVPVPSSPPTSPINTRKHR---
--AGV-------------DIHSCSQFLLELYSQWI--------LPSSPN-KRTPVILISE
VVRSLLAVSDLFTERNQFEMMYTTLTELRKVHPSEDE----ILIQYLIPATCKAAAVLGM
DK-------AVAEPVSR-----------------------LLES-TLRSTH---------
---MPSRIGALHGILYILECDLLDETAKQ--------LIPIISEYLLSNLRAVAHCVTV-
------------------------------------------------------------
-------------------HNQ-QHILVMCAAAFYLIENYPLDVG----------PEFSA
GIIQMCGVMVSGSD-ESTPSI----IYH------------------CVLRGLERLLLSE-
-----------------------------QLSRLDSESLVKLSVDRVNVQS-PHRAMAAL
GLMLTCMYT-------------------------------------GKEKVSP-SRSTDA
NPAA-PDSESVI----VAMERVS-----VLFDRIR--------------KGFPFEARVVA
RILPQFLDDF---------FPPQD-------VMNKVIGEFLSN-QQPYPQFMATVVYKVF
QTLHTTGQSSMV-RDWVMLSLSNFTQRTPVAMAMWSLSCFFVSASTSQWISAILPHIIS-
------------------------------------------------------------
---RMGKLE-QVDVNIFCLVAMDFYRHQIDEE------LDRRAFQSVFEVVAS---PGTP
YHRLLTCLQNVHKVTAC--------------------

Gorilla_gorilla_gorilla
------------------------------------------------------------
------------------------------------------------------------
------------------------------------------------------------
-----------------------------------------MELFLLCSDDAESDVRMVA
DECLNKVIKA-----LMDSNLPRLQLELYKEIKKNGAPRSLRAALWRFAELAHLVRPQKC
-RPYLVNLLPCLTRTSKRPEESV-QETLAAAVPKIMASFGNFANDNE-IKVLLKAFIANL
KSSSPTIRRTAAGSAVSICQHSRRT-QYFYSWLLNVLLGLLVPVEDE-HSTLLILGVLLT
LRYLVPLLQQQV-KDTSLKGSFG----------VTRKEMEVSP-SAEQLVQVYELTLHHT
QHQ---DHNVVTGALELLQQLFRTPPP-----------ELLQTLTAVGGIGQ--------
-------------LTAAKEESGGRSRSGSIVELIAGGGSSCSPVLSRKQKGKVLLGEEEA
LEDDSESRSDVSSSALTASVKDEISGELAA-SSG----VSTPG--------SAGHDIITE
QPR-SQHTLQA-DSVDLASCD-----------LTSSATDGDEEDILSHSSSQVSAVPSDP
AMDLNDG-TQ--------------ASSPISDSSQTTTEGPDSAVTPSDSSEI--------
-------------------------------------------------------VLDGT
DNQYLGLQIGQPQDED-EE-ATGIL-----------------------------------
--PDEASEAFRNSSMALQQAHLLKNM-------------------SHSRQPSDSSVDKFV
LRDEATEPGDQENKPCRIKGDI----GQSTDD---DSAPLVHCV----------------
-------RLLSASF-LLTGGKNVLVPDRDVRVSVKALALSCVGA-AVALHPESFFSKLYK
VP----------------------------------------------------------
------------------------------------------------------------
-----------------------------LDTT-EYPEEQ-----YVSDI---LNYIDHG
DPQVRGATAILCGTLICSI-----------------------------------------
--------------------------------------------LSRSRFHVGDWMGTIR
TLTGNT-F---SLADCIPLLRKTLKDE-SSVTCKLACTAVRHCVMSLC------------
-SSSYSELGLQ--------------------------------------------LIIDV
LTLRNSSYWLVRTELLETLAEVDFRLVSFLEAK----AENLHRGAHHYTG----------
-----------LLKLQERVLNNVVIHLLGDEDPRVRHVAAASLIRLVPK-----------
--------------LF--------------YKCDQG---------QADPVVAVARDQSSV
Y-----LKLLMHETQPPSHFSVSTI-TRIYRGYNLLPSITDV-TMEN-NLSRVIAAVSHE
LITSTTRALTFGCCEALCLLSTAFPVCIWSLGWHC-G-----------------------
VPPLSAS----------DESRKSCTV------GMATMILTL--LSSA-------WFPLDL
SAHQDA----LILAGNLLAASAPKSLR--SSWASEEEANPAAT-------KQEEVWPALG
DRALVPMVEQLFSHLLKVINICAHVLDDV-APGPAI--------------KAALPSLTNP
P----SLSPIR-------RKGKEKEPGEQASVPLSPK----K---GSEASAASRQSDTSG
PVTT--SKSSSLGSFYHLPSYLKLHDVLKATHANYKVTLDLQNSTEKFGGFLRSALDVLS
QILE--LATLQDIGKCVEEILGYLKSCFSREPMMATVCVQQLLKTLFGTNLASQFDGLSS
N--PS---KSQGRAQRLGSSS--VRP-------GLYHYCFMAPYTHFTQALADASLRNMV
-QAEQEHDTSGWFDVLQKVSTQLKTNLTSVTKN-RADKNAIHNHIRLFEPLVIKALKQYT
TTTCVQL-QKQVLDLLAQLVQLRVNYCLLDSDQVFIGFVLKQFEYIEVGQF---------
-RESEAIIPNIFFFLVLLSYER--Y-----HSKQIIGIPKIIQLCDGIMASGRKAVTHAI
PALQPIVHDLFVL-------------------------------RG--TNKADAG-----
------------------KELETQKEVVVSMLL-RLIQ---YHQVLEMFILVLQQCHKEN
-----------EDKWKR---------LSRQIADIILP----------------MLAKQQM
HIDSHEALGVLNTLFEILAPSSL---RPVDMLLRSMF----------------------V
TPNT----MASVSTVQLWISGILAILRVLISQSTEDIVLSRIQ----------ELSFSPY
LISCTVI-NRLRDGDSN-STLE--------EHSEGKQIKNLPEETFSRFLLQLVGILLED
IV--TKQLKVEMSEQQHT-FYCQELGTLLMCLIHIFKSGMFRRITAAATRLFRSD---GC
GGS-FYTLDSLNLR---------ARSMITTHPALVLLWC-----------------QILL
LVNHTDYR-WWAEVQQTPKRHSLSSTKLLSPQMSGEEEDSDLAAKLGM---CNREIVRRG
ALILFCDYVCQNLHDS------EHLTWLIVNHIQDLISLSH------EPPVQDFISAVHR
NSAAS----GLFIQAIQ-----SRCENLSTPTTLKKTL-QCLEGIHLSQS---GAVLTLY
VD-RLLCTPFRVLAR-------MVDILACRRVEMLLAANLQSSMAQLPVEELNRIQEYLQ
SSGLAQRH---QRLYSLLDRFRLSTMQDSLSPS-------------PPVSSHPLDGDGHV
SLETVSPDKDWYIHLVKSQ----CWTRSDSAL-------LEGAELVNRIPAED-MSAFMM
NS--EFNLSLLAPCL-SLGMSEISGGQK----------------------------SAL-
----FEAAREVTLARV----SGTVQQLPAVH---------HVFQPELPAEPAA-------
------------YLSKLNDLFGDAALYQSLPTLARALAQYLVVVSKLPSHLHLPPEKEKD
IVKFVVATLEALSWHLIHEQIPLSLDLQAGLDCCCLALQ-LPGLW---------------
-------------------SVVSSTEFVTHACSLIHCV---------------HFILEAV
AVQPG------------------EQLLSPERRTNTPKAIREEEEEVDPNTHNP-KYITAA
---CEMVAEMVE-----------SLQSVLALGHKRN------------------------
---------------------SGVPAFLTP--VLRNIIISLARLPLVNSYTRVPPLVW--
--------KLGWSPKPGGDFGTA-------------FPEIPVEFLQEKEVFKEFIYRINT
LGWTSRTQFEETWATLLGVLVTQP--------LVMEQEES----PPEEDTERTQINVLAV
QAITSLVLSAMTVPVAGNPAVSCLEQQPRNK-PLKALDTRFGRKLSIIRGIVEQEIQAMV
S--------KRENIATHHLYQAWDPVP-SLSPAT-TGALISH---------EKLLLQ---
--INPERELGSMSYKLGQVS----------------IHSVWLG----------NSITPLR
EEEWDEE--------------------------EEEEADAPAPSSPPTSPVNSRKHR---
--AGV-------------DIHSCSQFLLELYSRWI--------LPSSSA-RRTPAILISE
VVRSLLVVSDLFTERNQFELMYVTLTELRRVHPSEDE----ILAQYLVPATCKAAAVLGM
DK-------AVAEPVSR-----------------------LLES-TLRSSH---------
---LPSRVGALHGVLYVLECDLLDDTAKQ--------LIPVISDYLLSNLKGIAHCVNI-
------------------------------------------------------------
-------------------HSQ-QHVLVMCATAFYLIENYPLDVG----------PEFSA
SIIQMCGVMLSGSE-ESTPSI----IYH------------------CALRGLERLLLSE-
-----------------------------QLSRLDAESLVKLSVDRVNVHS-PHRAMAAL
GLMLTCMYT-------------------------------------GKEKVSP-GRTSDP
NPAA-PDSESVI----VAMERVS-----VLFDRIR--------------KGFPCEARVVA
RILPQFLDDF---------FPPQD-------IMNKVIGEFLSN-QQPYPQFMATVVYKVF
QTLHSTGQSSMV-RDWVMLSLSNFTQRTPVAMATWSLSCFFVSASTSPWVAAILPHVIS-
------------------------------------------------------------
---RMGKLE-QVDVNLFCLVATDFYRHQIEEE------LDRRAFQSVLEVVAA---PGSP
YHRLLTCLRNVHKVTTC--------------------

Homo_sapiens
-----MATLEK-------------------------------------------------
---------------------------------LMKAFESLKSFQQQQQQQQQQQQQQQQ
QQQQQQQPPPPPPPPPPPQLPQPPPQAQPLL-PQPQ-PPPPPPPPPPGPAVAEEPLHRPK
KELSATKKDRVNH-CLTICENIVAQSVRNSPE-FQKLLGIAMELFLLCSDDAESDVRMVA
DECLNKVIKA-----LMDSNLPRLQLELYKEIKKNGAPRSLRAALWRFAELAHLVRPQKC
-RPYLVNLLPCLTRTSKRPEESV-QETLAAAVPKIMASFGNFANDNE-IKVLLKAFIANL
KSSSPTIRRTAAGSAVSICQHSRRT-QYFYSWLLNVLLGLLVPVEDE-HSTLLILGVLLT
LRYLVPLLQQQV-KDTSLKGSFG----------VTRKEMEVSP-SAEQLVQVYELTLHHT
QHQ---DHNVVTGALELLQQLFRTPPP-----------ELLQTLTAVGGIGQ--------
-------------LTAAKEESGGRSRSGSIVELIAGGGSSCSPVLSRKQKGKVLLGEEEA
LEDDSESRSDVSSSALTASVKDEISGELAA-SSG----VSTPG--------SAGHDIITE
QPR-SQHTLQA-DSVDLASCD-----------LTSSATDGDEEDILSHSSSQVSAVPSDP
AMDLNDG-TQ--------------ASSPISDSSQTTTEGPDSAVTPSDSSEI--------
-------------------------------------------------------VLDGT
DNQYLGLQIGQPQDED-EE-ATGIL-----------------------------------
--PDEASEAFRNSSMALQQAHLLKNM-------------------SHCRQPSDSSVDKFV
LRDEATEPGDQENKPCRIKGDI----GQSTDD---DSAPLVHCV----------------
-------RLLSASF-LLTGGKNVLVPDRDVRVSVKALALSCVGA-AVALHPESFFSKLYK
VP----------------------------------------------------------
------------------------------------------------------------
-----------------------------LDTT-EYPEEQ-----YVSDI---LNYIDHG
DPQVRGATAILCGTLICSI-----------------------------------------
--------------------------------------------LSRSRFHVGDWMGTIR
TLTGNT-F---SLADCIPLLRKTLKDE-SSVTCKLACTAVRNCVMSLC------------
-SSSYSELGLQ--------------------------------------------LIIDV
LTLRNSSYWLVRTELLETLAEIDFRLVSFLEAK----AENLHRGAHHYTG----------
-----------LLKLQERVLNNVVIHLLGDEDPRVRHVAAASLIRLVPK-----------
--------------LF--------------YKCDQG---------QADPVVAVARDQSSV
Y-----LKLLMHETQPPSHFSVSTI-TRIYRGYNLLPSITDV-TMEN-NLSRVIAAVSHE
LITSTTRALTFGCCEALCLLSTAFPVCIWSLGWHC-G-----------------------
VPPLSAS----------DESRKSCTV------GMATMILTL--LSSA-------WFPLDL
SAHQDA----LILAGNLLAASAPKSLR--SSWASEEEANPAAT-------KQEEVWPALG
DRALVPMVEQLFSHLLKVINICAHVLDDV-APGPAI--------------KAALPSLTNP
P----SLSPIR-------RKGKEKEPGEQASVPLSPK----K---GSEASAASRQSDTSG
PVTT--SKSSSLGSFYHLPSYLKLHDVLKATHANYKVTLDLQNSTEKFGGFLRSALDVLS
QILE--LATLQDIGKCVEEILGYLKSCFSREPMMATVCVQQLLKTLFGTNLASQFDGLSS
N--PS---KSQGRAQRLGSSS--VRP-------GLYHYCFMAPYTHFTQALADASLRNMV
-QAEQENDTSGWFDVLQKVSTQLKTNLTSVTKN-RADKNAIHNHIRLFEPLVIKALKQYT
TTTCVQL-QKQVLDLLAQLVQLRVNYCLLDSDQVFIGFVLKQFEYIEVGQF---------
-RESEAIIPNIFFFLVLLSYER--Y-----HSKQIIGIPKIIQLCDGIMASGRKAVTHAI
PALQPIVHDLFVL-------------------------------RG--TNKADAG-----
------------------KELETQKEVVVSMLL-RLIQ---YHQVLEMFILVLQQCHKEN
-----------EDKWKR---------LSRQIADIILP----------------MLAKQQM
HIDSHEALGVLNTLFEILAPSSL---RPVDMLLRSMF----------------------V
TPNT----MASVSTVQLWISGILAILRVLISQSTEDIVLSRIQ----------ELSFSPY
LISCTVI-NRLRDGDST-STLE--------EHSEGKQIKNLPEETFSRFLLQLVGILLED
IV--TKQLKVEMSEQQHT-FYCQELGTLLMCLIHIFKSGMFRRITAAATRLFRSD---GC
GGS-FYTLDSLNLR---------ARSMITTHPALVLLWC-----------------QILL
LVNHTDYR-WWAEVQQTPKRHSLSSTKLLSPQMSGEEEDSDLAAKLGM---CNREIVRRG
ALILFCDYVCQNLHDS------EHLTWLIVNHIQDLISLSH------EPPVQDFISAVHR
NSAAS----GLFIQAIQ-----SRCENLSTPTMLKKTL-QCLEGIHLSQS---GAVLTLY
VD-RLLCTPFRVLAR-------MVDILACRRVEMLLAANLQSSMAQLPMEELNRIQEYLQ
SSGLAQRH---QRLYSLLDRFRLSTMQDSLSPS-------------PPVSSHPLDGDGHV
SLETVSPDKDWYVHLVKSQ----CWTRSDSAL-------LEGAELVNRIPAED-MNAFMM
NS--EFNLSLLAPCL-SLGMSEISGGQK----------------------------SAL-
----FEAAREVTLARV----SGTVQQLPAVH---------HVFQPELPAEPAA-------
------------YWSKLNDLFGDAALYQSLPTLARALAQYLVVVSKLPSHLHLPPEKEKD
IVKFVVATLEALSWHLIHEQIPLSLDLQAGLDCCCLALQ-LPGLW---------------
-------------------SVVSSTEFVTHACSLIYCV---------------HFILEAV
AVQPG------------------EQLLSPERRTNTPKAISEEEEEVDPNTQNP-KYITAA
---CEMVAEMVE-----------SLQSVLALGHKRN------------------------
---------------------SGVPAFLTP--LLRNIIISLARLPLVNSYTRVPPLVW--
--------KLGWSPKPGGDFGTA-------------FPEIPVEFLQEKEVFKEFIYRINT
LGWTSRTQFEETWATLLGVLVTQP--------LVMEQEES----PPEEDTERTQINVLAV
QAITSLVLSAMTVPVAGNPAVSCLEQQPRNK-PLKALDTRFGRKLSIIRGIVEQEIQAMV
S--------KRENIATHHLYQAWDPVP-SLSPAT-TGALISH---------EKLLLQ---
--INPERELGSMSYKLGQVS----------------IHSVWLG----------NSITPLR
EEEWDEE--------------------------EEEEADAPAPSSPPTSPVNSRKHR---
--AGV-------------DIHSCSQFLLELYSRWI--------LPSSSA-RRTPAILISE
VVRSLLVVSDLFTERNQFELMYVTLTELRRVHPSEDE----ILAQYLVPATCKAAAVLGM
DK-------AVAEPVSR-----------------------LLES-TLRSSH---------
---LPSRVGALHGVLYVLECDLLDDTAKQ--------LIPVISDYLLSNLKGIAHCVNI-
------------------------------------------------------------
-------------------HSQ-QHVLVMCATAFYLIENYPLDVG----------PEFSA
SIIQMCGVMLSGSE-ESTPSI----IYH------------------CALRGLERLLLSE-
-----------------------------QLSRLDAESLVKLSVDRVNVHS-PHRAMAAL
GLMLTCMYT-------------------------------------GKEKVSP-GRTSDP
NPAA-PDSESVI----VAMERVS-----VLFDRIR--------------KGFPCEARVVA
RILPQFLDDF---------FPPQD-------IMNKVIGEFLSN-QQPYPQFMATVVYKVF
QTLHSTGQSSMV-RDWVMLSLSNFTQRAPVAMATWSLSCFFVSASTSPWVAAILPHVIS-
------------------------------------------------------------
---RMGKLE-QVDVNLFCLVATDFYRHQIEEE------LDRRAFQSVLEVVAA---PGSP
YHRLLTCLRNVHKVTTC--------------------

Hydra_vulgaris
-------MADK-------------------------------------------------
---------------------------------IVKAFEALRNH----------------
------------------------------------YLQEPTHTLTQVQTSESDGAVIKK
KDALLSVRERISH-CNTIADFLPLSSVKDISD-FPRLFTLAIELLLICCDDNEADVRLLA
GECLNKIMKG-----FLHSNIGRIQVELYKEIKKNGSSRSLRAAMQ--------------
-RPYVANLLPCIVKIAKREDDAI-QETLGVMMSKLCPVIGKFMNEDD-VK----------
------------------------------------------------------------
---------------------------------------------------IYEVTMFCT
KHG---DHNIVTAALETLNQILLCQAK-----------FLTSILLSPTGIAA--------
-------------T---------------------------------------ITGQLPD
LLDESLSSSQMGDS-------------------------------------GLSNDLYSL
SSS-TSDIFNS----------------------------KKSDDDIAESSLEPSVNNLWE
VPKIDYF-----------------SNIMITDKNDFVSTESISSY----------------
-------------------------------------------------------NLDVP
NDFEGGLDLPRTYTQ-----GSMVN-----------------------------------
--IESHTDGY---------------V-------------------TDQSFGIDSQDDLSS
CTFEDPRQKDLLNKDSFVALQS----LFNFDPVSCTGVPALHCV----------------
-------RVMC-SF-LLQGKPGCVLPDNQTRVSVKALALSCICS-ALKIFPEAFVAKALP
DD----------------------------------------------------------
------------------------------------------------------------
-----------------------------I----DFSNGQ-----LVRDI---MLFSTHD
DPHLRGLVAAIVSSFICCT-----------------------------------------
--------------------------------------------VKQAGGEFTNWIDKVT
TFYETDLL---DLKQVINVLLVILNDE-SATAVKQCCQAISQCIHAIL------------
-ESTCNLLGYE--------------------------------------------LVWKL
LDHSSSTYWLVKVEIMEIFQVLNYPLLHILQNS-WVHLKSIPRINVKHAS----------
--------------IQDQVI-DVLLKLLGDEDPRVRSKAASALVNVVPK-----------
--------------LY--------------C-----------------------------
----------------PNEINICCL-----PSLSVHVLNNKN-SIHT-NLTYLLRKLMLH
QKKFSLKYVQLGCLECFYLLSISYPVSLHPFSWEM--------------------LPGYS
VKESQSS----------NNFRKKLDFSEVQKSSLGLLVFTLDQLSSS-------WIGLDL
VAHEQA----LKLSVHLLCGASKRYLNDKAQLSKEHNQSNLLD-----TAVGENMWSSLG
NAELTSCAQKLFLHLLKLFSILLHVIEQI---NPLILKNKDKVPDSVSSPQQPLTTGVTP
T----SNSPRKFSIVKSATKKQEAESEKLKASEKDPNLPNLK---DPNFPNLNHDSKVTS
PYTHVFDKNEKLGFFQSSPHFMNIYVMLKGVFKNYQVS-PVSSSLDKFTSFVKSVLETFS
MLLE--LATFVELGPYVEEILEYIKTTVLVDEEASFLALQQLLKGLFGTNAANQPETFKL
PESTQQLVKYHGDPTYFYEENNFSNS-LEYETEDVFESCFLVPYNHVYESLKRVP-----
-QVVENRSRAVSFLKSFKNPFTANRPLDKVSKE---KMSSIQSYIRMFEPLVIRALKSYT
TTSSTSL-QCQTIHLIDQLIRLRVNYSLLDSDQVFIGYVLKQFELVEQGQI---------
-RNPELFIPTVFQFLVLLSYEC--FQPKFTQAKAIIGMPRIMRLCDSVMACGQPVHLYAI
PALKPIVQDLFGS-------------------------------SS--QVRSDSG-----
------------------KDLDIQREVVVSMLL-RVIH---YPQVLTMLRHVLINSKADD
------------ERWKR---------LSRQIIDTLLP----------------SLAKLEL
TVDTLSDLYLLFDLFDSVAPLAL---RPADIILKSMF--------------------TLT
TPTT-------CQEEIRMIAAVISLLRTLIMQNSEEIILSHIP----------SFDTSQT
LFSGVLDQEKIAGSSIDSDTAA--------------------TNYLAAFLLNILSMAINN
VC--QRYGEVTIYNTHVS-LLVQTLRVFLSLLTYIGKSGSFKKLTSVLLSLLVFS---KT
PNT-SSLHIQLTMK---------LSGIKSLEPQLFLLWV-----------------YFIH
SLGLMNFD-FWMQCMNHTKEKHYCT--------------------------WKYDLIDQA
TFLLHCDLMTAKLKDL------------------------------------AYPSFILR
NTALS----QCLLSMLS-----DAVSTIMEKHLIMKSLLVLLEHVELGLS---ANVIYFL
LS-LLPSIKIYGLAR-------KAETLACRRMEYL--QSLDDQDYKLPIENLEKFSDVAI
HN---KRY---PRLCSLIKRVTKQKVS-------------------EKIVSHPLD-LVAV
DLKKFSIDENWMVDFVQKL----CFCDPGNEQEA-----VCSIYLLSSLKNQV-ANGILE
NQ--KFSVVLLETLLRETSFRDVRKSKK----------------------------SDL-
-----ELSYSYEYSQI--------------------------------------------
----------------------------------------------------LPPENQD-
-------------YLFTSAKTSLIKHIKCFLDDLRLFVE-HDSF----------------
-------------------------QYVSYNVNFLK------------------------
------------------------------------------------------------
------------------------------------------------------------
------------------------------------------------------------
------------------------------------------NSLSDKNLLTKYQYL---
-----------------------------------------------------------V
RCVLQILY-----P-------SCYFNQP--------------------------------
------------------------------------------------------------
------------------------------------------------------------
------------------------------------------------------------
------------------------------------------------------------
--------------------------------------------SYL-------------
----------TKEDISK-----------------------ILE-----------------
------------------------------------------------------------
------------------------------------------------------------
-----------------------------------LVLVYP-------------------
--------------------------YV------------------CMLQ----------
-----------------------------------------VETNKICVTS---------
--IQQCFHS---------------------------------------------------
------------------------------------------------------------
-------------------FG--------------LVGIFIMT-----------ILYT--
----------------------------------------YVPIYINPW-----------
------------------------------------------------------------
----------------------------NKEK----------------------------
-------------------------------------

Mus_musculus
-----MATLEK-------------------------------------------------
---------------------------------LMKAFESLKSF------------QQQQ
QQQPPPQAPPPPPPPPPPQPPQPPPQGQPP----------PPPPPLPGP--AEEPLHRPK
KELSATKKDRVNH-CLTICENIVAQSLRNSPE-FQKLLGIAMELFLLCSDDAESDVRMVA
DECLNKVIKA-----LMDSNLPRLQLELYKEIKKNGAPRSLRAALWRFAELAHLVRPQKC
-RPYLVNLLPCLTRTSKRPEESV-QETLAAAVPKIMASFGNFANDNE-IKVLLKAFIANL
KSSSPTVRRTAAGSAVSICQHSRRT-QYFYNWLLNVLLGLLVPMEEE-HSTLLILGVLLT
LRCLVPLLQQQV-KDTSLKGSFG----------VTRKEMEVSP-STEQLVQVYELTLHHT
QHQ---DHNVVTGALELLQQLFRTPPP-----------ELLQALTTPGGLGQ--------
-------------LTLVQEEARGRGRSGSIVELLAGGGSSCSPVLSRKQKGKVLLGEEEA
LEDDSESRSDVSSSAFAASVKSEIGGELAA-SSG----VSTPG--------SVGHDIITE
QPR-SQHTLQA-DSVDLSGCD-----------LTSAATDGDEEDILSHSSSQFSAVPSDP
AMDLNDG-TQ--------------ASSPISDSSQTTTEGPDSAVTPSDSSEI--------
-------------------------------------------------------VLDGA
DSQYLGMQIGQPQEDD-EEGAAGVL-----------------------------------
--SGEVSDVFRNSSLALQQAHLLERM-------------------GHSRQPSDSSIDKYV
TRDEVAEASDPESKPCRIKGDI----GQPNDD---DSAPLVHCV----------------
-------RLLSASF-LLTGEKKALVPDRDVRVSVKALALSCIGA-AVALHPESFFSRLYK
VP----------------------------------------------------------
------------------------------------------------------------
-----------------------------LNTT-ESTEEQ-----YVSDI---LNYIDHG
DPQVRGATAILCGTLVYSI-----------------------------------------
--------------------------------------------LSRSRLRVGDWLGNIR
TLTGNT-F---SLVDCIPLLQKTLKDE-SSVTCKLACTAVRHCVLSLC------------
-SSSYSDLGLQ--------------------------------------------LLIDM
LPLKNSSYWLVRTELLDTLAEIDFRLVSFLEAK----AESLHRGAHHYTG----------
-----------FLKLQERVLNNVVIYLLGDEDPRVRHVAATSLTRLVPK-----------
--------------LF--------------YKCDQG---------QADPVVAVARDQSSV
Y-----LKLLMHETQPPSHFSVSTI-TRIYRGYSLLPSITDV-TMEN-NLSRVVAAVSHE
LITSTTRALTFGCCEALCLLSAAFPVCTWSLGWHC-G-----------------------
VPPLSAS----------DESRKSCTV------GMASMILTL--LSSA-------WFPLDL
SAHQDA----LILAGNLLAASAPKSLR--SSWTSEEEANSAAT-------RQEEIWPALG
DRTLVPLVEQLFSHLLKVINICAHVLDDV-TPGPAI--------------KAALPSLTNP
P----SLSPIR-------RKGKEKEPGEQASTPMSPK----K---VGEASAASRQSDTSG
PVTA--SKSSSLGSFYHLPSYLKLHDVLKATHANYKVTLDLQNSTEKFGGFLRSALDVLS
QILE--LATLQDIGKCVEEVLGYLKSCFSREPMMATVCVQQLLKTLFGTNLASQFDGLSS
N--PS---KSQCRAQRLGSSS--VRP-------GLYHYCFMAPYTHFTQALADASLRNMV
-QAEQERDASGWFDVLQKVSAQLKTNLTSVTKN-RADKNAIHNHIRLFEPLVIKALKQYT
TTTSVQL-QKQVLDLLAQLVQLRVNYCLLDSDQVFIGFVLKQFEYIEVGQF---------
-RESEAIIPNIFFFLVLLSYER--Y-----HSKQIIGIPKIIQLCDGIMASGRKAVTHAI
PALQPIVHDLFVL-------------------------------RG--TNKADAG-----
------------------KELETQKEVVVSMLL-RLIQ---YHQVLEMFILVLQQCHKEN
-----------EDKWKR---------LSRQVADIILP----------------MLAKQQM
HIDSHEALGVLNTLFEILAPSSL---RPVDMLLRSMF----------------------I
TPST----MASVSTVQLWISGILAILRVLISQSTEDIVLCRIQ----------ELSFSPH
LLSCPVI-NRLRGGGGN-VTLG--------ECSEGKQ-KSLPEDTFSRFLLQLVGILLED
IV--TKQLKVDMSEQQHT-FYCQELGTLLMCLIHIFKSGMFRRITAAATRLFTSD---GC
EGS-FYTLESLNAR---------VRSMVPTHPALVLLWC-----------------QILL
LINHTDHR-WWAEVQQTPKRHSLSCTKSLNPQKSGEEEDSGSAAQLGM---CNREIVRRG
ALILFCDYVCQNLHDS------EHLTWLIVNHIQDLISLSH------EPPVQDFISAIHR
NSAAS----GLFIQAIQ-----SRCENLSTPTTLKKTL-QCLEGIHLSQS---GAVLTLY
VD-RLLGTPFRALAR-------MVDTLACRRVEMLLAANLQSSMAQLPEEELNRIQEHLQ
NSGLAQRH---QRLYSLLDRFRLSTVQDSLSPL-------------PPVTSHPLDGDGHT
SLETVSPDKDWYLQLVRSQ----CWTRSDSAL-------LEGAELVNRIPAED-MNDFMM
SS--EFNLSLLAPCL-SLGMSEIANGQK----------------------------SPL-
----FEAARGVILNRV----TSVVQQLPAVH---------QVFQPFLPIEPTA-------
------------YWNKLNDLLGDTTSYQSLTILARALAQYLVVLSKVPAHLHLPPEKEGD
TVKFVVMTVEALSWHLIHEQIPLSLDLQAGLDCCCLALQ-VPGLW---------------
-------------------GVLSSPEYVTHACSLIHCV---------------RFILEAI
AVQPG------------------DQLLGPESRSHTPRAVR--KEEVDSDIQNL-SHVTSA
---CEMVADMVE-----------SLQSVLALGHKRN------------------------
---------------------STLPSFLTA--VLKNIVISLARLPLVNSYTRVPPLVW--
--------KLGWSPKPGGDFGTV-------------FPEIPVEFLQEKEILKEFIYRINT
LGWTNRTQFEETWATLLGVLVTQP--------LVMEQEES----PPEEDTERTQIHVLAV
QAITSLVLSAMTVPVAGNPAVSCLEQQPRNK-PLKALDTRFGRKLSMIRGIVEQEIQEMV
S--------QRENTATHHSHQAWDPVP-SLLPAT-TGALISH---------DKLLLQ---
--INPEREPGNMSYKLGQVS----------------IHSVWLG----------NNITPLR
EEEWDEE--------------------------EEEESDVPAPTSPPVSPVNSRKHR---
--AGV-------------DIHSCSQFLLELYSRWI--------LPSSAA-RRTPVILISE
VVRSLLVVSDLFTERTQFEMMYLTLTELRRVHPSEDE----ILIQYLVPATCKAAAVLGM
DK-------TVAEPVSR-----------------------LLES-TLRSSH---------
---LPSQIGALHGILYVLECDLLDDTAKQ--------LIPVVSDYLLSNLKGIAHCVNI-
------------------------------------------------------------
-------------------HSQ-QHVLVMCATAFYLMENYPLDVG----------PEFSA
SVIQMCGVMLSGSE-ESTPSI----IYH------------------CALRGLERLLLSE-
-----------------------------QLSRLDTESLVKLSVDRVNVQS-PHRAMAAL
GLMLTCMYT-------------------------------------GKEKASP-GRASDP
SPAT-PDSESVI----VAMERVS-----VLFDRIR--------------KGFPCEARVVA
RILPQFLDDF---------FPPQD-------VMNKVIGEFLSN-QQPYPQFMATVVYKVF
QTLHSAGQSSMV-RDWVMLSLSNFTQRTPVAMAMWSLSCFLVSASTSPWVSAILPHVIS-
------------------------------------------------------------
---RMGKLE-QVDVNLFCLVATDFYRHQIEEE------FDRRAFQSVFEVVAA---PGSP
YHRLLACLQNVHKVTTC--------------------

Nomascus_leucogenys
-----MTPLGGTATRSEQRCAPIQKRPQVGTHSCGRHLVAIAASRCTNHSASVGSRRRPP
GPAPDPLLPSGALRWDRWGAPGAPQQAPRRAVQLMKAFESLKSF--------------QQ
QQQQQQQQPPPPPPPPP?SASQPPPQAQPLL-?QPQ-PPPPPPPPPPGPAVAEEPLHRPK
KELSATKKDRVNH-CLTICENIVAQSVRNSPE-FQKLLGIAMELFLLCSDDAESDVRMVA
DECLNKVIKA-----LMDSNLPRLQLELYKEIKKNGAPRSLRAALWRFAELAHLVRPQKC
-RPYLVNLLPCLTRTSKRPEESV-QETLAAAVPKIMASFGNFANDNE-IKVLLKAFIANL
KSSSPTIRRTAAGSAVSICQHSRRT-QYFYSWLLNVLLGLLVPVEDE-HSTLLILGVLLT
LRYLVPLLQQQV-KDTSLKGSFG----------VTRKEMEVSP-SAEQLVQVYELTLHHT
QHQ---DHNVVTGALELLQQLFRTPPP-----------ELLQTLTTVGGIGQ--------
-------------LTAAKEQSGGRSRSGSIVELIAGGGSSCSPVLSRKQKGKVLLGEEEA
LEDDSESRSDVSSSALAASVKDEISGELAA-SSG----VSTPG--------SAGHDIITE
QPR-SQHTLQA-DSVDLAGCD-----------LTSSATDGDEEDILSHSSSQVSAVPSDP
AMDLNDG-TQ--------------ASSPISDSSQTTTEGPDSAITPSDSSEI--------
-------------------------------------------------------VLDGT
DNQYLGLQIGQPQDED-EE-ATGIL-----------------------------------
--PDEASEAFRNSSMALQQAQLLKNT-------------------SHSRQPSDSSVDKFV
LRDEATELGDQENKPCRVKGDI----GQSTDD---DSAPLVHCV----------------
-------RLLSASF-LLTGGKNVLVPDRDVRVSVKALALSCVGA-AVALHPESFFSKLYK
VP----------------------------------------------------------
------------------------------------------------------------
-----------------------------LDTT-EYPEEQ-----YVSDI---LNYIDHG
DPQVRGATAILCGTLICSI-----------------------------------------
--------------------------------------------LSRSRFHVGDWMGTIR
TLTGNT-F---SLADCIPLLRKTLKDE-SSVTCKLACTAVRHCVMSLC------------
-SSSYSELGLQ--------------------------------------------LIIDV
LTLRNSSYWLVRTELLETLAEIDFRLVSFLEAK----AENLHRGAHHYTG----------
-----------LLKLQERVLHNVVIHLLGDEDPRVRHVAAASLIRLVPK-----------
--------------LF--------------YKCDQG---------QADPVVAVARDQSSV
Y-----LKLLMHETQPPSHFSVSTI-TRIYRGYNLLPSITDV-TMEN-NLSRVIAAVSHE
LITSTTRALTFGCCEALCLLSTAFPVCIWSLGWHC-G-----------------------
VPPLSAS----------DESRKSCTV------GMATMILTL--LSSA-------WFPLDL
SAHQDA----LILAGNLLAASAPKSLR--SSWASEEEANPAAT-------KQEEVWPALG
DRALVPMVEQLFSHLLKVINICAHVLDDV-APGPAI--------------KAALPSLTNP
P----SLSPIR-------RKGKEKEPGEQASVPLSPK----K---GSEASAASRQSDTSG
PVIT--SKSSSLGSFYHLPSYLKLHDVLKATHANYKVTLDLQNSTEKFGGFLRSALDVLS
QILE--LATLQDIGKCVEEILGYLKSCFSREPMMATVCVQQLLKTLFGTNLASQFDGLSS
N--PS---KSQGRAQRLGSSS--VRP-------GLYHYCFMAPYTHFTQALADASLRNMV
-QAEQEHDTSGWFDVLQKVSTQLKTNLTSVTKN-RADKNAIHNHIRLFEPLVIKALKQYT
TTTSVQL-QKQVLDLLAQLVQLRVNYCLLDSDQVFIGFVLKQFEYIEVGQF---------
-RESEAIIPNIFFFLVLLSYER--Y-----HSKQIIGIPKIIQLCDGIMASGRKAVTHGD
------------------------------------------------------------
-------------------------------------------------VICPAAVHKEN
-----------EDKWKR---------LSRQIADIILP----------------MLAKQQM
HIDSHEALGVLNTLFEILAPSSL---RPVDMLLRSMF----------------------V
TPNT----MASVSTVQLWISGILAILRVLISQSTEDIVLSRIQ----------ELSFSPY
LISCPVI-NRLRDGDCN-SVLE--------EHSEGKQMKNLPEETFSRFLLQLVGILLED
IV--TKQLKVEMSEQQHT-FYCQELGTLLMCLIHIFKSGMFRRITAAATRLFRSD---GC
GGS-FYTLDSLNLR---------ARSMITTHPALVLLWC-----------------QILL
LVNHTDYR-WWAEVQQTPKRHSLSSTKLLSPQMSGEEEDSDLAAKLGM---CNREIVRRG
ALILFCDYVCQNLHDS------EHLTWLIVNHIQDLISPPR-------APVQNFISAVHR
KLCCQ----RLFIQTIQ-----SRCENLSTPTTLKKTL-QCLEGIHLSQS---GAVLTLY
VD-RLLCTPFRVLAR-------MVDILACRRVEMLLAANLQSSMAQLPMEELNRIQEYLQ
SSGLAQRH---QRLYSLLDRFRLSTMQDSLSPS-------------PPVSSHPLDGDGHV
SLETVSPDKDWYIHLVKSQ----CWTRSDSAL-------LEGAELVNRIPAED-MSAFMM
NS--EFNLSLLAPCL-SLGMSEISGGQK----------------------------SPL-
----FEAAREVTLARV----SGTVQQLPAVH---------HVFQPDLPAEPAA-------
------------YWSKLNDLFGDAALYQSLPTLARALAQYLVVVSKLPSHLHLPPEKEKD
IVKFVVATLEALSWHLIREQIPLSLDLQAGLDCCCLALQ-LPGLW---------------
-------------------SVVSSTEFVTHACSLIHCV---------------HFILEAV
AVQPG------------------EQLLSPERRTNTPKAIREEEEEVDPNTQNP-KYITAA
---CEMVAEMVE-----------SLQSVLALGHKRN------------------------
---------------------SGVPAFLTS--VLRNIIISLARLPLVNSYTRVPPLVW--
--------KLGWSPKPGGDFGTA-------------FPEIPVEFLQEKEVFKEFIYRINT
LGWTSRTQFEETWATLLGVLVTQP--------LVMEQEES----PPEEDTERTQINVLAV
QAITSLVLSAMTVPVAGNPAVSCLEQQPRNK-PLKALDTRFGRKLSIIRGIVEQEIQAMV
S--------KRENIATHHLYQAWDPVP-SLSPAT-TGALISH---------EKLLLQ---
--INPERELGSMSYKLGQVS----------------IHSMWLG----------NSITPLR
EEEWDEE--------------------------EEEEADAPAPSSPPTSPVNSRKHR---
--AGV-------------DIHSCSQFLLELYSRWI--------LPSSSA-RRTPAILISE
VVRSLLVVSDLFTERNQFELMYVTLTELRRVHPSEDE----ILAQYLVPATCKAAAVLGM
DK-------AVAEPVSR-----------------------LLES-TLRSSH---------
---LPSRVGALHGVLYVLECDLLDDTAKQ--------LIPVISDYLLSNLKGIAHCVNI-
------------------------------------------------------------
-------------------HSQ-QHVLVMCATAFYLIENYPLDVG----------PEFSA
SIIQMCGVMLSGSE-ESTPSI----IYH------------------CALRGLERLLLSE-
-----------------------------QLSRLDAESLVKLSVDRVNVHS-PHRAMAAL
GLMLTCMYT-------------------------------------GKEKVSP-GRTSDP
NSAA-PDSESVI----VAMERVS-----VLFDRIR--------------KGFPCEARVVA
RILPQFLDDF---------FPPQD-------IMNKVIGEFLSN-QQPYPQFMATVVYKVF
QTLHSTGQSSMV-RDWVMLSLSNFTQRTPVAMATWSLSCFFVSASTSPWVAAILPHVIS-
------------------------------------------------------------
---RMGKLE-QVDVNLFCLVATDFYRHQIEEE------LDRRAFQSVFEVVAA---PGSP
YHRLLTCLRNVHQVPTC--------------------

Pan_troglodytes
MYYVPGTVLGA-------------------------------------------------
-----------------------GLSSEQTKLCPHEAFILMKDI----------------
-----------------------------------------------------DSKQDRK
KELSATKKDRVNH-CLTICENIVAQSVRNSPE-FQKLLGIAMELFLLCSDDGESDVRMVA
DECLNKVIKA-----LMDSNLPRLQLELYKEIKKNGAPRSLRAALWRFAELAHLVRPQKC
-RPYLVNLLPCLTRTSKRPEESV-QETLAAAVPKIMASFGNFANDNE-IKVLLKAFIANL
KSSSPTIRRTAAGSAVSICQHSRRT-QYFYSWLLNVLLGLLIPVEDE-HSTLLILGVLLT
LRYLVPLLQQQV-KDTSLKGSFG----------VTRKEMEVSP-SAEQLVQVYELTLHHT
QHQ---DHNVVTGALELLQQLFRTPPP-----------ELLQTLTAVGGIGQ--------
-------------LTAAKEESGGRSRSGSIVELIAGGGSSCSPVLSRKQKGKVLLGEEEA
LEDDSESRSDVSSSALTASVKDEISGELAA-SSG----VSTPG--------SAGHDIITE
QPR-SQHTLQA-DSVDLASCD-----------LTSSATDGDEEDILSHSSSQVSAVPSDP
AMDLNDG-TQ--------------ASSPISDSSQTTTEGPDSAVTPSDSSEI--------
-------------------------------------------------------VLDGT
DNQYLGLQIGQSQDED-EE-ATGIL-----------------------------------
--PEEASEAFRNSSMALQQAHLLKNM-------------------SHSRQPSDSSVDKFV
LRDEATEPGDQENKPCRIKGDI----GQSTDD---DSAPLVHCV----------------
-------RLLSASF-LLTGGKNVLVPDRDVRVSVKALALSCVGA-AVALHPESFFSKLYK
VP----------------------------------------------------------
------------------------------------------------------------
-----------------------------LDTT-EYPEEQ-----YVSDI---LNYIDHG
DPQVRGATAILCGTLICSI-----------------------------------------
--------------------------------------------LSRSRFHVGDWMGTIR
TLTGNT-F---SLADCIPLLRKTLKDE-SSVTCKLACTAVRHCVMSLC------------
-SSSYSELGLQ--------------------------------------------LIIDV
LTLRNSSYWLVRTELLETLAEIDFRLVSFLEAK----AENLHRGAHHYTG----------
-----------LLKLQERVLNNVVIHLLGDEDPRVRHVAAASLIRLVPK-----------
--------------LF--------------YKCDQG---------QADPVVAVARDQSSV
Y-----LKLLMHETQPPSHFSVSTI-TRIYRGYNLLPSITDV-TMEN-NLSRVIAAVSHE
LITSTTRALTFGCCEALCLLSTAFPVCIWSLGWHC-G-----------------------
VPPLSAS----------DESRKSCTV------GMATMILTL--LSSA-------WFPLDL
SAHQDA----LILAGNLLAASAPKSLR--SSWASEEEANPAAT-------KQEEVWPALG
DRALVPMVEQLFSHLLKVINICAHVLDDV-APGPAI--------------KAALPSLTNP
P----SLSPIR-------RKGKEKEPGEQASVPLSPK----K---GSEASAASRQSDTSG
PVTT--SKSSSLGSFYHLPSYLKLHDVLKATHANYKVTLDLQNSTEKFGGFLRSALDVLS
QILE--LATLQDIGKCVEEILGYLKSCFSREPMMATVCVQQLLKTLFGTNLASQFDGLSS
N--PS---KSQGRAQRLGSSS--VRP-------GLYHYCFMAPYTHFTQALADASLRNMV
-QAEQEHDTSGWFDVLQKVSTQLKTNLTSVTKN-RADKNAIHNHIRLFEPLVIKALKQYT
TTTSVQL-QKQVLDLLAQLVQLRVNYCLLDSDQVFIGFVLKQFEYIEVGQF---------
-RESEAIIPNIFFFLVLLSYER--Y-----HSKQIIGIPKIIQLCDGIMASGRKAVTHAI
PALQPIVHDLFVL-------------------------------RG--TNKADAG-----
------------------KELETQKEVVVSMLL-RLIQ---YHQVLEMFILVLQQCHKEN
-----------EDKWKR---------LSRQIADIILP----------------MLAKQQM
HIDSHEALGVLNTLFEILAPSSL---RPVDMLLRSMF----------------------V
TPNT----MASVSTVQLWISGILAILRVLISQSTEDIVLSRIQ----------ELSFSPY
LISCTVI-NRLRDGDSN-STLE--------EHSEGKQIKNLPEETFSRFLLQLVGILLED
IV--TKQLKVEMSEQQHT-FYCQELGTLLMCLIHIFKSGMFRRITAAATRLFRSD---GC
GGS-FYTLDSLNLR---------ARSMITTHPALVLLWC-----------------QILL
LVNHTDYR-WWAEVQQTPKRHSLSSTKLLSPQMSGEEEDSDLAAKLGM---CNREIVRRG
ALILFCDYVCQNLHDS------EHLTWLIVNHIQDLISLSH------EPPVQDFISAVHR
NSAAS----GLFIQAIQ-----SRCENLSTPTTLKKTL-QCLEGIHLSQS---GAVLTLY
VD-RLLCTPFRVLAR-------MVDILACRRVEMLLAANLQSSMAQLPMEELNRIQEYLQ
SSGLAQRH---QRLYSLLDRFRLSTMQDSLSPS-------------PPVSSHPLDGDGHV
SLETVSPDKDWYIHLVKSQ----CWIRSDSAL-------LEGAELVNRIPAED-MSAFMM
NS--AFNLSLLAPCL-SLGMSEISGGQK----------------------------SAL-
----FEAAREVTLARV----SGTVQQLPAVH---------HVFQPELPAEPAA-------
------------YWSKLNDLFGDAALYQSLPTLARALAQYLVVVSKLPSHLHLPPEKEKD
IVKFVVATLEALSWHLIHEQIPLSLDLQAGLDCCCLALQ-LPGLW---------------
-------------------SVVSSTEFVTHACSLIHCV---------------HFILEAV
AVQPG------------------EQLLSPERRTNTPKAISEEEEEVDPNTQNP-KYITAA
---CEMVAEMVE-----------SLQSVLALGHKRN------------------------
---------------------SGVPAFLTP--VLRNIIISLARLPLVNSYTRVPPLVW--
--------KLGWSPKPGGDFGTA-------------FPEIPVEFLQEKEVFKEFIYRINT
LGWTSRTQFEETWATLLGVLVTQP--------LVMEQEES----PPEEDTERTQINVLAV
QAITSLVLSAMTVPVAGNPAVSCLEQQPRNK-PLKALDTRFGRKLSIIRGIVEQEIQAMV
S--------KRENIATHHLYQAWDPVP-SLSPAT-TGALISH---------EKLLLQ---
--INPERELGSMSYKLGQVS----------------IHSVWLG----------NSITPLR
EEEWDEE--------------------------EEEEADAPAPSSPPTSPVNSRKHR---
--AGV-------------DIHSCSQFLLELYSRWI--------LPSSSA-RRTPAILISE
VVRSLLVVSDLFTERNQFELMYVTLTELRRVHPSEDE----ILAQYLVPATCKAAAVLGM
DK-------AVAEPVSR-----------------------LLES-TLRSSH---------
---LPSRVGALHGVLYVLECDLLDDTAKQ--------LIPVISDYLLSNLKGIAHCVNI-
------------------------------------------------------------
-------------------HSQ-QHVLVMCATAFYLIENYPLDVG----------PEFSA
SIIQMCGVMLSGSE-ESTPSI----IYH------------------CALRGLERLLLSE-
-----------------------------QLSRLDAESLVKLSVDRVNVHS-PHRAMAAL
GLMLTCMYT-------------------------------------GKEKVSP-GRTSDP
NPAA-PDSESVI----VAMERVS-----VLFDRIR--------------KGFPCEARVVA
RILPQFLDDF---------FPPQD-------IMNKVIGEFLSN-QQPYPQFMATVVYKVF
QTLHSTGQSSMV-RDWVMLSLSNFTQRAPVAMATWSLSCFFVSASTSPWVAAILPHVIS-
------------------------------------------------------------
---RMGKLE-QVDVNLFCLVATDFYRHQIEEE------LDRRAFQSVLEVVAA---PGSP
YHRLLTCLRNVHKVTTC--------------------

Panthera_pardus
-----MATLEK-------------------------------------------------
---------------------------------LMKAFESLKSF---------QQQQQQQ
QQQQQPQPQPPPPPPPPPQPPQPLPQAQPPL-----PQPQP?PPPPPGPAVAEEPLHRPK
KELSATKKDRVNH-CLTICENIVAQSLRNSPE-FQKLLGIAMELFLLCSDDAESDVRMVA
DECLNRVIKA-----LMDSNLPRLQLELYKEIKKNGAPRSLRAALWRFAELAHLVRPQKC
-RPYLVNLLPCLTRISKRPEESV-QETLAAAVPKIMASFGNFANDNE-IKVLLKAFIANL
KSSSPTIRRTAAGSAVTICQHSRRT-QYFYSWLLNVLLGLLVPVEDE-HSTLLILGVLLT
LRYLVPLLQQQV-KDTSLKGSFG----------VTRKEMEVCP-STEQLIQVYELTLHYT
QHQ---DHNAVTGALELLQQLFRTPPP-----------ELLQALTAPGG-GQ--------
-------------RSGAQYGPGGRSRSGSIAELLAGGGSSCSPVLSRKQKGKVLFGDAAA
LEDDSESRSEGSSPAFAASVKGEIGGELAA-SSG----VSTPG-------DSVGHDIITE
QPR-SQHTLQP-DSVDLAGCD-----------LASAATDGDEEDILSHSSSQISAVPSDP
AMDLNDG-TQ--------------ASSPVSDSSQTTTEGPDSAVTPSDSSEI--------
-------------------------------------------------------VLDGA
DSQYSGMQIGQPQDED-EE-AAGIL-----------------------------------
--PEEDVDAFRNSAAALQQAHLLKSM-------------------GHSRRPSDSSVDTFV
SRDEAAEAGDQENKPCRIKGDI----GQSTDD---DSVPLVHCV----------------
-------RLLSASF-LLTGEKNVLVPDRDVRVSVKALALSCVGA-AVALHPESFFSKLYK
VP----------------------------------------------------------
------------------------------------------------------------
-----------------------------LDSV-EYPEEP-----YVSDI---LNYIDHG
DPQVRGATAVLCGTLISST-----------------------------------------
--------------------------------------------LSRSRFQVGDWMGTVR
ALTGNT-F---SLEDCIPLLRKTLKDE-SSVTCKLACTAVRHCVMSLC------------
-SSSSSELGLQ--------------------------------------------LITDV
LSLRDSSYWLVRTELLETLAEIDFRLVSFLEAK----AENLHRGAHHYTG----------
-----------LLKLQDRVLHDVVIYLLGDEDPRVRHVAAAALMRLVPK-----------
--------------LF--------------YKCDQG---------QADPVVAVARDQSSV
Y-----LKLLMHETQPPSHFSVSTI-TRIYRGYNLLPSMTDV-TVEN-NLSRVIAAVSHE
LVTSTTRALTFGCCEALCLLSTAFPVCVWSLGWHC-G-----------------------
APPLSVS----------GESRKSCTV------GMATVILTL--LSSA-------WFPLDL
AAHQDA----LVLAGNLLAASAPRSLR--SSWTSEEEANPAAA-------KQEEVWPALG
DRTLVPMVEQLFSHLLKVINICAHVLDDV-APGPAI--------------KAALPSLTNP
P----SLSPIR-------RKGKEKEPGEQASAPLSPK----K---GSEASPASRQSDASG
PVTA--NKSSSLGSFYHLPSYLKLHDVLKATHANYKVTLDLQNSAEKFGGFLRSALDVLS
QILE--LATLQDIGKCVEEILGYLKSCFSREPMMATVCVQQLLKTLFGTNLASQFDGLSS
N--PS---KSQGRAQRLGSSS--VRP-------GLYHYCFMAPYTHFTQALADASLRNMV
-QAEQDHDASGWFDVLQKVSTQLKTNLTSTTKN-RADKNAIHNHIRLFEPLVIKALKQYT
TTTSVQL-QRQVLDLLAQLVQLRVNYCLLDSDQVFIGFVLKQFEYIEVGQF---------
-RESEAIIPNIFFFLVLLSYER--Y-----HSKQIIGIPKIIQLCDGIMASGRKAVTHAI
PALQPIVHDLFVL-------------------------------RG--ANKADAG-----
------------------KELETQKEVVVSMLL-RLIQ---YHQVLEMFILVLQQCHKES
-----------EDKWKR---------LSRQIADVILP----------------MLAKQQM
HIDSHEALGVLNTLFEILAPSSL---RPVDMLLRSMF----------------------V
TPDT----MAPVSTVQLWISGILAILRVLISQSTEDIVLSRIQ----------ELSFSPY
LISCPII-NRLREGDST-STPE--------EHNEGRQMKSLPEETFSRFLLQLVGILLED
IV--TKQLKVEMSEQQHT-FYCQELGTLLMCLIHIFKSGMFRRITAAASRLLTVD---SS
DSS-FYGLDRLNAQ---------VRAMVPTHPALVLLWC-----------------QILL
LVSHTDHR-WWAEVQQTPRRRSLSSTKSLSPQMSGEEGDSDAASKPGM---CNREIVRRG
ALILFCDYVCQNLHDS------EHLTWLIVNHIQDLINLSH------EPPVQDFISAVHR
NSAAS----GLFIQAIQ-----SRCENLSAPTTLKKTL-QCLEGIHLSQS---GAVLTLY
VD-KLLCTPIRVLAR-------MVDTLACRRVEMLLAANLQSSMAQLPVEELTRIQEYLQ
SSGLAQRH---QRLYSLLDRLRLATAPGSRGPS-------------PPVTSHPLDGDGPL
ALETVIPDKDWYLRLVKSQ----CWTRSDSAL-------LEGAELVNRIPPSD-MSTFMM
NS--EFNLSLLAPCL-GLGVREVSGGQR----------------------------SPL-
----FEAARLATLDRV----TGLVQQLPAAH---------HVFQPFLPAEPTA-------
------------YWNKLNDLFGDAVLYRSLTTLARALAQYLLVFSKLPGHLHLPPEKERD
TVKFVVMTLEALSWHLIHEQIPLSLDLQAGLDCCCLALQ-LPSVW---------------
-------------------SALSSPEMVTHACSLIHCV---------------RFILEAI
VVQPG------------------DQLLSPDRRMNTPKAAR--EDEVDSNTQNP-AYITAA
---CGMVAEMVE-----------ALPSVLALGHKRN------------------------
---------------------SSTPAFLTS--VLRNIIISLARLPLVNSYTRVPPLVW--
--------KLGWSPKPGGDFGTA-------------FPEIPVEFLQEKEVFKEFIYRINT
LGWTSRTQFEETWATLLGVLVTQP--------LVMEQEES----PPEEDTERTQINVLAV
QAITSLVLSAMTVPVAGNPAVSCLEQQPRNK-PLKALDTRFGRKLSIIRGIVEQEIQAMV
S--------KRENVATHHLYQAWDPVP-SLSPAT-TGALIGH---------DKLLLQ---
--INPERELGNMSYKLGQVS----------------IHSVWLG----------NSITPLR
EEEWEEE--------------------------EEEEADVPTSASPPTSPVNSRKHR---
--AGV-------------DIHSCSQFLLELYSRWI--------LPSGSA-RRTPIILISE
VVRSLLVVSDLFTERTQFEMMYLTLTELRRAHPAEDE----ILIQYLVPATCKAAAVLGM
DK-------AVAEPVSR-----------------------LLES-TLRSSH---------
---LPSRVGALHGALYVLECDLLDETAKQ--------LVPVISDYLLSNLKGAAHCVNV-
------------------------------------------------------------
-------------------HSQ-QHVLVMCATAFYLIENYPLDVG----------PEFSA
SVIQMCGVMLSGSE-ESTPSI----IYH------------------CVLRGLERLLLSE-
-----------------------------QLCRLDAESLVKLSVDRVNVHS-PHRAMAAL
GLMLTCMYT-------------------------------------GKEKISP-GRTSDP
SPAA-PDSESVI----VAMERVS-----VLFDRVR--------------KGFPCEARVVA
RILPQFLDDF---------FPPQD-------VMNKVIGEFLSN-QQPYPQFMATVVYKVF
QTLHSSGQSSMV-RDWVMLSLSNFTQRSPVAMAVWSLSCFFVSASTSPWVSAVLPHVIS-
------------------------------------------------------------
---RMGKLE-RVDVNLFCLVATDFYRHQIEEE------LDRRAFQSVFEVVAA---PGNP
YHRLLTCLRNVHKVASC--------------------

Pongo_abelii
-----MATLEK-------------------------------------------------
---------------------------------LMKAFESLKSF------------QQQQ
QQQQQQPPPPPPPPPPPPQLPQPPPQAQPLL-PQQQ-PPPPPPPPPPGPAVAEEPLHRPK
KELSATKKDRVNH-CLTICENIVAQSVRNSPE-FQKLLGIAMELFLLCSDDAESDVRMVA
DECLNKVIKA-----LMDSNLPRLQLELYKEIKKNGAPRSLRAALWRFAELAHLVRPQKC
-RPYLVNLLPCLTRTSKRPEESV-QETLAAAVPKIMASFGNFANDNE-IKVLLKAFIANL
KSSSPTIRRTAAGSAVSICQHSRRT-QYFYSWLLNVLLGLLVPVEDE-HSTLLILGVLLT
LRYLVPLLQQQV-KDTSLKGSFG----------VTRKEMEVSP-SAEQLVQVYELTLHHT
QHQ---DHNVVTGALELLQQLFRTPPP-----------ELLQTLTTVGGIGQ--------
-------------LTAAKEESGGRSRSGSIVELIAGGGSSCSPVLSRKQKGKVLLGEEEA
LEDDSESRSDVSSSALAASVKDEISGELAA-SSG----VSTPG--------SAGHDIITE
QPR-SQHTLQA-DSVDLAGCD-----------LTSSATDGDEEDILSHSSSQVSAVPSDP
AMDLNDG-TQ--------------ASSPISDSSQTTTEGPDSAVTPSDSSEI--------
-------------------------------------------------------VLDGT
DNQYLGLQIGQPQDED-EE-ATGIL-----------------------------------
--PDEASEAFRNSSMALQQAHLLKNM-------------------SHSRQPSDSSVDKFV
LRDEATEPGDQENKPCRIKGDI----GQSTDD---DSAPLVHCV----------------
-------RLLSASF-LLTGGKNVLVPDRDVRVSVKALALSCVGA-AVALHPESFFSKLYK
VP----------------------------------------------------------
------------------------------------------------------------
-----------------------------LDTT-EYPEEQ-----YVSDI---LNYIDHG
DPQVRGATAILCGTLICSI-----------------------------------------
--------------------------------------------LSRSRFHVGDWMGTIR
TLTGNT-F---SLADCIPLLRKTLKDE-SSVTCKLACTAVRHCAMSLC------------
-SSSYSELGLQ--------------------------------------------LIIDV
LTLRNSSYWLVRTELLETLAEMDFRLVSFLEAK----AENLHRGAHHYTG----------
-----------LLKLQERVLNNVVIHLLGDEDPRVRHVAAASLIRLVPK-----------
--------------LF--------------YKCDQG---------QADPVVAVARDQSSV
Y-----LKLLMHETQPPSHFSVSTI-TRIYRGYNLLPSITDV-TMEN-NLSRVIAAVSHE
LITSTTRALTFGCCEALCLLSTAFPVCIWSLGWHC-G-----------------------
VPPLSAS----------DESRKSCTV------GMATMILTL--LSSA-------WFPLDL
SAHQDA----LILAGNLLAASAPKSLR--SSWASEEEANPAAT-------KQEEVWPALG
DRALVPMVEQLFSHLLKVINICAHVLDDV-APGPAI--------------KAALPSLTNP
P----SLSPIR-------RKGKEKEPGEQASVPLSPK----K---GSEASAASRQSDTSG
PVTT--SKSSSLGSFYHLPSYLKLHDVLKATHANYKVTLDLQNSTEKFGGFLRSALDVLS
QILE--LATLQDIGKCVEEILGYLKSCFSREPMMATVCVQQLLKTLFGTNLASQFDGLSS
N--PS---KSQGRAQRLGSSS--VRP-------GLYHYCFMAPYTHFTQALADASLRNMV
-QAEQEHDTSGWFDVLQKVSTQLKTNLTSVTKN-RADKNAIHNHIRLFEPLVIKALKQYT
TTTSVQL-QKQVLDLLAQLVQLRVNYCLLDSDQVFIGFVLKQFEYIEVGQF---------
-RESEAIIPNIFFFLVLLSYER--Y-----HSKQIIGIPKIIQLCDGIMASGRKAVTHAI
PALQPIVHDLFVL-------------------------------RG--TNKADAG-----
------------------KELETQKEVVVSMLL-RLIQ---YHQVLEMFILVLQQCHKEN
-----------EDKWKR---------LSRQIADIILP----------------MLAKQQM
HIDSHEALGVLNTLFEILAPSSL---RPVDMLLRSMF----------------------V
TPNT----MASVSTVQLWISGILAILRVLISQSTEDIVLSRIQ----------ELSFSPY
LISCPVI-NRLRDGDSN-STLE--------EHSEGKQIKNLPEETFSRFLLQLVGILLED
IV--TKQLKVEMSEQQHT-FYCQELGTLLMCLIHIFKSGMFRRITAAATRLFRSD---GC
GGS-FYTLDSLNLR---------ARSMITTHPALVLLWC-----------------QILL
LVNHTDYR-WWAEVQQTPKRHSLSSTKLLSPQMSGEEEDSDLAAKLGI---CNREIVRRG
ALILFCDYVCQNLHDS------EHLTWLIVNHIQDLISLSH------EPPVQDFISAVHR
NSAAS----GLFIQAIQ-----SRCENLSTPTTLKKTL-QCLEGIHLSQS---GAVLTLY
VD-RLLCTPFRVLAR-------MVDILACRRVEMLLAANLQSSMAQLPMEELNRIQEYLQ
SSGLAQRH---QRLYSLLDRFRLSSMQDSLSPS-------------PPVSSHPLDGDGHV
SLETVSPDKDWYIHLVKSQ----CWTRSDSAL-------LEGAELVNRIPAED-MSAFMM
NS--EFNLSLLAPCL-SLGMSEISGGQK----------------------------SPL-
----FEAAREVTLARV----SGTVQQLPAVH---------HVFQPGLPAEPAA-------
------------YWSKLNDLFGDAALYQSLPTLARALAQYLVVVSKLPSHLHLPPEKEKD
IVKFVVATLEALSWHLIHEQIPLSLDLQAGLDCCCLALQ-LPGLW---------------
-------------------SVVSSTEFVTHACSVIHCV---------------HFILEAV
AVQPG------------------EQLLSPERRTNTPKVIR-EEEQVDPNTQNP-KYITAA
---CEMVAEMVE-----------SLQSVLALGHKRN------------------------
---------------------SGVPAFLTS--VLRNIIISLARLPLVNSYTRVPPLVW--
--------KLGWSPKPGGDFGTA-------------FPEIPVEFLQEKEVFKEFIYRINT
LGWTSRTQFEETWATLLGVLVTQP--------LVMEQEES----PPEEDTERTQINVLAV
QAITSLVLSAMTVPVAGNPAVSCLEQQPRNK-PLKALDTRFGRKLSIIRGIVEQEIQAMV
S--------KRENIATHHLYQAWDPVP-SLSPAT-TGALISH---------EKLLLQ---
--INPERELGSMSYKLGQVS----------------IHSMWLG----------NSITPLR
EEEWDEE--------------------------EEEEADAPAPSSPPTSPVNSRKHR---
--AGV-------------DIHSCSQFLLELYSRWI--------LPSSSA-RRTPAILISE
VVRSLLVVSDLFTERNQFELMYVTLTELRRVHPSEDE----ILAQYLVPATCKAAAVLGM
DK-------AVAEPVSR-----------------------LLES-TLRSSH---------
---LPSRVGALHGVLYVLECDLLDDTAKQ--------LIPVISDYLLSNLKGIAHCVNI-
------------------------------------------------------------
-------------------HSQ-QHVLVMCATAFYLIENYPLDVG----------PEFSA
SIIQMCGVMLSGSE-ESTPSI----IYH------------------CALRGLERLLLSE-
-----------------------------QLSRLDAESLVKLSVDRVNVHS-PHRAMAAL
GLMLTCMYT-------------------------------------GKEKVSP-GRTSDP
NPAA-PDSESVI----VAMERVS-----VLFDRIR--------------KGFPCEARVVA
RILPQFLDDF---------FPPQD-------IMNKVIGEFLSN-QQPYPQFMATVVYKVF
QTLHSTGQSSMV-RDWVMLSLSNFTQRTPVAMATWSLSCFFVSASTSPWVAAILPHVIS-
------------------------------------------------------------
---RMGKLE-QVDVNLFCLVATDFYRHQIEEE------LDRRAFQSVFEVVAA---PGSP
YHRLLTCLRNVHKVTTC--------------------

Rattus_norvegicus
-----MATLEK-------------------------------------------------
---------------------------------LMKAFESLKSF------------QQQQ
QQQQPPPQAPPPPPPPPPQPPQPPPQGQ-P----------PPPPPLPGP--AEEPLHRPK
KELSATKKDRVNH-CLTICENIVAQSLRNSPE-FQKLLGIAMELFLLCSDDAESDVRMVA
DECLNKVIKA-----LMDSNLPRLQLELYKEIKKNGAPRSLRAALWRFAELAHLVRPQKC
-RPYLVNLLPCLTRTSKRPEESV-QETLAAAVPKIMASFGNFANDNE-IKVLLKAFIANL
KSSSPTVRRTAAGSAVSICQHSRRT-QYFYNWLLNVLLGLLVPMEED-HPTLLILGVLLT
LRCLVPLLQQQV-KDTSLKGSFG----------VTRKEMEVSP-SAEQLVQVYELTLHHT
QHQ---DHNVVTGALELLQQLFRTPPP-----------ELLQALTTPGGLGQ--------
-------------LTLVREEAGGRGRSGSIVELLAGGGSSCSPVLSRKQKGKVLLGEEEA
LEDDSESRSDVSSSAFAASVKSEIGGELAASSSG----VSTPG--------SVGHDIITE
QPR-SQHTLQA-DSVDLSGCD-----------LTSAATDGDEEDILSHSSSQFSAVPSDP
AMDLNDG-TQ--------------ASSPISDSSQTTTEGPDSAVTPSDSSEI--------
-------------------------------------------------------VLDGA
DSQYLGVQIGQPQEED-EEEAAGVL-----------------------------------
--SGEVSDVFRNSSLALQQAHLLERM-------------------GHSRQPSDSSVDKFV
SKDEVAEAGDPESKPCRIKGDI----GQPNDD---DSAPLVHCV----------------
-------RLLSASF-LLTGEKKALVPDRDVRVSVKALALSCIGA-AVALHPESFFSKLYK
VP----------------------------------------------------------
------------------------------------------------------------
-----------------------------LSTM-ESTEEQ-----YVSDI---LNYIDHG
DPQVRGATAILCGTLVYSI-----------------------------------------
--------------------------------------------LSRSRLRVGDWLGTIR
ALTGNT-F---SLVDCIPLLQKTLKDE-SSVTCKLACTAVRHCVLSLC------------
-SSSYSDLGLQ--------------------------------------------LLIDM
LPLKNSSYWLVRTELLETLAEIDFRLVSFLEAK----AESLHRGAHHYTG----------
-----------FLKLQERVLNNVVIYLLGDEDPRVRHVAATTLTRLVPK-----------
--------------LF--------------YKCDQG---------QADPVVAVARDQSSV
Y-----LKLLMHETQPPSHFSVSTI-TRIYRGYSLLPSVTDV-TMEN-NLSRVVAAVSHE
LITSTTRALTFGCCEALCVLSAAFPVCTWSLGWHC-G-----------------------
VPPLSAS----------DESRKSCTV------GMASMILTL--LSSA-------WFPLDL
SAHQDA----LILAGNLLAASAPKSLR--SSWASEEEGSSAAT-------RQEEIWPALG
DRTLVPMVEQLFSHLLKVINICAHVLDDV-TPGPAI--------------KAALPSLTNP
P----SLSPIR-------RKGKEKEPGEQTSTPMSPK----K---GGEASTASRQSDTSG
PVTA--SKSSSLGSFYHLPSYLRLHDVLKATHANYKVTLDLQNSTEKFGGFLRSALDVLS
QILE--LATLQDIGKCVEEVLGYLKSCFSREPMMATVCVQQLLKTLFGTNLASQFDGLSS
N--PS---KSQCRAQRLGSSS--VRP-------GLYHYCFMAPYTHFTQALADASLRNMV
-QADQEHDASGWFDVLQKVSAQLKTNLTSVTKN-RADKNAIHNHIRLFEPLVIKALKQYT
TTTSVQL-QKQVLDLLAQLVQLRVNYCLLDSDQVFIGFVLKQFEYIEVGQF---------
-RESEAIIPNIFFFLVLLSYER--Y-----HSKQIIGIPKIIQLCDGIMASGRKAVTHAI
PALQPIVHDLFVL-------------------------------RG--TNKADAG-----
------------------KELETQKEVVVSMLL-RLIQ---YHQVLEMFILVLQQCHKEN
-----------EDKWKR---------LSRQVADIILP----------------MLAKQQM
HIDSHEALGVLNTLFEILAPSSL---RPVDMLLRSMF----------------------I
TPST----MASVSTVQLWISGILAILRVLISQSTEDIVLSRIQ----------ELSFSPY
LISCPVI-NRLRDGDSN-PTLG--------ERSEGKQVKNLPEDTFSRFLLQLVGILLED
IV--TKQLKVDMSEQQHT-FYCQELGTLLMCLIHIFKSGMFRRITAAATRLFTSD---GC
EGS-FYTLDSLNAR---------VRAMVPTHPALVLLWC-----------------QILL
LINHTDHR-WWAEVQQTPKRHSLSCTKSLNPQISA-EEDSGSAAQLGM---CNREIVRRG
ALILFCDYVCQNLHDS------EHLTWLIVNHIQDLISLSH------EPPVQDFISAIHR
NSAAS----GLFIQAIQ-----SRCENLSTPTTLKKTL-QCLEGIHLSQS---GAVLTLY
VD-RLLGTPFRALAR-------MVDTLACRRVEMLLAANLQSSMAQLPEEELNRIQEHLQ
NTGLAQRH---QRLYSLLDRFRLSTVQDSLSPL-------------PPVTSHPLDGDGHT
SLETVNPDKDWYLQLVRSQ----CWTRSDSAL-------LEGAELVNRIPAED-MSDFMM
SS--EFNLSLLAPCL-SLGMSEIANGQK----------------------------SPL-
----FEAARRVTLDRV----TNVVQQLPAVH---------QVFQPFLPTEPTA-------
------------YWSKLNDLFGDTTSYQSLTTLARALAQYLVVLSKVPAPLHLPPEKEGH
TVKFVVMTLEALSWHLIHEQIPLSLDLQAGLDCCCLALQ-VPGLW---------------
-------------------GVLSSPEYVTHTCSLIHCV---------------RFILEAI
AVQPG------------------DQLLGPESRSHTPRAVR--KEEVDSDIQNL-SHITSA
---CEMVADMVE-----------SLQSVLALGHKRN------------------------
---------------------STLPSFLTA--VLKNIVVSLARLPLVNSYTRVPPLVW--
--------KLGWSPKPGGDFGTV-------------FPEIPVEFLQEKEVLKEFIYRINT
LGWTSRTQFEETWATLLGVLVTQP--------LVMEQEES----PPEEDTERTQIHVLAV
QAITSLVLSAMAVPVAGNPAVSCLEQQPRNK-PLKALDTRFGRKLSMIRGIVEQEIQEMV
S--------QRENTATHHSHQAWDPVP-SLLPAT-TGALISH---------DKLLLQ---
--INSEREPGNMSYKLGQVS----------------IHSVWLG----------NNITPLR
EEEWDEE--------------------------EEEEADAPAPTSPPVSPVNSRKHR---
--AGV-------------DIHSCSQFLLELYSRWI--------LPSSAA-RRTPVILISE
VVRSLLVVSDLFTERTQFEMMYLTLTELRRVHPSEDE----ILIQYLVPATCKAAAVLGM
DK-------TVAEPVSR-----------------------LLES-TLRSTH---------
---LPSQIGALHGILYVLECDLLDDTVKQ--------LIPVVSDYLLSNLKGIAHCVNI-
------------------------------------------------------------
-------------------HSQ-QHVLVMCATAFYLMENYPLDVG----------PEFSA
SVIQMCGVMLSGSE-ESTPSI----IYH------------------CALRGLERLLLSE-
-----------------------------QLSRLDTESLVKLSVDRVNVQS-PHRAMAAL
GLMLTCMYT-------------------------------------GKEKASP-GRASDP
SPAT-PDSESVI----VAMERVS-----VLFDRIR--------------KGFPCEARVVA
RILPQFLDDF---------FPPQD-------VMNKVIGEFLSN-QQPYPQFMATVVYKVF
QTLHSAGQSSMV-RDWVMLSLSNFTQRTPVAMAMWSLSCFLVSASTSPWVSAILPHVIS-
------------------------------------------------------------
---RMGKLE-QVDVNLFCLVATDFYRHQIEEE------FDRRAFQSVFEVVAA---PGSP
YHRLLACLQNVHKVTAC--------------------

Sus_scrofa
-----MATLEK-------------------------------------------------
---------------------------------LMKAFESLKSF----------QQQQQQ
QQQQQQQQQQQQLPPPPPQPPQPPPQTQPP--PQPPPPPPPPPPPPPGPAVAEEPLHRPK
KELSATKKDRVNH-CLTICENIVAQSLRNSPE-FQKLLGIAMELFLLCSDDAESDVRMVA
DECLNKVIKA-----LMDSNLPRLQLELYKEIKKNGAPRSLRAALWRFAELAHLVRPQKC
-RPYLVNLLPCLTRTSKRPEESV-QETLAAAVPKIMASFGNFANDNE-IKVLLKAFVANL
KSGSPTVRRTAAGAAVSVCQHSRRT-RYFYSWLLSVLLGLLVPVEEE-HGTLLILGVLLT
LRYLVPLLQQQV-KDTSLKGSFG----------VTRKEMEVSP-STEQLVQVYELTLHYT
QHQ---DHNVVTGALELLQQLLRTPPP-----------ELLQALTSPGGIAQ--------
-------------LTANNDEPRCRSRSGSIVELIAGGGSSCSPVLSRKQKGKVLLGDAAA
LEDEPASRSEGSSPALTASVTGELGGELAP-SSG----VSTPGS-ASSAADSVGHDIITE
QPR-SQHTLQP-DSVDLSGCD-----------LSSAATDGDEEDILSHSSSQMSAVPSDP
AMDLNDG-TQ--------------ASSPVSDSSQTTTEGPDSAVTPSDSSEI--------
-------------------------------------------------------VLDGA
DGQYSGLRLGQPQDADADEDAAGLL-----------------------------------
--PHGGPDAFRSSPTALQQSHVLKSL-------------------GHSRQPSDSSVDKFV
SRDEAAEAGEPENKPCRIKGDI----GQSTDE---DSAPLVHCV----------------
-------RLLSASF-LLTGKRNALVPDRDVRVSVKALALSCVGA-AVALHPESFFSKLYK
AP----------------------------------------------------------
------------------------------------------------------------
-----------------------------LDSV-EYPDEQ-----YVSDI---LSYIHHG
DPQVRGATAILCGTLVSSI-----------------------------------------
--------------------------------------------LSRSRFHVGDWMGAVR
ALTGNA-F---SLVDCIPLLQKTLKDE-SSVTCKLACTAVRLCVAALC------------
-GSSYSQWGLQ--------------------------------------------LITDL
LTLRSSSYWLVRTELLETVAEIDFRLVSFLEAK----AENLHRGAHHYTG----------
-----------LLRLQERVLNNVVIYLLGDEDPRVRHVAAASLVRLVPK-----------
--------------LF--------------YKCDQG---------QADPVVAVARDQSSV
Y-----LKLLMHETQPPSHFSVSTV-TRTYRGYNLLPSVTDV-TLEN-NLSRVTAAVSHE
LITSTTRALTFGCCEALCLLSTAFPVCVWSLGWHC-G-----------------------
VPPLGAA----------DESRKSCTV------GMATTVLTL--LSSA-------WFPLDL
SAHQDA----LILAGNLLAASAPRSLR--SSWTLEEEASPAAT-------RQEEVWPALG
DRSLVPMVEQLFSHLLKVLNICAHVLDDV-APGPAV--------------KAALPSLANP
P----SLSPIR-------RKGKEKEPGEQASVPVSPK----K---GGEASPAARQSDTSG
PVAA--NKSSSLGSFCHLPSYLKLHDVLKATHANYKVTLDLQSGTEKFRGLLCSALDVLS
QVLE--VATLQDIGKCVEEILGYLKSCFSREPTMATVCVQQLLKTLFGTNLASQFDGLAS
T--PS---KCQGRAQRLGSSS--VRP-------GLYHYCFMAPYTHFTQALADASLRNLV
-QAEQDHDASGWFDVLQKVSTQLKTNLTSVTKN-RADKTALHNHIRLFEPLVIKALKQYT
TTTSVQL-QKQVLDLLAQLVQLRVNYCLLDSDQVFIGFVLKQFEYIEVGQF---------
-RESEAIIPNIFFFLVLLSYER--Y-----HSKQIIGIPKIIQLCDGIMASGRKAVTHAI
PALQPIVHDLFVL-------------------------------RG--TNKADAG-----
------------------KELETQKEVVVSMLL-RLVQ---YHQVLEMLILVLQQCHKES
-----------EDKWKR---------LSRQVADVILP----------------MLARQQM
HIDSHDALGVLNTLFEVLAPSSL---RPVDMLLRTMF----------------------L
TPDS----LAAVSTVQLWVSGILAILRVLISQSTEDIVLSRIQ----------ELSFSPS
LISCPMI-IRLRGGNSD-SAPE--------EHSEGRQGKNLPEETFSRFLLQLVGILLED
IV--TKRLRVEVSEQQHT-FYCQELGTLLMCLIHIFKSGMFRRVTAAASRLLT-D---GA
DGA-FFGLERLNAW---------VRAMVPTHPALVLLWC-----------------QILL
LVSHTDYR-WWAEVQQTPRRRSLSSTKSLGPQMSGEDEDSDAASRLGM---CSREIVRRG
ALILFCDYVCQNLHDS------EHLTWLIVNHIQDLIHLSH------EPPVQDFISAVHR
NAAAS----GLFIQAIQ-----SRCENLSAPTTLKKTL-QCLEGIHLSQS---GAVLTLY
VD-KLLRTPFRVLAR-------MVDTLACRRVEMLLAANLQSSMAQLPVEELTRIQEYLQ
SSGLAQRH---QRLSSLLDRLRLATAPGSRGPA-------------PRVSSHPLDGDGPL
ALETVSPDKDWYLRLVKSQ----CWTRSDSAL-------LEGAELVSRIPPGD-MGAFLM
NP--EFNLSLLAPCL-GLGMREISAGQK----------------------------SPL-
----FEAARAATLDRV----TSVVQQLPAVH---------QVFQPFLPTEPAA-------
------------YWSKLDDLFGDAVLYRSLTTLARALAQYLLVLSKLPGPLQLPPEKEAD
TVRFVVMTLEALAWHLVHEQIPLSLDLQAGLDCCCLALQ-LPGLW---------------
-------------------SALSSPEMVTHACSLILCV---------------RFILEAI
VVQPG------------------DQLLSPERKADTPKAAG--EDEVDSNTQSP-PYLGAA
---CRMVAEMVA-----------SLPSVLALGRERS------------------------
---------------------SRTPAFLAP--VLRNVIVSLARLPLVNSYTRVPPLVW--
--------KLGWSPRPGGDFGTA-------------FPEIPVEFLQEKEVFREFIFRINT
LGWTSRTQFEETWATLLGVLVTQP--------LVMEQEEN----PPEEDTERTQIHVLAV
QAITSLVLSAMTVPVAGNPAVSCLEQQPRNK-PLKALDTRFGRKLSVIRGVVEQEVQAMV
S--------KRENVATHHLYQAWDPVP-SLSPAT-TGALISH---------DRLLLQ---
--VNPERELGDTGYQLGQVS----------------IHSVWLG----------NSITPLR
EEEWDEE--------------------------EEEEADVPVP-SPPTSPLNSRKHR---
--AGV-------------DIHSCSQFLLELYSRWI--------LPSSAA-RRTPVILISE
VVRSLLVVSDLFTERSQFEMMYLTLTELRRAHPPEDE----ILLQYLVPATCKAAAVLGM
DK-------AVAEPVSR-----------------------LLES-TLRSSH---------
---LPSRIGALHGALYVLECDLLDDTAKQ--------LIPAISDYLLSNLRGVAHCVNV-
------------------------------------------------------------
-------------------HSQ-QHVLVMCATAFYLIENYPLDVG----------PEFSA
SVIQMCGVMLSGSE-ESTPSI----VYH------------------CVLRGLERLLLSE-
-----------------------------QLSRLDAESLVKLSVDRVNAHS-PHRAMAAL
GLMLTCMYT-------------------------------------GKEKISP-GRSSDP
SPAA-PDSESVI----VAMERVS-----VLFDRIR--------------KGFPCEARVVA
RILPQFLDDF---------FPPQD-------VMNKVIGEFLSN-QQPYPQFMATVVYQVF
QTLHSTGQSSMV-RDWVMLSLSNFTQRTPVAMAVWSLSCFFVSASTSPWVSAILPHVVS-
------------------------------------------------------------
---RMGKLE-QVDVNLFCLVATDFYRHQIEEE------LDRRAFQSVFEVVAV---PGNP
YHRLLTCLQDVHRVAAC--------------------

Taeniopygia_guttata
-----MATMEK-------------------------------------------------
---------------------------------LTKAFESLRSF---------------Q
QQQGP-------------------------------------------AALPEEPLQRPK
KELSATKKDRVNH-CLTICENIVAQSLRNSPE-FQKLLGIAMELFLLCSEDAESDVRMVA
DECLNKVIKA-----LMDSNLPRLQLELYKEIKKNGASRSLRAALWRFAELAHLVRPQKC
-RPYLVNLLPCLTRISKRPEESV-QETLAAAIPKIMAAFGNFANDNE-IKVLLKAFIANL
KSSSPTIRRTAAGSAVSICQHSRRT-QYFYAWLLNVLL----------------------
------------------------------------------------VCSQFDFA----
------------------------------------------------------------
-----------------------------------------------------YLGQ---
------------------------------------------------------------
------------------------------------------------------------
------------------------------------------------------------
-------------------------------------------------------VLEGA
EGQYSGMQIGQLQDEE-DE-ATNIL-----------------------------------
--QDDSSESFRNSSLALQQSHLLKTT-------------------SHSRQPSDSSVDRFT
SKEEAADAGDHENKPSRVKGDI----GHYTDR---DCAPLVHCV----------------
-------RLLSASF-LLTGDKGALVPDRDVRVSVKALAVSCVGA-AVALHPESFFSKLYK
TP----------------------------------------------------------
------------------------------------------------------------
-----------------------------LEAMGEEYEEQ-----YVSDI---LNYIDHG
DPQIRGATAILCGTIVNSI-----------------------------------------
--------------------------------------------LIKSRFDVEKWLINVR
SSTGNL-F---SLIDCIPLLQKTLKDE-SSVTCKLACTAVRHCIMSLC------------
-SSSYSELGLQ--------------------------------------------LIVDL
LALKNSSYWLVRTELLETLAEVDFRLVNFLEGK----TESLHRGIHHYTG----------
-----------LLKLQERVLENVVISLLGDEDPRVRHVAAACLMRLVPK-----------
--------------LF--------------YNCDQG---------QADPVVAVARDQSSV
Y-----LKLLMHETQPPSHFAVSTI-TRAYRGYNMLQSPTDV-TMEN-NLSRVIAAISHA
LTISTTRALTFGCCEALCLLSTTFPVCTWSVGWHC-G-----------------------
VSQSSSS----------DEAQKGCTI------GMAGLVLSL--LSSA-------WFPLDL
SAHQDA----LILTGNLLAASAPKCLK--NPWSAEEDINQGAA-------KQEEPWPALS
DRALVTLVEQLFSHLLKVINICAHVMDDV-APGPAV--------------KAALPSLTNP
P----SLSPIR-------RKGKERESVEQASVPMSPK----K---SGEASPASRQTDATG
PVPT--SKSSSVGSFYHLPSYLKLYDVLKATHANYKVTLDLQNTNEKFGCFLRSALDVLS
QILE--LATLQDIGKCVEEILGYLKSCFNREPTMATVCVQQLLKTLFGTNLASQYDGLSS
N--PS---KAQGKAQRLGSSN--LRP-------GLYHYCFMAPYTHFTQALADASLRNMV
-QAEQEHDASGWFDVLQKVSTQLKTSISSAAKH-RADKNAIHNHIRLFEPLVIKALKQYT
TTTSVQL-QRQVLDLLAQLVQLRVNYCLLDSDQVFIGFVLKQFEYIEVGQF---------
-RESEAIIPNIFFFLVLLSYER--Y-----HSKQIIGIPKIIQLCDGIMASGRKAVTHAI
PALQPIVHDLFVL-------------------------------RG--TNKADAG-----
------------------KELETQKEVVVSMLL-RLIQ---YHQVLEMFILVLQQCHKEN
-----------EDKWKR---------LSRQIADIILP----------------MLAKQQM
HIDSHDALGVLNTLFEILAPSSL---RPVDMLLRSMF----------------------V
TPKT----MASVSTVQLWISGILAILRVLISQSTEDIVLSRIQ----------ELSFSPY
LISCQAI-NRLRCGENNLSTPE--------ERTEVKQVKYPPEETFSRFLLQLVGILLED
IV--TKQLKVDMNEQQHT-FYCQELGTLLMCLIHIFKSGMFRRITAAATRLFTGD---GS
DGS-FYTLESLSDL---------VQSMIPTHPSLVLLWC-----------------HILL
LVNYTNYN-WWSEVHQTPKRHSLSTTKLLSPHVSGDSDESNLESKRGM---CNREIVRRG
ALILFCDYVCQNLHDS------EHLTWLIVNHVQDLINLSH------EPPVQDFISAVHR
NSAAS----GLFIQAIQ-----SRCENLAAPTTLKKTL-QCLEGIHLSQS---GAVLTLY
VD-KLLCTPFRVLAR-------MVDTLACRRVEMLLAATLQNSITQLPVEELDRIQEYLQ
NSGLAARH---QRLYSLLDRFRLMVAPDTTSPS-------------PLVTSHPLDGEDQP
PLENVVLDKDWYVSLVRSQ----CYVRSDSAL-------LEGAELVNRIPQPD-LNSFMT
SK--EFNLSLLAPCL-SLGMNELSRDQK----------------------------SSL-
----FETVRRVTLDHV----SSAVQNLPANH---------QVFQPLLPTEPSA-------
------------YWKKLSDIFGDEVMYQSMMTLCRALAQYLLLLSKLPAGLRVPPDKEGD
ILKFVVMSVEALSWHLVHDQIPLSVDLQAGLDCCCLTLQ-QPSLW---------------
-------------------NLLSSATHVTYACSLINCI---------------RFIIEAV
AVEPG------------------NQLLSPERK-NTSKPLS--EGEIDLNVQKT-KHVIAA
---CEMIAEMVE-----------CLQTVLSLGHRRN------------------------
---------------------SSIPAFLTP--VLKNIIISLARLPLVNSYTRVPPLVW--
--------KLGWSPKPSGDFGTV-------------FPEIPVEFLQEKEIFKEFIYRINT
LGWISRTQFEETWATLLGVLVTQP--------IVMDQEEN----QQEEDTERTQINVLAV
QAITSLVLSAMTIPVAGNPAVSCLEQQPRNK-ALKALDTRFGRKLSVIRGIVEQEIQAMV
S--------KRDNIATHHLYQAWDPVP-SLSPAT-TGALISH---------EKLLLQ---
--INTEREIGDMDYKLGQVS----------------IHSIWLG----------NNITPLR
EEEWGED--------------------------EEDENDVPAPSSPPTSPINTRKHR---
--AGV-------------DIHSCSQFLLELYSQWI--------LPSNPS-KRTPVILISE
VVRSLLAVSDLFTERNQFEMMYTTLTELRKVHPSEDE----ILVQYLIPATCKAAAVLGM
DK-------AVAEPVSR-----------------------LLES-TLRSTH---------
---MPSRIGALHGILYILECDLLDETAKQ--------LIPIISEYLLSNLKGVAHCVNI-
------------------------------------------------------------
-------------------HNQ-EHILVMCAAAFYLIENYPLDVG----------PEFSA
GIIQMCGVMVSGSD-ESTPSI----IYH------------------CVLRGLERLLLSE-
-----------------------------QLSRLDSESLVKLSVDRVNVQS-PHRAMAAL
GLMLTCMYT-------------------------------------GKEKISP-SRIPDA
NPGA-PDSESVI----VAMERVS-----VLFDRIR--------------KGFPFEARVVA
RILPQFLDDF---------FPPQD-------VMNKVIGEFLSN-QQPYPQFMATVVYKVF
QTLHSTGQSSMV-RDWVMLSLSNFTQRTPVAMAMWSLSCFFVSASTSQWISAILPHIIS-
------------------------------------------------------------
---RMGKSE-QVDVNIFCLVAIDFYRHQIDEE------LDRRAFQSVFEVVAS---PGTP
YHRLLTCLQNVHKVTAC--------------------

Takifugu_rubripes
-----MATMEK-------------------------------------------------
---------------------------------LMKAFESLKSF---------------Q
QQQ--------------------------------------------GPPTAEEIVQRQK
KEQATTKKDRVSH-CLTICENIVAQSLRTSPE-FQKLLGIAMEMFLLCSDDSESDVRMVA
DECLNRIIKA-----LMDSNLPRLQLELYKEIKKNGASRSLRAALWRFAELAHLIRPQKC
-RPYLVNLLPCLTRITKRQEETI-QETLAAAMPKIMAALGHFANDGE-IKMLLKSFVANL
KSSSPTIRRTAASSAVSVCQHSRRT-SYFYTWLLNVLLGLLVPVDEE-HHSHLILGVLLT
LRYLMPLLQQQV-NTISLKGSFG----------VMQKEADVQP-APEQLLQVYELTLHYT
QHW---DHNVVTAALELLQQTLRTPPP-----------ELLHVLITAGSIQH--------
-------------ASVFRQDIESRARSGSILELI----------------GKMLSGEEDA
LEDDPE-KTDVTTGYFTA-VGADNSSAA-------------------------QVDIITQ
QPRSSQHTIQPGDSVDLSASSEQGGRGGGASASDTPESPNDEEDMLSRSSSCGANITPET
VEDATPE-NPAQEGRPVGGSGAYDHSLPPSDSSQTTTEGPDSAVTPSDVAEL--------
-------------------------------------------------------VLDGS
ESQYSGMQIGTLQDEE-DEGTATSS-----------------------------------
--QEDPPDPFLRSALALSKPHLFESR-------------------GHNRQGSDSSVDRFI
PKDEPPEP-EPDNKMSRIKGAI----GHYTDR---GAEPVVHCV----------------
-------RLLSASF-LLTGQKNGLTPDRDVRVSVKALAVSCVGA-AAALHPEAFFNSLYL
EP----------------------------------------------------------
------------------------------------------------------------
-----------------------------LDGL-RAEEQQ-----YISDV---LGFIDHG
DPQIRGATAILCAAIIQAA-----------------------------------------
--------------------------------------------LSKMRYNIHSWLASVQ
SKTGNP-L---SLVDLVPLLQKALKDE-SSVTCKMACSAVRHCIMSLC------------
-GSTLSELGLR--------------------------------------------LVVDL
FALKDSSYWLVRTELLETLAEMDFRLVNFLERK----SEALHKGEHHYTG----------
-----------RLRLQERVLNDVVIQLLGDDDPRVRHVAASAVSRLVSR-----------
--------------LF--------------FDCDQG---------QADPVVAIARDQSSV
Y-----LQLLMHETQPPSQLTVSTI-TRTYRGFNLSNNVADV-TVEN-NLSRVVTAVSHA
FTSSTSRALTFGCCEALCLLAVHFPICTWTTGWHC-GHISSQSSFSSRVG--RSRGRTLS
VSQSGSTPASSTTSSAVDPERRTLTV------GTANMVLSL--LSSA-------WFPLDL
SAHQDA----LLLCGNLLAAVAPKCLR--NPWAGEDDSSSSSTNTSGGTHKMEEPWAALS
DRAFVAMVEQLFSHLLKVLNICAHVLDDT-PPGPPV--------------KATLPSLTNT
P----SLSPIR-------RKGKDKDAVDSSSAPLSPK----K---GNEAN-TGRPTESTG
STAV--HKSTTLGSFYHLPPYLKLYDVLKATHANFKVMLDLHSNQEKFGSFLRAALDVLS
QLLE--LATLNDINKCVEEILGYLKSCFSREPTMATVCVQQLLKTLFGTNLASQYEGFLS
G--PS---RSQGKALRLGSSS--LRP-------GLYHYCFMAPYTHFTQALADASLRNMV
-QAEHEQDTSGWFDVMQKTSNQLRSNIANAARH-RGDKNAIHNHIRLFEPLVIKALKQYT
TSTSVAL-QRQVLDLLAQLVQLRVNYCLLDSDQVFIGFVLKQFEYIEVGQF---------
-RDSEAIIPNIFFFLVLLSYER--Y-----HSKQIISIPKIIQLCDGIMASGRKAVTHAI
PALQPIVHDLFVL-------------------------------RG--SNKADAG-----
------------------KELETQKEVVVSMLL-RLVQ---YHQVLEMFILVLQQCHKEN
-----------EDKWKR---------LSRQIADVILP----------------MIAKQQM
HLDSPEALGVLNTLFETVAPSSL---RPVDMLLKSMF----------------------T
TPVT----MASVATVQLWVSGILAVLRVLVSQSTEDIVLSRIH----------ELSLSPH
LLSCHTI-KRLQQPNLSPSDQPAGDGQQN-QEPNGEAQKSLPEETFARFLIQLVGVLLDD
IS--SRHVKVDITEQQHT-FYCQQLGTLLMCLIHVFKSGMFRRITVAASRLLKGESGSGH
SGIEFYPLEGLNSM---------VHCLITTHPSLVLLWC-----------------QVLL
IIDYTNYS-WWTEVHQTPKGHSLSCTKLLSPHSSGEGEEKP-ETRLAM---INREIVRRG
ALILFCDYVCQNLHDS------EHLTWLIVNHVRDLIDLSH------EPPVQDFISAVHR
NSAAS----GLFIQAIQ-----SRCDNLNSPTMLKKTL-QCLEGIHLSQS---GSLLMLY
VD-KLLSTPFRVLAR-------MVDTLACRRVEMLLAETLQNSVAQLPLEELHRIQEYLQ
TSGLAQRH---QRFYSLLDRFR-ATVSDTSSPS-------------TPVTSHPLDGDPPP
APELVIADKEWYVALVKSQ----CCLHGDVSL-------LETTELLTKLPPAD-LLSVMS
CK-QEFNLSLLCPCL-SLGVQRLLRGQG----------------------------SLL-
----LETALQVTLEQL----AGATGLLPVPH------------HSFIPTSHPQ-------
-----------SHWKQLAEVYGDPGFYSRVLSLCRALSQYLLTVKQLPSSLRIPSDKEHL
ITTFTCAATEVVVWHLLQDQLPLSVDLQWALSCLCLALQ-QPCVW---------------
-------------------NKLSTPEYNTHTCSLIYCL---------------HHIILAV
AVSPG------------------DQLLHPERKKTKALRHSDDEDQVDSVHDNH-TLEWQA
---CEIMAELVE-----------GLQSVLSLGHHRN------------------------
---------------------TAFPAFLTP--TLRNIIISLSRLPLVNSHTRVPPLVW--
--------KLGWSPQPGGEFGTT-------------LPEIPVDFLQEKDVFREFLYRINT
LGWSNRTQFEETWATLLGVLVTQP--------ITMDQEEE---TQQEEDLERTQLNVLAV
QAITSLVLSAMTLPTAGNPAVSCLEQQPRNK-SLKALETRFGRKLAVIRGEVEREIQALV
S--------KRDNVHTYHPYHAWDPVP-SLSAASPAGTLISH---------EKLLLQ---
--INTERELGNMDYKLGQVS----------------IHSVWLG----------NNITPLR
EEEWGED--------------------------EDDEADPPAPTSPPLSPINSRKHR---
--AGV-------------DIHSCSQFLLELYSQWV--------IPGSPSNRKTPTILISE
VVRSLLAVSDLFTERNQFDMMFSTLMELQKLHPPEDE----ILNQYLVPAICKAAAVLGM
DK-------AIAEPVCR-----------------------LLET-TLRSTH---------
---LPSRMGALHGVLYVLECDLLDDTAKQ--------LIPTVSEYLLSNLRAIAHCVNL-
------------------------------------------------------------
-------------------HNQ-QHVLVMCAVAFYMMENYPLDVG----------TEFMA
GIIQLCGVMVSASE-DSTPSI----IYH------------------CVLRGLERLLLSE-
-----------------------------QLSRVDGEALVKLSVDRVNMPS-PHRAMAAL
GLMLTCMYTAVLTSGSDVAGVRGQVESGSAVAEALGVTAGHVGLFSGKEKASPAARSAHS
DPQV-PDSESII----VAMERVS-----VLFDRIR--------------KGLPSEARVVA
RILPQFLDDF---------FPPQD-------IMNKVIGEFLSN-QQPYPQFMATVVYKVF
QTLHATGQSSMV-RDWVLLSLSNFTQRTPVAMAMWSLSCFFVSASTSQWISALLPHVIS-
------------------------------------------------------------
---RMGSSD-VVDVNLFCLVAMDFYRHQIDEE------LDRRAFQSVFETVAS---PGSP
YFQLLACLQSIHQDKSL--------------------

Trichoplax_adhaerens
-----MSAADK-------------------------------------------------
---------------------------------LLRAFEALKNY----------------
--------------------------------------------------YEGAPEEDPR
KKEVLTTKERIFF-CSSIPELINTPSIKSLPE-FGKLISIAIEILLIACDDSESDVRMIA
DEVLNKTIKV-----LMDINIGRVHIELYKEIKKNGTSRSLRAALWRFADLCHLIRPQKC
-RTFALNALPRIVRICKRQDDSV-QDTVASALQKICPVFGKFINDSE-VKILIRNFLINI
KSSSATARRTAASAVTLLCRHTTKP-NYFFSWLVSELIDILLPLQNVYQQNFLLLGTLLC
LRSIVPYLSKPI-KDTVSGGIHG------TIGGIITENADSSPVNIMHLIKMYGIVMACL
KHT---NHNVVTAALETLQLILKSPPK-----------SLLSLLLS--------------
------------------------------------------------------------
---DPDDTLMINIARI-----------------------------------GSSHEIVPN
KSSSNLDQLES------------------------------------------------K
ADNVEAS-----------------IDPAISAVENKDSLAPDAVVKGGNNISV--------
-------------------------------------------------------EIDLA
DNVAVQLNLNQSSD------ATTTN-----------------------------------
--QDSAG----------------------------------------VSQPVTEANEEDS
LADDSSDISRPSIEGSDISRIW----DRLVDS---NKAPIVSCI----------------
-------RMLCTSF-LLDGENGQLIPDKIIRVSVKVLSLNCVSQ-ALGFCPQAFIAPLYA
QS----------------------------------------------------------
------------------------------------------------------------
-----------------------------IASYQEGRNDQAFEIYRVRDV---LQYANHS
DPKLRGNIALLIGNYIKTS-----------------------------------------
--------------------------------------------LIVAGYHYDLWLHSCL
SQQFKN-EHEVYLENFVNLLLLLLKDE-SSVVIGMAIQGVKLCLNSLM------------
-KSDESQLSWN--------------------------------------------IIATV
LQLKIHPYWLVRVKLLDILTELDFTLLHYWHQS-RANIDFLRSYCSPCT-----------
---------------QQQVVDEVIMLLLGDEDIRVRQATTTTLVKIIPH-----------
--------------LF--------------YPIDHP---------KGDYITAAAQQSLVD
D-----VNILNYEHDMSKNLSLLTKGSAVTKTDDRHEYVDDI-TLA--NLSRIINSLLAK
LHITSSKYFMTGCLHALSILSNNYPVDKYSSAWGY-------HRSKPKGDLSANTNNVSR
QNSFGSL----------DDISGSNGS------GPLPLMVSL--LTSS-------WVTFDL
QTHNDV----LILACNLLVGASFNSIL-----TSDGENGKFEI---------TESWPALS
DFLLVPLANQLFAHISRLLNIFTHVIDDL-PTTIPQTQKAKEFLREKSGSIAGLTASASA
GSLAAVVSPKK--------RFSFRNRGESGAAVNDKK----------ELTPSNDTSDFTS
TRSGRIADNGIVGQFVNVAHYFKLYEELRNVQSSYQSSLATNESEDKFANLLKTTLTSFS
KILE--VATLNETGRYVEEFVNYMQACIKRESAATLRCVQQFIRCLFSINAATNPWQIPV
N-------VCRNRYTNKAAKD--IFT-------GFHQIYSELPLKQF--AIKMIGIKNSQ
DDFQLEEDA---------VTIKSHSRLPASETGGRADNKRPVQLIRIFEPLVIHALKQYT
FTSSVDL-QQQILHLLAQLIKIRVNYSLLDADQSFVNFILRQFELIEAGQM---------
-KESENIIPSIFQFLILLSYER--M-----NLEPIVGIPRILQLSDGIMASGQLAPAHVI
PAFRPVVFDLFNV-------------------------------RSLLKPKGEEG-----
------------------KQLDAQREVVIATLM-KLMD---HHETVELCLVILSSCRDE-
-----------ENRWKR---------ISRQMVDFLLP----------------LLTKLQV
NVDSIHALHVLHRFFEMVMPISL---RPIDMLVKAFF-----------------------
TPAN----MESEVKVHRWLASILIIFHIFLLRADEDTILGRIE----------EMHIDDR
QFTL--------------------------SNEDLERSNYNAVDVLTQFIFYVIKNAIGK
LV---ESITTPSNEESKYAFLGAEIHLLFLYLKYIIKKAVYRKFTQQAKSLIKNY---QQ
EGYGNTIIGQINSL---------ILDLRQSMPRLVLDWC-----------------ELLL
QLEFTDKG-WWEQLLLRGEYVSKIALRAVNKLPS-----------------CSHEVIRRG
IILLLSDSLQSYYQGPTFK---QILPWFISNYALNIVELSF------EPPAINLLNNING
DVELS----GIFLQGVADGLKFSMINLLSKPSFGRKLV-RCLSDIHDSLT---GSLISLI
VT-KLLDTHHRCIGR-------LFETLACNRLDFLLTESVEDCQQQLADGKADVLTQFLK
DTFKLNRH---LRLKSLIIRVLNHVTINADEIS-------------QLSRQCSLN-----
--PTIQVDKVWFLDMIKHR----CFQDKNSINAS-----RKYSLLLRNLPLSD-AVEILN
SH--DFDISLLEDCI-TVCLAEFQRSKSDDAEVSGSNGHNDKSQHQLDNGSYQHEPSKF-
----FLECQKVLMGRI----TDQLNMILTEQKNRDDYQREQAAQPQNIDLSSADHDTVET
KTSATQFSSLIEFKNIIRDFQ----RVKDINSLTKCLTLVLESEVDLTTDYHLPDEFCEA
AARFALLSL-GVSCRMITELTYCYEELYSALSCASVALF-SKKYV---------------
-------------------SIYSNPDYHRVICQGVQFV---------------YDLIISI
GLSPG------------------SVLVPSNLSTDLIQQSI--NNDHDIMIFNA-------
---CDKLSQLLH-----------SHRTIFSYSASHR------------------------
-------------------SVFQIPQFLIG--PCISVLLGLARLPLFNSYCCVPLLAW--
--------KMGWLADNQYHPSEP-------------LPPLSPDYLCEKDILEDFVFRINL
LGWTSRQQFEEIWVALLGVLGT----------SIPENASN------DEISELNHSNCIAV
EGLTSLLLHTSLIPIAGRPNRCIYLHSSRHK-PLPFMNSVIGKKLEKVRGIVEKSIEKFS
I--------RRTAGCRSVPINYYNNMG-CMQSTMTSMSKKSHFWLRSNHNSSRMLYN---
--SNTERDISCLEYVLGQVP----------------VCVLRMQ----------VSETDNK
DDAYSRA-----------------------TIFEED------------------------
--IGL-------------DIHSCLQFLLELFERWL--------TPQTS--QNITINLKRE
AAKSVLVLSDIFVNREHFQWMYDIFMELYKYHPAEDD----VMMQYIVIGICKAVSVLGL
DG-------QSVDKICR-----------------------VIEF-SLKSSY---------
---LSLQICGLFGVLYILEPHPMSSLTA---------FLDPLINYLTTKLSEVQLMSFG-
------------------------------------------------------------
-------------------TSY-QHTLVMLSAAFFIIEHYVDDIKD---------TNFFQ
LVLQIVVTMISASD-EVTPPV----IYH------------------AIMRGLERIILSF-
-----------------------------TLTPDESDMIIKLSIDRLSMPS-PERALSAL
GLLLTCMYA-------------------------------------GKIE-------SEA
NPGQELDAMANV----HTIERVT-----ILFDRIR--------------KGLPSEATVVA
HILPSVLEDF---------FSPQE-------IMNKVIGEFLSS-QQPHPQLMAEVLFKVF
ENLQRQSQQTAV-TKWVMLSIGSFTQRTPLAMAVWGLNCLLISASTNYWIRSLLPYVIS-
------------------------------------------------------------
---RIGKLE-QVDKQIFYTTALDFFVNKDLDQ------TQKRTFLSTFASSVS---PYSD
LNR--YCQQYISNQ-----------------------

Xenopus_tropicalis
-----MATMEK-------------------------------------------------
---------------------------------LMRAFESLKSF---------------Q
QQQV--------------------------------------------PVVPEEPAPKAK
KDPSTNKKDRVNH-CLTICENIVAQSLRNSPE-FQKLLGIAMELFLLCSDDAESDVRMVA
DECLNKVVKA-----LMDSNLPRLQLELYKEIKKNGAPRSLRAALWRFAELAHLVRPQKC
-RPYLVNLLPCLTRISKRHEESV-QETLAAAIPKIMAAFGNFANDNE-IKVLLKAFIANL
KSSSPAIRRTAAGSAVSICLHSRRT-QYFYTWLLNVLLGLLIPVEDE-HPTLLILGVLLT
LRYLMPLLQQQV-KDTSLKGSFG----------VTQKEADISP-SAEQLIQIYELTLHYT
QHR---DHNVVTGALELLQQIFRTPPL-----------DLLHVLTTPGSIEQ--------
-------------VSVCRDEPYSRSRSGSIVELIAGGSSTCSPVIARKQKGKIHLGEEEG
LDDDLEGKSDAPATPFAAT-KNEVPSDVTNLSS------TAPG----ANLEGASHDIITE
QPR-SQHTLQS-DSVDISSSD-----------LASTVTEGDEEDILSHSSSQISTVQSDT
NMELNEGTTQ--------------ASSPVSDSSQTTTEGPDSAVTPSDSSEI--------
-------------------------------------------------------VLDAA
ESQYSGMQIGQLQDEE-DE-GAILH-----------------------------------
--QEEAGEHFGSSSLGLNQTHLLKTM-------------------GHSRQSSDSSVERFV
PKEEPVDPGDLENKPSRIKGDI----GHYMDK---DAAPLIHCV----------------
-------RLLSASF-LLTGQKSVLVPDRDVRVSVKALAVSCVGA-AVALLPESFFSKLYK
LP----------------------------------------------------------
------------------------------------------------------------
-----------------------------TETT-ESQEIQ-----YVSDI---LNYINHG
DPQVRGATAILSGTIVFSV-----------------------------------------
--------------------------------------------LSKAHFEAETWISKVK
ANTGNT-F---SVQDCIPLLQKSLKDE-SSVTCKLACMAVRHCIMTLC------------
-CSTYSELGLQ--------------------------------------------LIIDL
LTLKNSSYWLVRTELLETLAEIDFRLVNFMEAR----TENLHRGLHYYTG----------
-----------LLHLQDRVLNNVIISLLGDDDARVRHVAAASLARLVPK-----------
--------------LF--------------YNCDQV---------QADPVVAAARDQSSI
Y-----LKLLMHETQPPSHFAVSTI-TRIYRGYNIQQSPTDI-SMEN-NISKVITAVSHA
LTTSTTRALTFGCCEALCLLSITYPVCTWSIGWHC-GYVTSTSAQTSRIQVYKNRGRSFS
ISQQSPS----------EEPRKSCTA------GMSSMILSL--LSSA-------WFPLDL
SAHQDA----LVLVGNLLAATAPKSLK--NPWTSEEETSQGAN-------KQEEPWPALG
DRAVVGMVDQLFIHLLKAINICAHVIDDI-TPGPVV--------------KATLPSLTNP
P----SLSPIR-------RKGKERDTAEQAAVPLSPK----K---SGEATPASRQTEASG
PAQT--SK--SIGSFYHLPSYLKLYDVLKATYANYKVSLDLQNNNEKFGGFLRSALDVLS
QILE--LATLTDIAKCVEEILGYLKSCFSREPVMATVCVQQLLKTLFGTNLASQFEAMSS
N--PS---KCQGKAQRLGSSN--LRP-------GLYHYCFMAPYTHFTQALADASLRNMV
-QADQEQDTSGWFDVLQKVSSQLKNSISNVTKH-RTDKNAIHNHIRLFEPLVIKALKQYT
TTTSVQL-QRQVLDLLAQLVQLRVNYCLLDSDQVFIGFVLKQFEYIEVGQF---------
-RESEAIIPNVFFFLVLLSYER--Y-----HSKQIIGIPKIIQLCDGIMASGRKAVTHAI
PALQPIVHDLFVL-------------------------------RG--ANKADAG-----
------------------KELETQKEVVVSMLL-RLIQ---YHQVLEMFILVLQQCHKEN
-----------EDKWKR---------LSRQIADVILP----------------MLSKQQM
HIDSHDALGVINTLFETLAPSAL---RPVDMLLRSMF----------------------V
VPCT----MASVSTVQLWISGILAILRVLISQSTEDIVLSRIQ----------ELSLSPK
LICCQNI-MNLREGDNP-LPPE--------VYPEQSENKPAPEETFSRFLLQLVGILLED
IV--YKELKVDLSEQQHT-FYCQQLGTLLMCLIHIFKSGTFRRITNAAMRLFKGD---GS
NGS-FYTLESLNGL---------VESMFPTHPSLVLLWC-----------------QFLL
LINYTNYS-WWSEVHQTPKRNSLSSTKLLSPHMSTESDDPDLTSKPGI---CNREIVRRG
ALILFCDYVCQNLHDS------EHLTWLIVNHVQDLINLSH------EPPVQDFISAIHR
NSAAS----GLFIQAIQ-----SRCENLAAPTSLKKTL-QCLEGIHLSQS---GAVLLLY
ID-KLLCTPFRVLAR-------MVDTLACRRVEMLLAATPQNSISQLPMEELDRMQEYLQ
SSGLAQRH---QRLYSLLDRFRMTVAPDTVSPL-------------PSVTSHPLDGENQA
TLETLDPDKEWYVSLVRSQ----CFTHSDSAL-------LEGAELVNKIPAAE-RHSFMT
SK--NFNVSLLAPCL-ALGVHQISGEQD----------------------------SSF-
----FKTTLTVIVDLL----SGSVEQLPAGH---------QVLQPLQQVESTA-------
------------YWEKLSLLFGDSSVYCSLVALCRALAQYLVSLPKLPAEFHIQQEKEVD
FVKFMVLCVEAISWHLVHEQVPLSMDLQAVIDYCCLTLQ-QPALW---------------
-------------------NLLASSEYVTHACSLIMCV---------------RFILEAV
AVEPG------------------DQLLSPERRKNKMSEDS-EEDQVDSSEQKH-VFIKTA
---CEMMAEMVE-----------SLQTILVFGHQKN------------------------
---------------------RNFSAFLTP--VFRNIIISLARLPLVNSYTRVPPLVW--
--------KLGWAPKWGGEFGTS-------------LPEIPVEFLQEKEVFREFIYCINT
LGWTSRTQFEETWATLLGVLVTQP--------MVMDQDEN----QQEEDTERTQINVLAV
QAITSLVLSAMTITVAGNPAISFLEQQPRNK-SLKALDTRFGRKLSVVRGIVEEEIQAMV
S--------KRDNIATHHSCQAWDPVP-SLSAPT-TGTLINQ---------ERLLLQ---
--INTEREIGNMSYKLGQVS----------------IHSVWLG----------NNITPLR
QEELDED--------------------------EEDENENPTPSSPPMSPINSRKHR---
--AGV-------------DIHSCSQFLLELYSQWI--------LPTNTG-KKTPAILISE
VVRSLLTVSDLFTERNQFEMMYTALTELQKQHPSEDE----ILNQYLVPAICKAAAVLGM
DK-------VIAEPVSR-----------------------IIET-TLRSTH---------
---MPSRIGALHGILYILECDLLDDTAKQ--------LIPVISDYLLSNLRGIAHCVNL-
------------------------------------------------------------
-------------------HNQ-QHVLVMCATAFYLIENYPLDVG----------PEFTS
GIIQMCGVMVSGSE-ESTPSM----VYH------------------CVMRGLERLLLSE-
-----------------------------QLSRLDGEALVKLSVDRVNMHS-PHRAMTAL
GLMLTCMYT-------------------------------------GKEKISP-GRATEP
SPAA-PDSESVI----VAMERVS-----VLFDRIR--------------KGFPFEARVVA
RILPQFLDDF---------FPPQD-------VMNKVIGEFLSN-QQPYPQFMATVVYKVF
QTLHATGQSSMV-RDWVMLSLSNFTQRTPVAMAMWSLSCFFVSASTSKWISAILPHVIS-
------------------------------------------------------------
---RMGKSE-PVDVNLFCLVAIDFYKHQIDEE------LDRRSFQSVFELVAS---PGSP
YYRLLLCLQNVHKITVF--------------------

;
end;

begin mrbayes;

	prset aamodelpr=mixed;
	lset rates=Adgamma;

	mcmc ngen = 1000000 samplefreq=500 printfreq=500 diagnfreq=5000;
	sump;
	sumt;
end;
