# Supplementary material for: The evolution of the huntingtin-associated protein 40 (HAP40) in conjunction with huntingtin
Source: BMC Evol Biol. 2020 Dec 9;20:162. doi: 10.1186/s12862-020-01705-5 (PMC7725122; doi:10.1186/s12862-020-01705-5)
Supplement: Supplementary file 6 — Additional file 6. Phylogenetic tree of HTT orthologs. [file 12862_2020_1705_MOESM6_ESM.txt]

#NEXUS
[ID: 4920669805]
begin taxa;
	dimensions ntax=28;
	taxlabels
		Bactrocera_latifrons
		Bos_taurus
		Caenorhabditis_elegans
		Cebus_capucinus_imitator
		Chrysemys_picta_bellii
		Ciona_intestinalis
		Danio_rerio
		Delphinapterus_leucas
		Drosophila_melanogaster
		Echinococcus_multilocularis
		Equus_caballus
		Exaiptasia_pallida
		Felis_silvestris_catus
		Gallus_gallus
		Gorilla_gorilla_gorilla
		Homo_sapiens
		Hydra_vulgaris
		Mus_musculus
		Nomascus_leucogenys
		Pan_troglodytes
		Panthera_pardus
		Pongo_abelii
		Rattus_norvegicus
		Sus_scrofa
		Taeniopygia_guttata
		Takifugu_rubripes
		Trichoplax_adhaerens
		Xenopus_tropicalis
		;
end;
begin trees;
	translate
		1	Bactrocera_latifrons,
		2	Bos_taurus,
		3	Caenorhabditis_elegans,
		4	Cebus_capucinus_imitator,
		5	Chrysemys_picta_bellii,
		6	Ciona_intestinalis,
		7	Danio_rerio,
		8	Delphinapterus_leucas,
		9	Drosophila_melanogaster,
		10	Echinococcus_multilocularis,
		11	Equus_caballus,
		12	Exaiptasia_pallida,
		13	Felis_silvestris_catus,
		14	Gallus_gallus,
		15	Gorilla_gorilla_gorilla,
		16	Homo_sapiens,
		17	Hydra_vulgaris,
		18	Mus_musculus,
		19	Nomascus_leucogenys,
		20	Pan_troglodytes,
		21	Panthera_pardus,
		22	Pongo_abelii,
		23	Rattus_norvegicus,
		24	Sus_scrofa,
		25	Taeniopygia_guttata,
		26	Takifugu_rubripes,
		27	Trichoplax_adhaerens,
		28	Xenopus_tropicalis
		;
   tree con_50_majrule = [&U] (1[&prob=1.00000000e+00,prob_stddev=0.00000000e+00,prob_range={1.00000000e+00,1.00000000e+00},prob(percent)="100",prob+-sd="100+-0"]:1.139429e-01[&length_mean=1.13713294e-01,length_median=1.13942900e-01,length_95%HPD={8.72908000e-02,1.43022200e-01}],9[&prob=1.00000000e+00,prob_stddev=0.00000000e+00,prob_range={1.00000000e+00,1.00000000e+00},prob(percent)="100",prob+-sd="100+-0"]:7.396861e-02[&length_mean=7.39047931e-02,length_median=7.39686100e-02,length_95%HPD={5.03744000e-02,9.80041400e-02}],(((((((((((2[&prob=1.00000000e+00,prob_stddev=0.00000000e+00,prob_range={1.00000000e+00,1.00000000e+00},prob(percent)="100",prob+-sd="100+-0"]:5.530029e-02[&length_mean=5.54179194e-02,length_median=5.53002900e-02,length_95%HPD={4.67380600e-02,6.39110000e-02}],8[&prob=1.00000000e+00,prob_stddev=0.00000000e+00,prob_range={1.00000000e+00,1.00000000e+00},prob(percent)="100",prob+-sd="100+-0"]:3.227460e-02[&length_mean=3.24243702e-02,length_median=3.22746000e-02,length_95%HPD={2.57370600e-02,3.90731500e-02}])[&prob=1.00000000e+00,prob_stddev=0.00000000e+00,prob_range={1.00000000e+00,1.00000000e+00},prob(percent)="100",prob+-sd="100+-0"]:1.059671e-02[&length_mean=1.07631562e-02,length_median=1.05967100e-02,length_95%HPD={7.00172100e-03,1.49094000e-02}],24[&prob=1.00000000e+00,prob_stddev=0.00000000e+00,prob_range={1.00000000e+00,1.00000000e+00},prob(percent)="100",prob+-sd="100+-0"]:6.189628e-02[&length_mean=6.19050687e-02,length_median=6.18962800e-02,length_95%HPD={5.28353000e-02,7.08901400e-02}])[&prob=1.00000000e+00,prob_stddev=0.00000000e+00,prob_range={1.00000000e+00,1.00000000e+00},prob(percent)="100",prob+-sd="100+-0"]:1.292046e-02[&length_mean=1.30322808e-02,length_median=1.29204600e-02,length_95%HPD={9.01176300e-03,1.74729200e-02}],(13[&prob=1.00000000e+00,prob_stddev=0.00000000e+00,prob_range={1.00000000e+00,1.00000000e+00},prob(percent)="100",prob+-sd="100+-0"]:2.031799e-03[&length_mean=2.13567114e-03,length_median=2.03179900e-03,length_95%HPD={7.06458200e-04,3.82474500e-03}],21[&prob=1.00000000e+00,prob_stddev=0.00000000e+00,prob_range={1.00000000e+00,1.00000000e+00},prob(percent)="100",prob+-sd="100+-0"]:2.586597e-03[&length_mean=2.70119135e-03,length_median=2.58659700e-03,length_95%HPD={9.77736500e-04,4.56744400e-03}])[&prob=1.00000000e+00,prob_stddev=0.00000000e+00,prob_range={1.00000000e+00,1.00000000e+00},prob(percent)="100",prob+-sd="100+-0"]:3.925290e-02[&length_mean=3.94527337e-02,length_median=3.92529000e-02,length_95%HPD={3.28684600e-02,4.67866900e-02}])[&prob=1.00000000e+00,prob_stddev=0.00000000e+00,prob_range={1.00000000e+00,1.00000000e+00},prob(percent)="100",prob+-sd="100+-0"]:7.735914e-03[&length_mean=7.81670316e-03,length_median=7.73591400e-03,length_95%HPD={4.42418100e-03,1.14854600e-02}],11[&prob=1.00000000e+00,prob_stddev=0.00000000e+00,prob_range={1.00000000e+00,1.00000000e+00},prob(percent)="100",prob+-sd="100+-0"]:2.417496e-02[&length_mean=2.42583016e-02,length_median=2.41749600e-02,length_95%HPD={1.88757500e-02,3.01859600e-02}])[&prob=1.00000000e+00,prob_stddev=0.00000000e+00,prob_range={1.00000000e+00,1.00000000e+00},prob(percent)="100",prob+-sd="100+-0"]:1.604517e-02[&length_mean=1.60923508e-02,length_median=1.60451700e-02,length_95%HPD={1.11351000e-02,2.12280100e-02}],((4[&prob=1.00000000e+00,prob_stddev=0.00000000e+00,prob_range={1.00000000e+00,1.00000000e+00},prob(percent)="100",prob+-sd="100+-0"]:1.632027e-02[&length_mean=1.64341770e-02,length_median=1.63202700e-02,length_95%HPD={1.19692100e-02,2.09273500e-02}],((15[&prob=1.00000000e+00,prob_stddev=0.00000000e+00,prob_range={1.00000000e+00,1.00000000e+00},prob(percent)="100",prob+-sd="100+-0"]:1.558771e-03[&length_mean=1.66227256e-03,length_median=1.55877100e-03,length_95%HPD={3.19268400e-04,3.13834600e-03}],(16[&prob=1.00000000e+00,prob_stddev=0.00000000e+00,prob_range={1.00000000e+00,1.00000000e+00},prob(percent)="100",prob+-sd="100+-0"]:3.040057e-03[&length_mean=3.14000366e-03,length_median=3.04005700e-03,length_95%HPD={1.33955900e-03,5.00421800e-03}],20[&prob=1.00000000e+00,prob_stddev=0.00000000e+00,prob_range={1.00000000e+00,1.00000000e+00},prob(percent)="100",prob+-sd="100+-0"]:9.719681e-03[&length_mean=9.88433380e-03,length_median=9.71968100e-03,length_95%HPD={6.56931700e-03,1.37029400e-02}])[&prob=9.95003331e-01,prob_stddev=1.41327138e-03,prob_range={9.94003997e-01,9.96002665e-01},prob(percent)="100",prob+-sd="100+-0"]:9.763085e-04[&length_mean=1.08943721e-03,length_median=9.76308500e-04,length_95%HPD={1.37560500e-04,2.31057000e-03}])[&prob=1.00000000e+00,prob_stddev=0.00000000e+00,prob_range={1.00000000e+00,1.00000000e+00},prob(percent)="100",prob+-sd="100+-0"]:3.299380e-03[&length_mean=3.43968441e-03,length_median=3.29938000e-03,length_95%HPD={1.44359700e-03,5.69290500e-03}],(19[&prob=1.00000000e+00,prob_stddev=0.00000000e+00,prob_range={1.00000000e+00,1.00000000e+00},prob(percent)="100",prob+-sd="100+-0"]:1.567625e-02[&length_mean=1.57879842e-02,length_median=1.56762500e-02,length_95%HPD={1.13062000e-02,2.04845400e-02}],22[&prob=1.00000000e+00,prob_stddev=0.00000000e+00,prob_range={1.00000000e+00,1.00000000e+00},prob(percent)="100",prob+-sd="100+-0"]:3.301384e-03[&length_mean=3.43475414e-03,length_median=3.30138400e-03,length_95%HPD={1.43380300e-03,5.55194800e-03}])[&prob=8.79413724e-01,prob_stddev=0.00000000e+00,prob_range={8.79413724e-01,8.79413724e-01},prob(percent)="88",prob+-sd="88+-0"]:5.758210e-04[&length_mean=6.91291547e-04,length_median=5.75821000e-04,length_95%HPD={1.88245700e-05,1.63476700e-03}])[&prob=1.00000000e+00,prob_stddev=0.00000000e+00,prob_range={1.00000000e+00,1.00000000e+00},prob(percent)="100",prob+-sd="100+-0"]:6.173611e-03[&length_mean=6.26074640e-03,length_median=6.17361100e-03,length_95%HPD={3.42614300e-03,9.15216900e-03}])[&prob=1.00000000e+00,prob_stddev=0.00000000e+00,prob_range={1.00000000e+00,1.00000000e+00},prob(percent)="100",prob+-sd="100+-0"]:2.188570e-02[&length_mean=2.20730146e-02,length_median=2.18857000e-02,length_95%HPD={1.70334300e-02,2.77871200e-02}],(18[&prob=1.00000000e+00,prob_stddev=0.00000000e+00,prob_range={1.00000000e+00,1.00000000e+00},prob(percent)="100",prob+-sd="100+-0"]:1.231149e-02[&length_mean=1.24361901e-02,length_median=1.23114900e-02,length_95%HPD={8.77751300e-03,1.68933100e-02}],23[&prob=1.00000000e+00,prob_stddev=0.00000000e+00,prob_range={1.00000000e+00,1.00000000e+00},prob(percent)="100",prob+-sd="100+-0"]:1.223880e-02[&length_mean=1.23666401e-02,length_median=1.22388000e-02,length_95%HPD={8.49080300e-03,1.65758700e-02}])[&prob=1.00000000e+00,prob_stddev=0.00000000e+00,prob_range={1.00000000e+00,1.00000000e+00},prob(percent)="100",prob+-sd="100+-0"]:5.148453e-02[&length_mean=5.16476541e-02,length_median=5.14845300e-02,length_95%HPD={4.38422500e-02,6.04144200e-02}])[&prob=9.98001332e-01,prob_stddev=9.42180921e-04,prob_range={9.97335110e-01,9.98667555e-01},prob(percent)="100",prob+-sd="100+-0"]:6.663374e-03[&length_mean=6.80919830e-03,length_median=6.66337400e-03,length_95%HPD={3.27969800e-03,1.04962300e-02}])[&prob=1.00000000e+00,prob_stddev=0.00000000e+00,prob_range={1.00000000e+00,1.00000000e+00},prob(percent)="100",prob+-sd="100+-0"]:8.417059e-02[&length_mean=8.40923206e-02,length_median=8.41705900e-02,length_95%HPD={7.26927600e-02,9.50303700e-02}],(5[&prob=1.00000000e+00,prob_stddev=0.00000000e+00,prob_range={1.00000000e+00,1.00000000e+00},prob(percent)="100",prob+-sd="100+-0"]:3.846437e-02[&length_mean=3.86342798e-02,length_median=3.84643700e-02,length_95%HPD={3.18304100e-02,4.66432300e-02}],(14[&prob=1.00000000e+00,prob_stddev=0.00000000e+00,prob_range={1.00000000e+00,1.00000000e+00},prob(percent)="100",prob+-sd="100+-0"]:2.421935e-02[&length_mean=2.44094007e-02,length_median=2.42193500e-02,length_95%HPD={1.88618300e-02,3.08458100e-02}],25[&prob=1.00000000e+00,prob_stddev=0.00000000e+00,prob_range={1.00000000e+00,1.00000000e+00},prob(percent)="100",prob+-sd="100+-0"]:3.230929e-02[&length_mean=3.23905956e-02,length_median=3.23092900e-02,length_95%HPD={2.55075300e-02,3.93382800e-02}])[&prob=1.00000000e+00,prob_stddev=0.00000000e+00,prob_range={1.00000000e+00,1.00000000e+00},prob(percent)="100",prob+-sd="100+-0"]:3.005438e-02[&length_mean=3.01982657e-02,length_median=3.00543800e-02,length_95%HPD={2.40049400e-02,3.74753000e-02}])[&prob=1.00000000e+00,prob_stddev=0.00000000e+00,prob_range={1.00000000e+00,1.00000000e+00},prob(percent)="100",prob+-sd="100+-0"]:2.828738e-02[&length_mean=2.85248825e-02,length_median=2.82873800e-02,length_95%HPD={2.10239500e-02,3.65398900e-02}])[&prob=1.00000000e+00,prob_stddev=0.00000000e+00,prob_range={1.00000000e+00,1.00000000e+00},prob(percent)="100",prob+-sd="100+-0"]:3.616068e-02[&length_mean=3.62127254e-02,length_median=3.61606800e-02,length_95%HPD={2.66645600e-02,4.52960700e-02}],28[&prob=1.00000000e+00,prob_stddev=0.00000000e+00,prob_range={1.00000000e+00,1.00000000e+00},prob(percent)="100",prob+-sd="100+-0"]:1.209327e-01[&length_mean=1.21081086e-01,length_median=1.20932700e-01,length_95%HPD={1.06409900e-01,1.35289900e-01}])[&prob=1.00000000e+00,prob_stddev=0.00000000e+00,prob_range={1.00000000e+00,1.00000000e+00},prob(percent)="100",prob+-sd="100+-0"]:6.434482e-02[&length_mean=6.47660727e-02,length_median=6.43448200e-02,length_95%HPD={4.84772500e-02,8.20492000e-02}],(7[&prob=1.00000000e+00,prob_stddev=0.00000000e+00,prob_range={1.00000000e+00,1.00000000e+00},prob(percent)="100",prob+-sd="100+-0"]:1.046221e-01[&length_mean=1.04867907e-01,length_median=1.04622100e-01,length_95%HPD={9.22162300e-02,1.18288400e-01}],26[&prob=1.00000000e+00,prob_stddev=0.00000000e+00,prob_range={1.00000000e+00,1.00000000e+00},prob(percent)="100",prob+-sd="100+-0"]:1.170357e-01[&length_mean=1.17285870e-01,length_median=1.17035700e-01,length_95%HPD={1.03311300e-01,1.31006400e-01}])[&prob=1.00000000e+00,prob_stddev=0.00000000e+00,prob_range={1.00000000e+00,1.00000000e+00},prob(percent)="100",prob+-sd="100+-0"]:9.410301e-02[&length_mean=9.43272059e-02,length_median=9.41030100e-02,length_95%HPD={7.59034500e-02,1.11094800e-01}])[&prob=1.00000000e+00,prob_stddev=0.00000000e+00,prob_range={1.00000000e+00,1.00000000e+00},prob(percent)="100",prob+-sd="100+-0"]:1.838091e-01[&length_mean=1.84148881e-01,length_median=1.83809100e-01,length_95%HPD={1.56680000e-01,2.13838900e-01}],(6[&prob=1.00000000e+00,prob_stddev=0.00000000e+00,prob_range={1.00000000e+00,1.00000000e+00},prob(percent)="100",prob+-sd="100+-0"]:8.656339e-01[&length_mean=8.66904149e-01,length_median=8.65633900e-01,length_95%HPD={8.07777700e-01,9.24668800e-01}],((12[&prob=1.00000000e+00,prob_stddev=0.00000000e+00,prob_range={1.00000000e+00,1.00000000e+00},prob(percent)="100",prob+-sd="100+-0"]:6.263518e-01[&length_mean=6.26097293e-01,length_median=6.26351800e-01,length_95%HPD={5.66466200e-01,6.93381300e-01}],17[&prob=1.00000000e+00,prob_stddev=0.00000000e+00,prob_range={1.00000000e+00,1.00000000e+00},prob(percent)="100",prob+-sd="100+-0"]:9.651902e-01[&length_mean=9.66795596e-01,length_median=9.65190200e-01,length_95%HPD={8.88994900e-01,1.04355500e+00}])[&prob=7.59160560e-01,prob_stddev=2.11990707e-02,prob_range={7.44170553e-01,7.74150566e-01},prob(percent)="76",prob+-sd="76+-2"]:8.151327e-02[&length_mean=8.17092828e-02,length_median=8.15132700e-02,length_95%HPD={3.73817700e-02,1.27777900e-01}],27[&prob=1.00000000e+00,prob_stddev=0.00000000e+00,prob_range={1.00000000e+00,1.00000000e+00},prob(percent)="100",prob+-sd="100+-0"]:7.558308e-01[&length_mean=7.55328699e-01,length_median=7.55830800e-01,length_95%HPD={6.99542100e-01,8.07499400e-01}])[&prob=1.00000000e+00,prob_stddev=0.00000000e+00,prob_range={1.00000000e+00,1.00000000e+00},prob(percent)="100",prob+-sd="100+-0"]:1.558482e-01[&length_mean=1.55303055e-01,length_median=1.55848200e-01,length_95%HPD={1.08961500e-01,1.98373300e-01}])[&prob=1.00000000e+00,prob_stddev=0.00000000e+00,prob_range={1.00000000e+00,1.00000000e+00},prob(percent)="100",prob+-sd="100+-0"]:2.237207e-01[&length_mean=2.23847342e-01,length_median=2.23720700e-01,length_95%HPD={1.84518500e-01,2.60655600e-01}])[&prob=1.00000000e+00,prob_stddev=0.00000000e+00,prob_range={1.00000000e+00,1.00000000e+00},prob(percent)="100",prob+-sd="100+-0"]:2.442668e-01[&length_mean=2.45028730e-01,length_median=2.44266800e-01,length_95%HPD={1.30315300e-01,3.49837200e-01}],3[&prob=1.00000000e+00,prob_stddev=0.00000000e+00,prob_range={1.00000000e+00,1.00000000e+00},prob(percent)="100",prob+-sd="100+-0"]:2.059943e+00[&length_mean=2.06037037e+00,length_median=2.05994300e+00,length_95%HPD={1.91079700e+00,2.22196300e+00}])[&prob=1.00000000e+00,prob_stddev=0.00000000e+00,prob_range={1.00000000e+00,1.00000000e+00},prob(percent)="100",prob+-sd="100+-0"]:6.304683e-01[&length_mean=6.32492194e-01,length_median=6.30468300e-01,length_95%HPD={4.86106500e-01,7.94193200e-01}],10[&prob=1.00000000e+00,prob_stddev=0.00000000e+00,prob_range={1.00000000e+00,1.00000000e+00},prob(percent)="100",prob+-sd="100+-0"]:1.345439e+00[&length_mean=1.34634246e+00,length_median=1.34543900e+00,length_95%HPD={1.25910700e+00,1.41998400e+00}])[&prob=1.00000000e+00,prob_stddev=0.00000000e+00,prob_range={1.00000000e+00,1.00000000e+00},prob(percent)="100",prob+-sd="100+-0"]:6.948850e-03[&length_mean=9.40983833e-03,length_median=6.94885000e-03,length_95%HPD={9.06588700e-07,2.64510400e-02}]);
end;
