# Supplementary material for: The evolution of the huntingtin-associated protein 40 (HAP40) in conjunction with huntingtin
Source: BMC Evol Biol. 2020 Dec 9;20:162. doi: 10.1186/s12862-020-01705-5 (PMC7725122; doi:10.1186/s12862-020-01705-5)
Supplement: Supplementary file 7 — Additional file 7. Species used to analyse the presence of the central proline-rich region in HAP40. Protein sequences of HAP40 orthologs from representative mammalian and non-mammalian species were analysed by local pairwise-sequence alignments. [file 12862_2020_1705_MOESM7_ESM.xlsx]

## Sheet: Sequences for pairwise alignm.
Species	Mammal (M) or Non-ammal (N)	Accession number	Taxonomic ID	Protein name	Sequence length
Ailuropoda melanoleuca	M	XP_011215929.1	9646	PREDICTED: factor VIII intron 22 protein	308
Alligator mississippiensis	N	XP_006261506.3	8496	PREDICTED: factor VIII intron 22 protein, partial	325
Bos taurus	M	XP_005227710.1	9913	PREDICTED: factor VIII intron 22 protein	326
Bubalus bubalis	M	XP_006061016.1	89462	PREDICTED: factor VIII intron 22 protein	218
Callithrix jacchus	M	XP_002763874.1	9483	PREDICTED: factor VIII intron 22 protein	377
Canis lupus familiaris	M	XP_013966843.1	9615	PREDICTED: factor VIII intron 22 protein	425
Capra hircus	N	XP_013831814.2	9925	PREDICTED: factor VIII intron 22 protein	369
Alligator sinensis	N	XP_006025210.1	38654	factor VIII intron 22 protein-like	184
Amazona aestiva	N	KQL60435.1	12930	factor VIII intron 22 protein-like protein	281
Castor canadensis	N	XP_020039967.1	51338	LOW QUALITY PROTEIN: factor VIII intron 22 protein-like	384
Anolis carolinensis	N	XP_003223434.1	28377	PREDICTED: factor VIII intron 22 protein	346
Cavia porcellus	N	XP_013001024.1	10141	factor VIII intron 22 protein	418
Austrofundulus limnaeus	N	XP_013860348.1	52670	PREDICTED: factor VIII intron 22 protein-like	317
Cebus capucinus imitator	M	XP_017376033.1	1737458	PREDICTED: factor VIII intron 22 protein	377
Cercocebus atys	M	XP_011893628.1	9531	PREDICTED: factor VIII intron 22 protein	392
Chlorocebus sabaeus	M	XP_007991380.1	60711	PREDICTED: factor VIII intron 22 protein	468
Dasypus novemcinctus	M	XP_004480902.2	9361	PREDICTED: factor VIII intron 22 protein	370
Elephantulus edwardii	M	XP_006900012.1	28737	PREDICTED: factor VIII intron 22 protein	371
Bactrocera latifrons	N	JAI30308.1	174628	Factor VIII intron 22 protein	319
Gorilla gorilla gorilla	M	XP_004065207.1	9595	PREDICTED: factor VIII intron 22 protein	370
Heterocephalus glaber	M	XP_004875636.1	10181	factor VIII intron 22 protein	418
Branchiostoma floridae	N	XP_002610746.1	7739	hypothetical protein BRAFLDRAFT_115297	318
Homo sapiens	M	NP_036283.2	9606	factor VIII intron 22 protein	371
Ictidomys tridecemlineatus	M	XP_005342061.1	43179	factor VIII intron 22 protein	383
Jaculus jaculus	M	XP_004671535.1	51337	PREDICTED: factor VIII intron 22 protein	386
Lipotes vexillifer	M	XP_007467416.1	118797	PREDICTED: factor VIII intron 22 protein	378
Loxodonta africana	M	XP_010599369.1	9785	factor VIII intron 22 protein	387
Macaca mulatta	M	XP_014984058.1	9544	factor VIII intron 22 protein	561
Macaca nemestrina	M	XP_011716139.1	9545	factor VIII intron 22 protein	542
Mesocricetus auratus	M	XP_005088664.1	10036	factor VIII intron 22 protein	384
Microcebus murinus	M	XP_012597731.1	30608	factor VIII intron 22 protein	368
Microtus ochrogaster	M	XP_005362540.1	79684	factor VIII intron 22 protein	396
Mus musculus	M	NP_032004.2	10090	factor VIII intron 22 protein	381
Neotoma lepida	M	OBS70663.1	56216	hypothetical protein A6R68_00806	384
Nomascus leucogenys	M	XP_003279380.1	61853	PREDICTED: factor VIII intron 22 protein	370
Ochotona princeps	N	XP_012786295.1	9978	PREDICTED: factor VIII intron 22 protein	230
Octodon degus	M	XP_004624518.1	10160	factor VIII intron 22 protein-like, partial	384
Odobenus rosmarus divergens	M	XP_004416974.1	9708	PREDICTED: factor VIII intron 22 protein	375
Orcinus orca	M	XP_004285976.1	9733	PREDICTED: factor VIII intron 22 protein	380
Oryctolagus cuniculus	M	XP_008247697.1	9986	PREDICTED: LOW QUALITY PROTEIN: factor VIII intron 22 protein	361
Otolemur garnettii	M	XP_003802783.1	30611	factor VIII intron 22 protein	376
Ovis aries	M	XP_014960439.1	9940	PREDICTED: LOW QUALITY PROTEIN: factor VIII intron 22 protein	358
Capitella teleta	N	ELT92152.1	283909	hypothetical protein CAPTEDRAFT_164298	317
Chelonia mydas	N	XP_007056312.1	8469	PREDICTED: uncharacterized protein LOC102929306	344
Pan troglodytes	M	JAA01937.1	9598	coagulation factor VIII-associated 1	370
Chrysemys picta bellii	N	XP_005301383.1	8478	factor VIII intron 22 protein	337
Ciona intestinalis	N	XP_002131743.1	7719	PREDICTED: factor VIII intron 22 protein	317
Coturnix japonica	N	XP_015715567.1	93934	PREDICTED: factor VIII intron 22 protein-like	353
Clupea harengus	N	XP_012684476.1	7950	PREDICTED: factor VIII intron 22 protein-like	317
Cynoglossus semilaevis	N	XP_008315310.1	244447	PREDICTED: factor VIII intron 22 protein-like	317
Cyprinus carpio	N	KTF81421.1	7962	hypothetical protein cypCar_00043804	317
Danio rerio	N	XP_005160094.1	7955	factor VIII intron 22 protein isoform X1	317
Echinococcus granulosus	N	CDS17164.1	6210	F8A1 protein	302
Echinococcus multilocularis	N	CDS42191.1	6211	F8A1 protein	302
Esox lucius	N	XP_010864595.1	8010	factor VIII intron 22 protein	317
Exaiptasia pallida	N	KXJ25489.1	1720309	Factor VIII intron 22 protein	314
Fundulus heteroclitus	N	XP_012733082.1	8078	factor VIII intron 22 protein	317
Panthera pardus	M	XP_019294976.1	9691	PREDICTED: factor VIII intron 22 protein	376
Papio anubis	M	XP_003918538.3	9555	factor VIII intron 22 protein	444
Peromyscus maniculatus bairdii	M	XP_006998953.1	230844	PREDICTED: factor VIII intron 22 protein	375
Plecturocebus moloch	M	ACB21237.1	9523	factor VIII intron 22 protein (predicted)	381
Propithecus coquereli	M	XP_012517043.1	379532	PREDICTED: factor VIII intron 22 protein	370
Rattus norvegicus	M	NP_001102793.1	10116	factor VIII intron 22 protein	381
Rhinolophus sinicus	M	XP_019571638.1	89399	PREDICTED: factor VIII intron 22 protein	420
Rhinopithecus roxellana	M	XP_010351122.1	61622	PREDICTED: factor VIII intron 22 protein	167
Rousettus aegyptiacus	M	XP_015988941.1	9407	PREDICTED: LOW QUALITY PROTEIN: factor VIII intron 22 protein	376
Sus scrofa	M	XP_003135570.1	9823	factor VIII intron 22 protein	386
Gavialis gangeticus	N	XP_019376549.1	94835	PREDICTED: factor VIII intron 22 protein-like	286
Gekko japonicus	N	XP_015275979.1	146911	PREDICTED: factor VIII intron 22 protein-like	264
Haplochromis burtoni	N	XP_005946733.1	8153	PREDICTED: factor VIII intron 22 protein-like	317
Hydra vulgaris	N	CDG71213.1	6087	Hydra vulgaris Factor VIII intron 22 protein	307
Ictalurus punctatus	N	XP_017312664.1	7998	PREDICTED: factor VIII intron 22 protein-like	317
Kryptolebias marmoratus	N	XP_017281317.1	37003	factor VIII intron 22 protein-like isoform X1	317
Labrus bergylta	N	XP_020503352.1	56723	LOW QUALITY PROTEIN: factor VIII intron 22 protein-like	317
Larimichthys crocea	N	XP_019111985.1	215358	PREDICTED: factor VIII intron 22 protein	317
Latimeria chalumnae	N	XP_006011847.1	7897	PREDICTED: factor VIII intron 22 protein-like	317
Tursiops truncatus	M	XP_019791361.1	9739	PREDICTED: factor VIII intron 22 protein	378
Lepidothrix coronata	N	XP_017674790.1	321398	PREDICTED: factor VIII intron 22 protein-like	356
Lygus hesperus	N	JAG06328.1	30085	Factor VIII intron 22 protein	303
Maylandia zebra	N	XP_004567962.1	106582	factor VIII intron 22 protein	317
Monopterus albus	N	XP_020452807.1	43700	factor VIII intron 22 protein-like	336
Nanorana parkeri	N	XP_018420814.1	125878	PREDICTED: factor VIII intron 22 protein-like	317
Neolamprologus brichardi	N	XP_006787413.1	32507	PREDICTED: factor VIII intron 22 protein-like	317
Nothobranchius furzeri	N	XP_015809738.1	105023	PREDICTED: factor VIII intron 22 protein-like isoform X1	317
Notothenia coriiceps	N	XP_010768892.1	8208	PREDICTED: factor VIII intron 22 protein-like	317
Oncorhynchus kisutch	N	XP_020332185.1	8019	LOW QUALITY PROTEIN: factor VIII intron 22 protein-like	317
Oncorhynchus mykiss	N	CDQ78608.1	8022	unnamed protein product	317
Oreochromis niloticus	N	XP_003447919.1	8128	factor VIII intron 22 protein	317
Oryzias latipes	N	XP_004065752.1	8090	factor VIII intron 22 protein-like	317
Paralichthys olivaceus	N	XP_019939898.1	8255	PREDICTED: factor VIII intron 22 protein-like	317
Poecilia formosa	N	XP_007551724.1	48698	PREDICTED: factor VIII intron 22 protein-like	317
Poecilia latipinna	N	XP_014895821.1	48699	PREDICTED: factor VIII intron 22 protein-like	317
Poecilia mexicana	N	XP_014857864.1	48701	PREDICTED: factor VIII intron 22 protein-like	317
Poecilia reticulata	N	XP_008414272.1	8081	PREDICTED: factor VIII intron 22 protein-like	317
Protobothrops mucrosquamatus	N	XP_015680199.1	103944	factor VIII intron 22 protein-like	348
Pseudopodoces humilis	N	XP_005527574.1	181119	PREDICTED: factor VIII intron 22 protein-like	355
Pygocentrus nattereri	N	XP_017554596.1	42514	PREDICTED: factor VIII intron 22 protein-like isoform X1	317
Rhincodon typus	N	XP_020380699.1	259920	factor VIII intron 22 protein-like	319
Saccoglossus kowalevskii	N	XP_006820745.1	10224	PREDICTED: factor VIII intron 22 protein-like	385
Salmo salar	N	ACH70748.1	8030	factor 8-associated gene a	317
Schistosoma japonicum	N	CAX73445.1	6182	F8a1 protein	313
Scleropages formosus	N	KPP73483.1	113540	hypothetical protein Z043_107429	318
Sinocyclocheilus anshuiensis	N	XP_016327114.1	1608454	PREDICTED: factor VIII intron 22 protein-like	317
Sinocyclocheilus rhinocerous	N	XP_016372893.1	307959	PREDICTED: factor VIII intron 22 protein-like	317
Sinocyclocheilus grahami	N	XP_016089128.1	75366	PREDICTED: factor VIII intron 22 protein-like	337
Stegastes partitus	N	XP_008275574.1	144197	PREDICTED: factor VIII intron 22 protein-like	336
Strongylocentrotus purpuratus	N	XP_783251.3	7668	PREDICTED: factor VIII intron 22 protein	318
Sturnus vulgaris	N	XP_014732650.1	9172	PREDICTED: factor VIII intron 22 protein-like	353
Taeniopygia guttata	N	XP_004176532.1	59729	PREDICTED: factor VIII intron 22 protein-like	323
Tetraodon nigroviridis	N	CAF95308.1	99883	unnamed protein product, partial	317
Trichinella patagoniensis	N	KRY17018.1	990121	Factor VIII intron 22 protein	411
Trichinella pseudospiralis	N	KRZ27679.1	6337	Factor VIII intron 22 protein	319
Trichinella sp. T8	N	KRZ91997.1	92180	Factor VIII intron 22 protein	411
Xenopus laevis	N	AAI25992.1	8355	F8a1 protein	317
Xenopus tropicalis	N	AAI22016.1	8364	F8A1 protein	317
Xiphophorus maculatus	N	XP_005809130.1	8083	factor VIII intron 22 protein-like	317
