# Supplementary material for: The evolution of the huntingtin-associated protein 40 (HAP40) in conjunction with huntingtin
Source: BMC Evol Biol. 2020 Dec 9;20:162. doi: 10.1186/s12862-020-01705-5 (PMC7725122; doi:10.1186/s12862-020-01705-5)
Supplement: Supplementary file 8 — Additional file 8. Alignment of HAP40 orthologs used for the ConSurf analysis. [file 12862_2020_1705_MOESM8_ESM.txt]

>Homo_sapiens_(NP_036283.2)
---------------------------------------------------------------------------------------------------MAAAAAGL--GG-GGAGPGPEA---------------GD-FLARYRLVSNKLKK--R--FLRK--PNVAEAGEQFGQLGRELRAQECLPYAAWCQLAVARCQQ--ALFHGPGEALALTEAARLFLRQERDARQR----------LVCPAA-YGE---------------PLQAAASALGAAVRLH---LELGQP-AAAAALCLELAAALRDLGQPAAAAGHFQRAAQLQ-LPQLPLAALQALGEAASCQLLARDYTGALAVF--TRMQRLAREHGSHPVQ--SLPPPP-----P--PA----PQ---------PGPGATPALPAALLPPNS-GS---AAPSPAALGAFSDVLVRCEVSRVLLLLLLQPP-P---------------------AKLLPEHAQTL-----EKYS----WEAFDSHG------------QESSGQLP---EELFLLL---QSLVMATHEKDTEAIKSLQV---EM-WPL--LTAEQNHLL----------------------------------------HLVLQETISPSGQGV--------
>Gorilla_gorilla_gorilla_(XP_004065207.1)
---------------------------------------------------------------------------------------------------MAAAAAGL---G-GGAGPGPEA---------------GD-FLARYRLVSNKLKK--R--FLRK--PNVAEAGEQFGQLGRELRAQECLPYAAWCQLAVARCQQ--ALFHGPGEALALTEAARLFLRQERDARQR----------LVCPAA-YGE---------------PLQAAASALGAAVRLH---LELGQP-AAAAALCLELAAALRDLGQPAAAAGHFQRAAQLQ-LPQLPLAALQALGEAASCQLLARDYTGALAVF--TRMQRLAREHGGHPVQ--SLPPPP-----P--PA----PQ---------PGPGATPALPAALLPPNS-GS---AAPSPAALGAFSDVLVRCEVSRVLLLLLLQPP-P---------------------AKLLPEHAQTL-----EKYS----WEAFDSHG------------QESSGQLP---EELFLLL---QSLVMATHEKDTEAIKSLQV---EM-WPL--LTAEQNHLL----------------------------------------HLVLQETISPSGQGV--------
>Pan_troglodytes_(XP_009438159.2)
---------------------------------------------------------------------------------------------------MAAAAAGL---G-GGAGPGPEA---------------GD-FLARYRLVSNKLKK--R--FLRK--PNVAEAGEQFGQLGRELRAQECLPYAAWCQLAVARCQQ--ALFHGPGEALALTEAARLFLRQERDARQR----------LVCPAA-YGE---------------PLQAAASALGAAVRLH---LELGQP-AAAAALCLELAAALRDLGQPAAAAGHFQRAAQLQ-LPQLPLAALQALGEAASCQLLARDYTGALAVF--TRMQRLAREHGSHPVQ--SLPPPP-----P--PA----PQ---------PGPGATPALPAAPLPPNS-GS---AAPSPAALGAFSDVLVRCEVSRVLLLLLLQPP-P---------------------AKLLPEHAQTL-----EKYS----WEAFDSHG------------QESSGQLP---EELFLLL---QSLVMATHEKDTEAIKSLQV---EM-WPL--LTAEQNHLL----------------------------------------HLVLQETISPSGQGV--------
>Nomascus_leucogenys_(XP_003279380.1)
---------------------------------------------------------------------------------------------------MAAAAAGL---G-GGAGPGPEA---------------GD-FLARYRLVSNKLKK--R--FLRK--PNVAEAGEQFGQLGRELRAQECLPYAAWCQLAVARCQQ--ALFHGPGEALALTEAARLFLRQERDARQR----------LVCPAA-YGE---------------PLQAAASALGAAVRLH---LELGQP-AAAAALCLELAAALRDLGQPAAAAGHFQRAAQLQ-LPQLPLAALQALGEAASCQLLARDYTGALAVF--TRMQRLAREHGSHPVQ--SLPPPP-----P--PG----PL---------PGPGATPALPAALLPPNS-GS---AAPSPAALGAFSDVLVRCEVSRVLLLLLLQPP-P---------------------AKLLPEHAQTL-----EKYS----WEAFDSHG------------QESSGQLP---EELFLLL---QSLVMASHEKDTDAIKSLQV---EM-WPL--LTAEQNHLL----------------------------------------HLVLQETISPSGQGV--------
>Cebus_capucinus_imitator_(XP_017376033.1)
---------------------------------------------------------------------------------------------------MAAAAAGLGGGG-GGAGPGPEA---------------GD-FLARYRLVSNKLKK--R--FLRK--PNVAEAGEQFGQLGRELRSQECLPYAAWCQLAVARCQQ--ALFHGPGEALALTEAARLFLRQERDARQR----------LVCPAA-YGE---------------PLQAAASALGAAVRLH---LELGQP-AAAAALCLELAAALRDLGQPAAAAGHFQRAAQLQ-LPQLPLAAMQALGEAASCQLLARDYTGALALF--TRMQRLAREHGSHPVQ--PLPPPP-----P--AG----PQ-----SGLAPGPGAPPALPAALLAPNA-GS---VAPSPAALGAFSDLMVRCEVSRVLLLLLLQPP-P---------------------AKLLPEHAQTL-----EKYS----WEAFDSHG------------QESSGQLP---EELFLLL---QSLVMATHEKDTEAIKSLQV---EM-WPL--LTAEQNHLL----------------------------------------HLVLQETISPSGQGI--------
>Mus_musculus_(NP_032004.2)
--------------------------------------------------------------------------------------------------MAAGSASSL---G-GGAWPGSEA---------------GD-FLARYRQVSNKLKK--R--FLRK--PNVAEAGEQFAQLARELRAQECLPYAAWCQLAVARCQQ--ALFHGPGEALALTEAARLFLRQECDARQR----------LGCPAA-YGE---------------PLQAAASALGAAVRLH---LELGQP-AAAAALCLELAAALRAVGQPAAAAGHFQRAAQLH-LPLMPLAALQALGDAASCQLLARDYTGALALF--TRMQRLAREHGGHPVQQLELLPQPPSGPQP--PLSG--PQ---------PRPVLGSTLPLPQPPDHAPGS---VAPSPGTLGAFADVLVRCEVSRVLLLLLLQPP-P---------------------AKLLPEHAQTL-----EKYS----WEAFDGHG------------QDTSGQLP---EELFLLL---QSLVMAAQEKDTEGIKKLQV---EM-WPL--LTAEQNHLL----------------------------------------HLVLQETISPSGQGV--------
>Rattus_norvegicus_(NP_001102793.1)
--------------------------------------------------------------------------------------------------MAAGSASSL---G-GGSWPGSEA---------------GD-FLARYRQVSNKLKK--R--FLRK--PNVAEAGEQFAQLARELRAQECLPYAAWCQLAVARCQQ--ALFHGPGEALALTEAARLFLRQECDARQR----------LGCPAA-YGE---------------PLQAAASALGAAVRLH---LELGQP-AAAAALCLELAAALRAVGQPAAAAGHFQRAAQLH-LPLMPLAALQALGDAASCQLLARDYTGALAVF--TRMQRLAREHGGHPVQQPELPQQLPSVPQPSLPG----PQ---------PRPVLGSTLPLPLPPDHAPGS---VAQSPGTLGAFADVLVRCEVSRVLLLLLLQPP-P---------------------AKLLPEHAQTL-----EKYS----WEAFDGHG------------QDSSGQLP---EELFLLL---QSLVMAAHEKDTEGIKKLQV---EM-WPL--LTAEQNHLL----------------------------------------HLVLQETISPSGQGV--------
>Felis_silvestris_catus_(XP_004001307.3)
---------------------------------------------------------------------------------------------------MAASAPGL---G-GAAGPGPEA---------------GD-FLARYRQVSSKLKK--R--FLRK--PNVAEAGEQFGQLGRELRAQECLPYAAWCQLAVARCQQ--ALFHGPGEALALTEAARLFLRQERDARQR----------LACPAA-YGE---------------PLQAAANALGAAVRLH---LELGQP-AAAAALCLELAAALRDLGQPAAAAGHFQRAAHLQ-LPQLPLAALQALGDAASCQLLARDYNGALAVF--TRMQRLAREHGSHPVPPPPPPPPP-----PPPPG----PQ---------VGPGAAPALPAALLPANG-GP--APAPSPATLGAFSDVLVRCEVSRVLLLLLLQPP-P---------------------AKLLPEHAHTL-----EKYS----WEAFDGHG------------QESGGQLP---DELFLLL---QSLVMATHEKDTEAVKSLQV---EM-WPL--LSAEQNHLL----------------------------------------HLVLQETVSPSGQGI--------
>Equus_callabus_(XP_023490100.1)
---------------------------------------------------------------------------------------------------MAASAGGL---G-GGAGPGPEA---------------GD-FLARYRQVSNKLKK--R--FLRK--PNVAEAGEQFAQLGRELRAQECLPYAAWCQLAVARCQQ--ALFHGPGEALALTEAARLFLRQERDARQR----------LVCPAA-YGE---------------PLQAAASALGAAVRLH---LELGQP-AAAAALCLELAAALRDLGQPAAAAGHFQRAAQLQ-LPQLPLAALQALGDAASCQLLARDYSGALAVF--TRMQRLAREHGSHPVQPPPPPPPP-----P--PG----PQ---------PGPGAAPALPAALLLPNA-GS---AA-APAALGAFSDVLVRCEVSRVLLLLLLQPP-P---------------------AKLLPEHAHTL-----EKYC----WEAFDSHG------------QESSGQLP---EELFLLL---QSLVMATHEKDTEAVKSLQV---EM-WPL--LSAEQNHLL----------------------------------------HLVLQETVSPSGQGI--------
>Bos_taurus_(XP_024844326.1)
---------------------------------------------------------------------------------------------------MAASAAGL--GG-GGAGPGPEP---------------GD-FLARYRQVSNKLKK--R--FLRK--PNVAEAGEQFAQLGRELRAQECLPYAAWCQLAVARCQQ--ALFHGSGEALALTEAARLFLRQERDARQR----------LACPAA-AGE---------------ALQAAAAALGAAVRLH---LELGQP-AAAAALCLELAAALRDLGQPAAAAGHFQRAAQLQ-LPQLPLAALQALGHAASCQLLARDYSGALALF--THMQRLARELGGIPSQ-----PPP--------------PQ---------------PAAPGPPLPPGA-GP--PAAAAPAALGAFADVLVRCEVSRVLLLLLLQPP-P---------------------AKLLPEHAHTL-----EKYA----WEAFDGHG------------QDSSGPLP---EELFLLL---QSLVMATHEKDTEAVKLLQV---EM-WPL--LSAEQNHLL----------------------------------------HLVLQETVSPSGQGI--------
>Sus_scrofa_(XP_003135570.1)
---------------------------------------------------------------------------------------------------MAASAAGL---G-GGAGPGPES---------------GD-FLARYRQVSSKLKK--R--FLRK--PNVAEAGEQFGQLGRELRAQECLPYAAWCQLAVARCQQ--ALFHGPGEALALTEAARLFLRQERDARQR----------LACPAA-YGE---------------PLQAAASALGAAVRLH---LELGQP-AAAAALCLELAAALRDLGQPAAAAGHFQRAAQLL-LPQLPLAALQALGDAASCQLLARDYSGALAVF--TRMQRLAWEHGSHPVQVPPPPPPP-----P--PAALSQPQHQPRPPGLQPGSRAAAALPLALPPASA-GS--AAAPSPAALGAFSDVLVRCEVSRVLLLLLLQPP-P---------------------AKLLPEHAHTL-----EKYS----WEAFDSHG------------QESSGQLP---EELFLLL---QSLVMATHEKDTEAVKSLQV---EM-WPL--LSAEQNHLL----------------------------------------HLVLQETIWPSGQGI--------
>Gallus_gallus_(XP_025005580.1)
---------------------------------------------------------------------------------------------------MLAAAGGSGPGGAGGSGPGPGPGGGD-----------GD-FLSRYRLVSAKLRR--R--FLRK--PNVAEAAEQFAALARELRAQESLPYAAWCQLAVARCAQ--SLFHGPAEAAALGEAARLFLRQERDLRQR----------LALRGG-FGE---------------HLAAAQSCGAFAARLH---LERGQP-ALAAGLCLELAAALRDTGRPARAAAHFQRAAELLAAAKLPLEALRCLTERASCLLLGRDYAGALAAL--TRAQALAG-----------------------------------------AGAGIG-------------GS---GGAAPG--GAFLDALVSCEVSRVLLLLLLQPP-P---------------------GKLSPEHARTL-----EQYC----WEAPEGGA-------AGGGLPAAASYLP---AELFLLL---QSAVLACQEKDAAALRALQA---EL-WPL--LSAEQNHLL----------------------------------------HLVLQDMLSPAGHGL--------
>Taeniopygia_guttata_(XP_004176532.1)
MAGTGQRHGTGRAPLQQRQRRRAEGAGEGPGPGPALPAPGTRGAPAGAALMAGGLSFHPVPTPLRALIGRRRGAGRALIGRRRAAERGRRGASFRAGPAMLSAGGGSGPGGAGGSGPGLGGD--------------GD-FLSRYRLVSAKLRR--R--FLRK--PNVEEAAEQFAALVREVRAQESLPYAAWCQLAVARCAQ--SLFHGPAEAAALAEAARLFLRQERDLRQR----------LGLRGG-FGQ---------------HVV----------------------------------------------------------------------------------------------------------------------------------------------------------------------------------------------------P-P---------------------GKKLSAHYCML-----EQYC----WEAPDGGAGTASGSGTGGGLPPAASYLP---AELFLLL---QSAVLACQEKDAEALKALQA---EL-WPL--LSAEQNHLL----------------------------------------HLVLQEMLSPAGQGL--------
>Chrysemys_picta_bellii_(XP_005301383.1)
---------------------------------------------------------------------------------------------------MATAG------GSGPAGPGVLGAAGGGWD--------GD-FLARYRLVSAKLRK--R--FLRK--PNVSEAAEQFGVLARELRSQESLPYAAWCQLAVARCAQ--SLFHGPGEAQALTEAARLFLRQERDLQQR----------LSLSGG-FAE---------------HLQASHSCFAFAARLH---LELGQP-ALAAGLCLELGSALRDMEQPGQAAPQFQRAAELLAAAELPLEALRCLGELASCLLLTRDYDGALAVL--TQAQLLAQ-----------------------------------------------------------------AGPSPPS-GAFLEVLVRCEVSRVLLLLLLQPP-L---------------------PKLLPEHAQTL-----EKYC----WEAFESGA--------GAGQLPQAGYLP---PGLFLLL---QSTVMACQEKDLEALKVLQA---EL-WPL--LNPEQNHLL----------------------------------------HLVLQEMISPSG-----------
>Danio_rerio_(NP_001006078.1)
---------------------------------------------------------------------------------------------------MAAE---------------------------------GD-FLMRYRAVSNKLKK--R--FLRK--PNVAEASEQFGQLAKELKQQDCPQYAAFCNLAMARCEQ--TLFNAPGEALALTDAARLFLASEQETRA-----------LRAPG--FDE---------------NMQAAMNCYSFAIKVY---IEMNQP-VMAARLSLELGNALKEMNRPGEAIIHFQRAAELQ--IQMPIEALLSLWEMASCKILTRDYDGALAVL--SEMQHMCQERGLQL-----------------------------------PGT----NTP---------------------VGAFMDIIAKCEISRVLLLMLLEPP-P---------------------QKLLPEHAQTL-----ERYA----WESFDSHS---------------------------------Q---MACQEKDTESLKALQT---EL-W----------------------------------------------------------------------------
>Takifugu_rubripes_(XP_003976953.1)
---------------------------------------------------------------------------------------------------MAAD---------------------------------GD-FLARYRAVSNKLKK--R--FLRK--PNVAEASEQFGQLAKELKQQDWLQYAAFCNLAMARCEQ--TLFNAPGEALALTDAARLFLSSEKENRA-----------LQAPG--FDE---------------HLQAALNCYSFAIKVY---IEMNQP-VMAASLCLELGNALKEMNRPGEAIVHYQRAAELQ--TQTPTEALLSMGDMATCKILTRDFDGALSVF--TDMQLLCQEKGLQ---------------------------------------VAGTSTP---------------------VGAFLDIVAKCEISRVLLLMLLEPP-P---------------------QKLLPEHAQTL-----ERYA----WESFDPHS------------QETV--LP---DNVFLLL---QSVVMACQEKDTESLKSLQT---EL-WPF--LTAEQNHLL----------------------------------------HLVVQERITPSGQGI--------
>Xenopus_laevis_(NP_001090518.1)
---------------------------------------------------------------------------------------------------MATD---------------------------------GD-FLLRYRAVSNKLKK--R--FLRK--PNVSEASEQFGQLAKELKQQDCLQYAGFCNLAMARCEQ--TLFNAPGEAMALTEAARLFLQEEKET-QR----------LKCPG--FEE---------------HLQAAINCYSFAIKVY---IELNQP-VMAASLCLELGNALKDMSKLGEAMVYFQRAAELQ--TQVPIECLLSLGYVASCKIMTRDYDGALAVF--TEMQLLAQEKGLHT-----------------------------------PGN----SLP---------------------VGAFLDIIAKCEVSRVLLLMLLQPP-P---------------------QKLLPEHAQTL-----EKYD----WEAFDSHS--------------HVNYLT---EEVFLLL---QSVVMACQENDVESLKVLQV---EL-WPL--LTPEQNHLL----------------------------------------HLVLQEMICPSGQGI--------
>Xenopus_tropicalis_(NP_001072171.1)
---------------------------------------------------------------------------------------------------MATD---------------------------------GD-FLLRYRAVSNKLKK--R--FLRK--PNVAEASEQFGQLAKELKQQDCLQYAGFCNLAMARCEQ--TLFNAPGEAMALTEAARLFLQEEKET-QR----------LKCPG--FEE---------------HLQAAINCYSFAIKVY---IELNQP-VMAASLCLELGNALKDMSKLGEAIVYFQRAAELQ--TQVPIECLLSLGYVASCKIMTRDYDGALAVF--TEMQLLAQEKGLHT-----------------------------------PGN----SLP---------------------VGAFLDIIAKCEVSRVLLLMLLQPP-P---------------------QKLLPEHAQTL-----EKYD----WEAFDSHS--------------HVNYLT---EEVFLLL---QSVVMACQENDVESLKVLQV---EL-WPL--LTPEQNHLL----------------------------------------HLVLQEMICPSGQGI--------
>Bactrocera_latifrons_(XP_018798072.1)
---------------------------------------------------------------------------------------------------MDNY---------------PQK------------------LIDQYLKVSNKLKKFDRI-VFKRFAPNVTEVLDEFTRLATRFEEAGIYQYAAMCHLGVAKCEL--SSGNVVNECQAYLKAARAFMRANNTNAA-----------LQLRSN-GGE---------------CTEGALRCYCQALERC---PD--DT-VLKAAIIREMSPL-----QP-----HYDGCSSFA----SPAHRIFELELAAHASLEQKDFLSALQQL--DDIVDNICERKQCEL--------------------------------------------------------------------YTDLLQRVEILRLLLLIALNLP-P---------------------ARQSPSHIKLI-----EYYERLADLDDENATNIGSPLATASGSHYSTGTYVP---LQMKWEL---AEIVLAWKECRMSDFKIMLE---QFLVNFNALNDAHRHVV----------------------------------------RYICERIAQKH------------
>Drosophila_melanogaster_(NP_001285283.1)
---------------------------------------------------------------------------------------------------MDKLRGGSLGGG-GSSSGAPSTAPGHEHHQLEQYQYPKN-LIEQYLRASSKIKKFERAGFFKRFAPSVVDVQADFQRLAYSFEESGIQQYAAMCHIGYAKCES--YGGAPQRESEAYLRAARSFLAAHNESG-R----------LHLRTR-HSG---------------FREGAVHCYHRAA-------------DRAVDGCVFKAAILRELKQ-------LQRQLDSTSSFASPTHQIHDLEISAETSGQRGDFRSALQHY--DDIVDNVYERRGARM--------------------------------------------------------------------YGELLRRVEVLRLLLLVHLNLP-P---------------------ARQSPAHIKLI-----EYYYNLAQFESLPCSA------DDGGSAERPGAFVP---EQQQYAL---AEITCAWVERKMCDLKHLLR---DFGAEFGSLSDMERQLL----------------------------------------AVMHAELARSY------------
>Amphimedon_queenslandica_(XP_019851053.1)
-------------------------------------------------------------------------------MLHSPKMNELVSYQNSTHTTPFSCRCGHIKMA-SQQGVLDEK---------------GTELIASYKAIAAKLKK--R--FMKK--PNVKAASVEYGKLANSLKNEENNEYAALCFMAMAKCDQ--LTADSGSEAESWANAGRQFILAEEKL-------------MAARNVSYND---------------MLEAGIHSFLLAVHVL---EVQGDN-LLAASFALEAGQRLMKCEWYSQAAIFLQRAVDLQ--SQTIDWRIDTLGKLVSCRLQLRDYSSALGIL--SQI----------------------------------------------------------------------VSESNGKDGPYEQLINSCSISQLLILLLLKPN-R---------------------RHLSAQLAAV--------------WDSYSKLP--------------SLDDLN---DKR-LLL---HALTVAVNEKDYSSVKDISI---KL-RPL--LTSDQKLLL----------------------------------------HTVLEEYSYHHSLH---------
>Trichoplax_adhaerens_(XP_002109211.1)
---------------------------------------------------------------------------------------------------MSMSIATA-----------------------------DE-FLTQYRAISAKLKK--R--FMRK--PNVSEAVEQFNALANDMKLQNSYPYAALCYLAIARCES--MANCFTAEAEALVQAARNYFEAEMENARK-----------QSPT--FYE---------------NCAMATNCYNTAIKIY---CKNDQI-ALAAFLCLELGKGLQKLNKSVEAIGHYQRAVELQ--HQNPLDVLTSMDYIASCHIETGDFDNALTVL--TEMSYLAKERGG-------------------------------------IKRGTVSQIP----------------------GAYKDILARCEVSRVLILLLLQPT-P---------------------QRIRPEHANVL-----ERYS----WESSDESL--------------QVPYLK---EDLFLLL---QSLVMAYQANDILAVRELQK---DLRLAL--RMISGNKYA----------------------------------------EIDVNNNFIS-------------
>Exaiptasia_pallida_(XP_020906837.1)
---------------------------------------------------------------------------------------------------MDRN---------------------------------FD-VLGQYRSVSSKLKR--R--FLKK--PNVTEAVSHFGSLSKELQRQGCPQYSGFCCLAKARCEN--TLVNPVGEVEALTEAARLFLMAEQENLD-----------MGCPS--FEE---------------HLTEAIHIYNQAIKVH---CSHGNS-ALASCLCLELADALRGINRPTEAMVQYHHAAELQ--HQTPLAALNSMGHAASCKIDSGDFDGALSIF--TEMAYHAQERGSFE-----------------------------------GGSGFT------------------------IHSTYKDIITKCEINRVLLLMLLQPS-P---------------------QKIQPEHAETL-----EKYL----WDT-----------------EVEGSPIPWLCEELFILM---QSLVMTCQARDARELAELEK---DL-WKF--LNNEQKHLL----------------------------------------HLVVCKITKSD------------
>Echinococcus_multilocularis_(CDS42191.1)
---------------------------------------------------------------------------------------------------M----------G-------------------------GD-C---------------R--EIAE--ANVDEARNDFAYIAKLLATEDTYEYAAVFALGKAQCEA--LNLDGFAEAAALMEAGRLFARAEENLQTS------------TTLS-SGE---------------LLEHAISCFLKAAKIYESCVSLTHA-ANCYIFCGDILSKSKRLSE---AINVYSHAADIF-CRDAPRVT-HILMKCLQIYILTRDYSSALNTV--FKIQTLSMDA---------------------------------------------------------------CETHGYEIELFLDLLKETEVYRVLLVLSTLPPKS---------------------KEISKEGPLSL-----TAYV----DDAAESTK------------DNFARYLE---SGMFLYL---KSLILAYMSEDLASLDTTAS---FI-QSE--INPSQRRIL----------------------------------------QDLLDNATSPPDDIL--------
>Schistosoma_japonicum_(CAX73445.1)
---------------------------------------------------------------------------------------------------MDPS---------------------------------LN-YPLIFKSLSRDAKT--K--LGEV--NKHNEQATDYACLAKSLAVQECYELAGVFLLGKARCEF--SARNAISEASTLFSAAKYFLQADDKYTS-----------MNCIN--YED---------------NLNCAIFCLLRSARIY----ELNELFTLATNVYIYLSDSLMRRCKFHQAICYLKHSIEI--ISKDILLSLELYKRLSYCQLYLHDWASSLNTF--ITIQHLVEKEFKFKHR----------------------------------------------------------------IRLICIYISGVHLKYFVYYSFYSPSYQ---------------------LRSLDSSGYSV-----QQYD----VLNCEKGE------------DLKSVYMD---ADLFILL---QSLVLAHQSKDIVEVESLSV---ML-QSF--VNLEQRELI----------------------------------------NLIVREMVMDAS-----------
>Hydra_vulgaris_(CDG71213.1)
---------------------------------------------------------------------------------------------------MDRE---------------------------------LD-VFKNYRNINNNIKK--R--FLKK--PNFLEAIEQFGTLSRFLKQQECPQYAGFCCLAKARCEN--TLNNPVAEAETLLEAARLFFEAELTNVK-----------MKCPS--LEE---------------HLSEAILCYNQAIKVY---IKEGNL-SLGASVSYEVANNLVSIGKLDEAYNHFIQAAEIQ-KQFSIVDYLCTMQDASSCKLIKENYPVALRHL--SQIAITIESMVTSNK--------------------------------------------------------------DFLTYSLLQILQHVEITRVLALLLLKSS-P---------------------MDLNDEHLKIL-----EKYT----WENRD-----------------NDPILP---DNLFLLI---QSVVMATQAVDGETLLEMEE---QL-FEF--LDIVQMELL----------------------------------------HRIVVDVNK--------------
>Salmo_salar_(NP_001133131.1)
---------------------------------------------------------------------------------------------------MAAE---------------------------------GD-FLMRYRAVSNKLKK--R--FLRK--PNVAEASEQFGQLAKELKQQDCLQYAAFCDLAMARCEQ--TLFNAPGEALALTDAARLFLLSEKENRA-----------LQAPG--FDE---------------HLQAALNCYSFAIKVY---IEMNQP-VMAASLSLELGNALKEMNRPGEAIVHYQRAAELQ--TQQPIESLLSMGEMATCKILTRDYDGALAVL--TEMQLMCQERGLQL-----------------------------------PGT----STP---------------------VGAFLDIVAKCEISRVLLLMLLEPP-P---------------------QKLLPEHAQTL-----ERYA----WESFDPHS------------QVT--FLP---ENVFLLL---QSVVMACQEKDIESLKSLQP---EL-WPL--LSAEQNHLL----------------------------------------HLVVQERITPSGQGI--------
>Ciona_intestinalis_(XP_002131763.1)
--------------------------------------------------------------------------------------------------MDTIVSYNL-----DKFDEDIQLLVKKQILDLKAKLD-SD-VLEVLKKASEYQEK-------RK--LNTEEETQNIIP-SSAIQEDSCSQRNDLCVRRSCRSKSRPNPYTSPVLRIKVRKRRRKFFPKITDEILRKLTDEKFSSFFTLPKS-YDSYILIKKSISVIKKPLKLDMANILYTTASKIY---KHEEKI-SCNKNLKVESNENIDGTVNSEEPTNKHSKKSQPPNKTTVNHISLKKFTE-GSILLAVATANEKIILYIKEKITGLWKEIASWTRQVENM---------------------------------------MWMMSSDE-NP----------------LLLQCSA-------LLWVS-KVQVNSGGSIAHFQTSISFSICAAVLPSLCVVVGNTQPEKYV----WKNSTRDFTLERVMQTAEQPIVSLGNLN---NEPRVLVGCTATIFCIWNHLTGSLLKKICIGDKEITKRIISATTLQEGVLKMTLLMENESGLVCSDIACNPISGKLVVINKRKSRKIVKSYLYLREDRFPMFEATTQSLISQL
>Delphinapterus_leucas_(XP_022421990.1)
---------------------------------------------------------------------------------------------------MAASAAGL---G-AGAGPGPEA---------------GD-FLARYRQVCNKLKK--R--FLRK--PNVAEAGEQFGQLGRELRAQECLPYAAWCQLAVARCHQ--ALFHGPGEALALTEAARLFLRQERDARQR----------LACPAA-YGE---------------PLQAAAAALGAAVRLH---LELGQP-AAAAALCLELAAALRDLGQPAAAAGHFQRAAQLQ-LPQLPLAALQALGDAASCQLLARDYSGALALF--TRMQLLAREHGGHPVPPPGPQPPPQPQPKP--PA----PQ---------PGAGAASAPPLALLLPGA-GSTAAAAPSPAALGAFADVLVRCEVSRVLLLLLLQPP-P---------------------AKLLPEHAHTL-----EKYS----WEAFDGHG------------QDSSGPLP---EELFLLL---QSLVMATHEKDTEAVKSLQV---EL-WPL--LSAEQNHLL----------------------------------------HLVLQETISPSGQGI--------
>Panthera_pardus_(XP_019294976.1)
---------------------------------------------------------------------------------------------------MAASAPGL---G-GAAGPGPEA---------------GD-FLARYRQVSSKLKK--R--FLRK--PNVAEAGEQFGQLGRELRAQECLPYAAWCQLAVARCQQ--ALFHGPGEALALTEAARLFLRQERDARQR----------LACPAA-YGE---------------PLQAAANALGAAVRLH---LELGQP-AAAAALCLELAAALRDLGQPAAAAGHFQRAAHLQ-LPQLPLAALQALGDAASCQLLARDYNGALAVF--TRMQRLAREHGSHPVPPPPPPPPPP----PPPPG----PQ---------VGPGAAPALPAALLPANG-GP--APAPSPATLGAFSDVLVRCEVSRVLLLLLLQPP-P---------------------AKLLPEHAHTL-----EKYS----WEAFDGHG------------QESGGQLP---DELFLLL---QSLVMATHEKDTEAVKSLQV---EM-WPL--LSAEQNHLL----------------------------------------HLVLQETVSPSGQGI--------
>Pongo_abelii_(XP_024096331.1)
---------------------------------------------------------------------------------------------------MAAAAAGL---G-GGAGPGPEA---------------GD-FLARYRLVSNKLKK--R--FLRK--PNVAEAGEQFGQLGRELRAQECLPYAAWCQLAVARCQQ--ALFHGPGEALALTEAARLFLRQERDARQR----------LVCPAA-YGE---------------PLQAAASALGAAVRLH---LELGQP-AAAAALCLELAAALRDLGQPAAAAGHFQRAAQLQ-LPQLPLAALQALGEAASCQLLARDYTGALAVF--TRMQRLAREHGSHPVQ--SLPPPP-----P--PG----PQ-----PG--PGPGATPALPAALLPPNS-GS---AAPSPAALGAFSDVLVRCEVSRVLLLLLLQPP-P---------------------AKLLPEHAQTL-----EKYS----WEAFDSHG------------QESSGQLP---EELFLLL---QSLVMATHEKDTEAIKSLQV---EM-WPL--LPAEQNHLL----------------------------------------HLVLQETISPSGQGV--------
