# Supplementary material for: The evolution of the huntingtin-associated protein 40 (HAP40) in conjunction with huntingtin
Source: BMC Evol Biol. 2020 Dec 9;20:162. doi: 10.1186/s12862-020-01705-5 (PMC7725122; doi:10.1186/s12862-020-01705-5)
Supplement: Supplementary file 9 — Additional file 9. Raw result of ConSurf analysis for HAP40. [file 12862_2020_1705_MOESM9_ESM.csv]

The table details the residue variety in % for each position in the query sequence.
Each column shows the % for that amino-acid	found in position ('pos') in the MSA.
In case there are residues which are not a standard amino-acid in the MSA	they are represented under column 'OTHER'
pos	A	C	D	E	F	G	H	I	K	L	M	N	P	Q	R	S	T	V	W	Y	OTHER	MAX AA	ConSurf Grade
1	6.452		3.226								87.097		3.226									M 87.097	8
2	66.667		16.667		3.333					6.667						3.333	3.333					A 66.667	6
3	53.333					6.667		3.333	3.333		3.333	3.333	3.333		6.667	6.667	10.000					A 53.333	2
4	30.000	3.333	10.000	10.000						3.333		3.333				33.333		3.333		3.333		S 33.333	1
5	71.429					9.524		4.762							9.524	4.762						A 71.429	3*
6	50.000	5.000				20.000							10.000			10.000				5.000		A 50.000	1
7						80.000						5.000				10.000	5.000					G 80.000	5
8	5.000						5.000			75.000						15.000						L 75.000	4
9						85.714					14.286											G 85.714	6*
10	5.000					95.000																G 95.000	7
11	5.000		5.000			85.000										5.000						G 85.000	6
12	10.000					70.000			5.000				5.000	5.000		5.000						G 70.000	2*
13	70.000				5.000									5.000		20.000						A 70.000	3*
14			5.000			80.000										5.000			10.000			G 80.000	6
15				5.000		5.000							85.000					5.000				P 85.000	4
16	5.000		5.000			85.000				5.000												G 85.000	5*
17			4.762					4.762		4.762			71.429			9.524		4.762				P 71.429	3*
18				71.429		9.524				4.762				9.524		4.762						E 71.429	4*
19	57.143					9.524			9.524	4.762			9.524			4.762	4.762					A 57.143	1
20			3.333		3.333	80.000			3.333	6.667						3.333						G 80.000	4*
21			86.667	3.333								6.667					3.333					D 86.667	8
22		3.226			74.194					9.677								9.677		3.226		F 74.194	5
23					3.333			10.000		83.333			3.333									L 83.333	7
24	56.667		3.333	6.667		3.333			3.333	10.000	6.667					6.667	3.333					A 56.667	2
25								3.333				3.333		13.333	73.333	3.333		3.333				R 73.333	6
26					3.333					3.333										93.333		Y 93.333	8
27									10.000	6.667					83.333							R 83.333	8
28	23.333								6.667	30.000		3.333		26.667	3.333	6.667						L 30.000	4*
29	6.667							10.000		3.333								80.000				V 80.000	7
30	3.333	3.333										3.333				90.000						S 90.000	9
31	16.667			3.333								60.000			3.333	16.667						N 60.000	5
32			3.333						90.000			3.333								3.333		K 90.000	7
33	3.333							6.667		86.667				3.333								L 86.667	6
34				3.333					86.667						10.000							K 86.667	8
35									86.667						10.000		3.333					K 86.667	8
36									3.333						96.667							R 96.667	9
37				3.333	90.000					3.333								3.333				F 90.000	6
38					6.667	3.333		3.333		80.000	6.667											L 80.000	5
39	3.226			3.226					16.129						77.419							R 77.419	7
40				3.226					87.097						6.452			3.226				K 87.097	8
41	3.226									3.226		3.226	90.323									P 90.323	8
42									3.226			93.548				3.226						N 93.548	9
43					3.226		3.226										3.226	90.323				V 90.323	8
44	61.290		3.226	6.452					3.226	3.226		3.226				9.677	6.452	3.226				A 61.290	2
45	3.226		3.226	93.548																		E 93.548	9
46	87.097			3.226										3.226				6.452				A 87.097	8
47	12.903					45.161		3.226		3.226				3.226	3.226	19.355	3.226	6.452				G 45.161	4*
48	3.226		3.226	77.419								3.226		3.226		3.226	3.226	3.226				E 77.419	5
49			9.677	6.452			3.226					3.226		77.419								Q 77.419	7
50					90.323			3.226												6.452		F 90.323	7
51	25.806					61.290		3.226				3.226		3.226			3.226					G 61.290	2
52	9.677	3.226							3.226				3.226	61.290	6.452	3.226	3.226	3.226		3.226		Q 61.290	4*
53								3.333		96.667												L 96.667	8
54	48.387					38.710										9.677		3.226				A 48.387	8
55									25.806			6.452			58.065	3.226	3.226			3.226		R 58.065	5
56	3.226		3.226	74.194	3.226					3.226					3.226	9.677						E 74.194	3*
57					6.452			3.226		83.871	3.226							3.226				L 83.871	7
58	6.452			6.452					25.806					6.452	54.839							R 54.839	7
59	48.387			9.677						3.226		3.226		19.355	3.226	6.452	3.226	3.226				A 48.387	3
60	3.226		3.226	6.452										83.871		3.226						Q 83.871	7
61			19.355	64.516		9.677						3.226				3.226						E 64.516	6
62		70.968						6.452				3.226				12.903	3.226		3.226			C 70.968	5
63										67.742		3.226	9.677	3.226		3.226				12.903		L 67.742	4
64				9.677									58.065	32.258								P 58.065	8
65										3.226					3.226					93.548		Y 93.548	7
66	93.548											3.226				3.226						A 93.548	9
67	80.645		3.226			16.129																A 80.645	8
68					22.581					9.677	6.452							6.452	54.839			W 54.839	5
69		93.548			6.452																	C 93.548	9
70	3.226	6.452	3.226		3.226		6.452			3.226		12.903		54.839				3.226		3.226		Q 54.839	3
71								3.226		90.323	3.226				3.226							L 90.323	7
72	83.871					12.903									3.226							A 83.871	8
73								3.226	12.903		19.355					3.226		58.065		3.226		V 58.065	5
74	96.774	3.226																				A 96.774	9
75									9.677					3.226	87.097							R 87.097	9
76		96.774														3.226						C 96.774	9
77	9.677		3.226	38.710			3.226		3.226					41.935								Q 41.935	7
78	3.226				3.226					3.226		6.452		74.194		9.677						Q 74.194	5
79	45.161									6.452	3.226	3.226				16.129	22.581			3.226		A 45.161	5
80	6.452					3.226				77.419		3.226	3.226			3.226	3.226					L 77.419	4
81	3.226				70.968	6.452				3.226		6.452			3.226			3.226		3.226		F 70.968	4*
82	3.226	3.226	6.452				54.839					29.032					3.226					H 54.839	7
83	19.355				3.226	58.065							9.677			6.452		3.226				G 58.065	4
84					3.226	3.226		3.226					70.968	3.226		3.226	3.226	9.677				P 70.968	4*
85	16.129					67.742						3.226			3.226	6.452		3.226				G 67.742	4*
86				96.774						3.226												E 96.774	9
87	87.097	3.226													3.226	3.226		3.226				A 87.097	8
88	9.677			16.129				3.226		54.839	6.452			6.452		3.226						L 54.839	4
89	87.097								3.226							3.226	6.452					A 87.097	8
90										87.097								3.226	3.226	6.452		L 87.097	7
91	6.452				3.226	3.226				9.677	3.226				3.226		67.742	3.226				T 67.742	3
92			9.677	70.968					6.452			3.226		3.226	3.226	3.226						E 70.968	5
93	96.774														3.226							A 96.774	9
94	90.323					6.452									3.226							A 90.323	8
95									3.226						96.774							R 96.774	9
96	3.226								3.226	80.645		3.226		3.226		3.226				3.226		L 80.645	4
97					96.774															3.226		F 96.774	9
98	3.226				9.677			3.226		80.645	3.226											L 80.645	5
99	6.452			6.452						6.452	3.226		3.226	9.677	61.290	3.226						R 61.290	1
100	25.806			6.452					3.226					54.839		9.677						Q 54.839	8
101			3.226	87.097			3.226	3.226				3.226										E 87.097	7
102		6.452	3.226	6.452					12.903	3.226	3.226	6.452		6.452	48.387		3.226					R 48.387	3*
103			58.065	25.806					6.452			3.226					6.452					D 58.065	5
104	45.161			3.226						16.129		19.355				3.226	9.677			3.226		A 45.161	4*
105	7.143					3.571		3.571		3.571				7.143	67.857		3.571	3.571				R 67.857	3*
106	13.793		3.448						3.448	3.448				65.517	3.448	3.448	3.448					Q 65.517	3*
107									4.348						91.304	4.348						R 91.304	8
108					3.448					82.759	13.793											L 82.759	8
109	23.333					13.333	3.333		10.000			3.333		13.333	3.333	3.333	3.333	23.333				AV 23.333	1
110	12.903	61.290								19.355						3.226	3.226					C 61.290	4*
111								3.226					74.194		16.129	3.226	3.226					P 74.194	6
112	45.161					25.806			3.226	3.226		6.452				9.677	6.452					A 45.161	5
113	63.636					13.636						4.545			4.545	9.091		4.545				A 63.636	4
114	3.226				32.258	3.226	3.226			3.226						3.226				51.613		Y 51.613	3*
115	3.226		12.903	16.129		58.065						3.226				3.226				3.226		G 58.065	3
116			6.452	83.871		3.226								3.226		3.226						E 83.871	7
117	3.226	3.226			3.226		29.032		3.226	3.226	3.226	9.677	41.935									P 41.935	3
118		3.226								83.871	3.226				3.226		3.226	3.226				L 83.871	6
119	6.452		3.226	12.903								3.226		64.516		3.226	3.226	3.226				Q 64.516	5
120	73.333	3.333		6.667		6.667	3.333				6.667											A 73.333	6
121	93.333					3.333										3.333						A 93.333	9
122	46.667						3.333	23.333		10.000	3.333	3.333		3.333			3.333	3.333				A 46.667	4
123	6.667				3.333		10.000	3.333		3.333		26.667			3.333	43.333						S 43.333	4
124	46.667	43.333						3.333		3.333						3.333						A 46.667	6
125					10.000	3.333				50.000										36.667		L 50.000	5
126	6.667	3.333				46.667	3.333			10.000		10.000				16.667	3.333					G 46.667	5
127	46.667				23.333				3.333	3.333				10.000	6.667		6.667					A 46.667	4
128	96.667															3.333						A 96.667	9
129	16.667							26.667		3.333						3.333		50.000				V 50.000	5
130				3.448			3.448		34.483						58.621							R 58.621	7
131								13.793		55.172					3.448			27.586				L 55.172	7
132		3.448					58.621			3.448										34.483		H 58.621	7
133		7.143		3.571				21.429	3.571	57.143			3.571					3.571				L 57.143	2
134			3.448	75.862			3.448		6.897							6.897		3.448				E 75.862	4
135				7.143			3.571			67.857	10.714	3.571		3.571	3.571							L 67.857	2*
136			3.571	3.571		67.857						21.429					3.571					G 67.857	5
137			6.897	3.448			3.448		3.448			6.897		75.862								Q 75.862	6
138	3.448							6.897		6.897		3.448	72.414			3.448	3.448					P 72.414	3*
139	63.333		3.333							3.333						6.667	3.333	20.000				A 63.333	6
140	46.667	3.333								26.667	16.667	3.333			3.333							A 46.667	5
141	86.667	3.333				3.333			3.333			3.333										A 86.667	8
142	83.333								3.333							3.333	3.333	3.333		3.333		A 83.333	7
143	50.000	3.333	3.333		3.333	6.667		3.333				6.667			3.333	20.000						A 50.000	4
144					6.667	3.333		3.333		80.000								6.667				L 80.000	5
145	3.333	76.667						3.333	3.333							10.000				3.333		C 76.667	5
146						3.333		3.333		80.000					3.333			6.667		3.333		L 80.000	4
147			3.333	90.000	3.333															3.333		E 90.000	8
148	3.333							3.333	3.333	80.000	3.333					3.333		3.333				L 80.000	5
149	60.000					26.667				3.333		3.333				6.667						A 60.000	4
150	53.333		6.667	3.333					3.333			20.000	3.333	3.333		6.667						A 53.333	4
151	73.333					3.333		3.333	3.333	3.333		6.667			3.333	3.333						A 73.333	4
152								3.448		93.103						3.448						L 93.103	8
153			3.448						20.690		6.897			3.448	62.069			3.448				R 62.069	4
154	6.897		55.172	13.793		6.897			6.897						6.897	3.448						D 55.172	3
155		3.448						6.897		51.724	20.690				3.448		6.897	6.897				L 51.724	3*
156		3.448		6.897		55.172			3.448			17.241				10.345		3.448				G 55.172	3*
157				3.333					16.667			3.333		56.667	16.667				3.333			Q 56.667	4
158					3.571					10.714			75.000			7.143				3.571		P 75.000	4
159	55.556		3.704	3.704		22.222	3.704									3.704	3.704	3.704				A 55.556	2*
160	51.852			33.333										11.111	3.704							A 51.852	6
161	96.429												3.571									A 96.429	9
162	60.714							25.000			7.143						3.571			3.571		A 60.714	5
163	3.571	3.571				53.571		7.143				10.714	3.571					17.857				G 53.571	1
164					3.448		72.414		3.448					6.897				3.448		10.345		H 72.414	5
165					66.667		3.333			10.000										20.000		F 66.667	3*
166			3.333				3.333	3.333	3.333					80.000		6.667						Q 80.000	6
167						3.333	10.000		3.333					3.333	80.000							R 80.000	8
168	86.667	3.333							3.333					3.333		3.333						A 86.667	8
169	80.000							3.333		3.333						6.667		6.667				A 80.000	7
170			10.000	36.667			6.667							43.333		3.333						Q 43.333	6
171					3.333			10.000		80.000			3.333			3.333						L 80.000	6
172	3.448				3.448		6.897			10.345			3.448	68.966			3.448					Q 68.966	5
173	9.524	4.762						4.762	9.524	66.667						4.762						L 66.667	3*
174	6.897				3.448		6.897	3.448					48.276	3.448	3.448	6.897	17.241					P 48.276	3*
175	3.448		3.448	3.448	3.448				6.897	6.897				68.966			3.448					Q 68.966	4*
176	3.333		3.333							46.667	10.000	3.333		3.333		10.000	10.000	10.000				L 46.667	3*
177								10.000				3.333	86.667									P 86.667	6
178	3.333		3.333				3.333	13.333		63.333					3.333		6.667	3.333				L 63.333	3*
179	50.000		6.667	23.333			6.667	3.333		3.333								3.333	3.333			A 50.000	3*
180	63.333	6.667												3.333	6.667	10.000	3.333	3.333		3.333		A 63.333	4
181								10.345		86.207	3.448											L 86.207	8
182		3.333	3.333	3.333	3.333		6.667		3.333	16.667		3.333		46.667	6.667		3.333					Q 46.667	2
183	46.667	6.667	3.333	3.333				3.333	3.333	3.333						23.333	6.667					A 46.667	5
184					3.333					76.667	16.667									3.333		L 76.667	6
185			3.333	6.667		70.000			3.333		3.333			3.333			6.667		3.333			G 70.000	2
186			30.000	36.667			6.667	3.333	6.667	3.333					3.333					10.000		E 36.667	1
187	58.621	3.448						3.448		10.345	10.345				3.448	3.448		6.897				A 58.621	2
188	83.333					3.333				3.333						6.667		3.333				A 83.333	7
189				3.333			3.333							3.333		80.000	6.667			3.333		S 80.000	6
190	3.333	86.667						6.667									3.333					C 86.667	6
191							3.333		23.333	10.000				50.000	3.333	6.667				3.333		Q 50.000	4
192						3.333		26.667		70.000												L 70.000	5
193	3.333		3.333	6.667				3.333		66.667	6.667			6.667						3.333		L 66.667	2
194	46.667					3.333			3.333	6.667				3.333	3.333	3.333	26.667	3.333				A 46.667	3
195	3.333			3.333		10.000	3.333		3.333						76.667							R 76.667	6
196			93.333									3.333					3.333					D 93.333	9
197	3.333				16.667														3.333	76.667		Y 76.667	5
198	6.667		26.667							3.333		10.000	3.333		3.333	20.000	26.667					DT 26.667	1
199				3.333		73.333						3.333				16.667		3.333				G 73.333	7
200	93.333								3.333							3.333						A 93.333	9
201								3.333		96.667												L 96.667	9
202	66.667					3.333		3.333				6.667		6.667	3.333	6.667	3.333					A 66.667	5
203	3.333						6.667	6.667		16.667				3.333			6.667	56.667				V 56.667	2*
204					63.333					26.667								3.333		6.667		F 63.333	3
205			6.667	3.333	3.333			3.333								10.000	73.333					T 73.333	6
206			10.000	20.000			3.333		6.667					10.000	46.667		3.333					R 46.667	3
207	6.667							23.333			70.000											M 70.000	8
208	6.897													79.310		3.448	3.448	6.897				Q 79.310	7
209	3.448		6.897			3.448	6.897	3.448		20.690					44.828		3.448			6.897		R 44.828	1
210							3.448			79.310	6.897	6.897					3.448					L 79.310	6
211	68.966	10.345						6.897								3.448		6.897	3.448			A 68.966	5
212		3.448		6.897		3.448			6.897		3.448			24.138	44.828				3.448	3.448		R 44.828	2
213			3.704	88.889					3.704							3.704						E 88.889	8
214	3.704			3.704			48.148	3.704	11.111	3.704	3.704				22.222							H 48.148	3*
215	3.846				3.846	80.769			3.846						3.846			3.846				G 80.769	4
216						26.923			3.846	19.231				3.846		42.308	3.846					S 42.308	1
217	4.000	4.000			8.000		60.000	4.000						12.000		4.000			4.000			H 60.000	2
218				8.333					4.167	8.333		4.167	58.333		4.167		12.500					P 58.333	1
219							5.263		5.263	5.263	5.263				5.263	5.263		68.421				V 68.421	2*
220													18.750	75.000	6.250							Q 75.000	5
221				14.286		7.143						7.143	35.714			35.714						PS 35.714	1
222										57.143	7.143		35.714									L 57.143	5
223										7.692			84.615	7.692								P 84.615	3*
224													92.857	7.143								P 92.857	5*
225													85.714	14.286								P 85.714	5*
226										7.143			92.857									P 92.857	5*
227													100.000									P 100.000	6
228	7.692												92.308									P 92.308	5*
229	38.462					53.846				7.692												G 53.846	1
230													100.000									P 100.000	6
231										7.143				92.857								Q 92.857	5*
232	5.000					5.000		5.000					75.000					10.000				P 75.000	1
233						85.000			5.000						10.000							G 85.000	5*
234	10.000											10.000	55.000		5.000	10.000	10.000					P 55.000	1
235						76.471									5.882			17.647				G 76.471	4*
236	70.588				5.882			5.882		11.765							5.882					A 70.588	2*
237	29.412					23.529							5.882				35.294	5.882				T 35.294	1
238	6.250												62.500			25.000	6.250					P 62.500	2*
239	60.000											5.000		5.000		20.000	10.000					A 60.000	3*
240	5.000							5.000		70.000			5.000				15.000					L 70.000	2*
241													100.000									P 100.000	7
242	60.000					6.667				26.667	6.667											A 60.000	1
243	73.333												20.000						6.667			A 73.333	2*
244										73.333	6.667		13.333	6.667								L 73.333	2*
245										73.333	6.667		20.000									L 73.333	3*
246	6.667									13.333			73.333			6.667						P 73.333	2*
247	20.000		13.333										60.000			6.667						P 60.000	3*
248			6.667			13.333	13.333					60.000				6.667						N 60.000	2*
249	46.667			6.667		13.333										33.333						A 46.667	3*
250						93.750						6.250										G 93.750	6
251													25.000			75.000						S 75.000	5*
252	55.556	5.556				5.556							11.111					22.222				A 55.556	1
253	77.778			5.556		11.111										5.556						A 77.778	5*
254	11.765			5.882									70.588	5.882			5.882					P 70.588	1
255	16.667						5.556									77.778						S 77.778	4
256			5.263			5.263						5.263	84.211									P 84.211	4*
257	63.158				5.263	21.053							5.263							5.263		A 63.158	1
258	52.632			5.263				5.263	5.263	5.263						5.263	21.053					A 52.632	1
259			4.167				4.167	8.333		58.333							4.167	20.833				L 58.333	4*
260				3.704		85.185									3.704	3.704				3.704		G 85.185	5
261	81.481									7.407			3.704			3.704	3.704					A 81.481	6
262					75.862			3.448		3.448										17.241		F 75.862	6
263	13.793	3.448		3.448		3.448			6.897	27.586	3.448					34.483	3.448					S 34.483	1
264			82.759	6.897				3.448						6.897								D 82.759	6
265	3.333							26.667		20.000								46.667		3.333		V 46.667	6
266								20.000		70.000	3.333							6.667				L 70.000	5
267	20.000								3.333	3.333		3.333		6.667	3.333	3.333	3.333	53.333				V 53.333	4
268				3.333		3.333	3.333		20.000					3.333	60.000	6.667						R 60.000	5
269		83.333															3.333	13.333				C 83.333	7
270				90.000			3.333									6.667						E 90.000	7
271	3.333							23.333		3.333								70.000				V 70.000	7
272									3.448	6.897		3.448				79.310	3.448			3.448		S 79.310	7
273														3.448	93.103					3.448		R 93.103	8
274					3.448					10.345								86.207				V 86.207	8
275										96.552								3.448				L 96.552	8
276	3.448							6.897		86.207										3.448		L 86.207	6
277										93.103								3.448		3.448		L 93.103	7
278								3.448		68.966	20.690					3.448		3.448				L 68.966	6
279	3.333				3.333		3.333			86.667						3.333						L 86.667	6
280										93.333							3.333			3.333		L 93.333	8
281				10.000					6.667	3.333		6.667		66.667		3.333			3.333			Q 66.667	5
282										6.667			86.667			3.333		3.333				P 86.667	7
283												3.226	80.645			12.903	3.226					P 80.645	7
284									3.226	3.226			83.871	3.226	3.226	3.226						P 83.871	6
285	54.839					6.452			3.226	3.226	3.226		3.226	22.581	3.226							A 54.839	4
286	3.226		3.226	3.226			3.226		74.194						12.903							K 74.194	5
287								9.677	3.226	74.194				6.452		3.226		3.226				L 74.194	5
288										74.194		3.226		3.226	3.226	16.129						L 74.194	5
289	3.226		6.452						3.226				83.871			3.226						P 83.871	6
290	6.452			80.645										3.226		9.677						E 80.645	6
291						3.226	87.097			6.452						3.226						H 87.097	8
292	77.419	3.226				3.226		6.452		3.226			3.226							3.226		A 77.419	6
293	3.226	3.226		3.226			19.355		9.677	3.226		3.226		45.161	3.226			3.226		3.226		Q 45.161	1
294								3.226		6.452	3.226					6.452	70.968	9.677				T 70.968	6
295								6.667		86.667								6.667				L 86.667	7
296				93.333										3.333			3.333					E 93.333	8
297	3.333								66.667					10.000	13.333					6.667		K 66.667	5
298																				100.000		Y 100.000	9
299	13.333	13.333	10.000	3.333						3.333						43.333	3.333	6.667		3.333		S 43.333	1
300			3.226		3.226					3.226								3.226	87.097			W 87.097	5*
301			12.903	80.645					3.226	3.226												E 80.645	6
302	64.516		3.226									9.677				19.355	3.226					A 64.516	6
303	3.333	3.333		3.333	66.667					3.333			6.667		3.333	6.667				3.333		F 66.667	1
304			73.333	13.333								3.333	3.333			3.333	3.333					D 73.333	5
305	3.448	3.448		3.448		27.586			6.897				6.897		3.448	44.828						S 44.828	1
306			3.448			13.793	65.517			3.448						6.897	6.897					H 65.517	4
307	13.793			3.448	3.448	48.276			3.448	3.448		3.448	3.448			17.241						G 48.276	3*
308			8.000	8.000				4.000		4.000			8.000	64.000						4.000		Q 64.000	4*
309	4.000		16.000	44.000						4.000		4.000	8.000		4.000	4.000		12.000				E 44.000	1
310	6.667			3.333	3.333		6.667		3.333			3.333	3.333	6.667		50.000	13.333					S 50.000	1
311	13.793		3.448			17.241				6.897						44.828		13.793				S 44.828	3
312	3.571		3.571			57.143						7.143	7.143		3.571	10.714	3.571	3.571				G 57.143	2*
313			3.448		6.897			3.448				3.448	10.345	41.379						31.034		Q 41.379	3*
314								3.333		86.667	3.333							6.667				L 86.667	8
315			3.333	3.333					3.333			6.667	76.667				6.667					P 76.667	5
316	10.000		16.667	60.000						3.333		3.333	3.333			3.333						E 60.000	3*
317			6.667	66.667		6.667			3.333			10.000		6.667								E 66.667	5
318										70.000	6.667		3.333	3.333	3.333			13.333				L 70.000	6
319					89.655				3.448					3.448	3.448							F 89.655	6
320								6.667		83.333								3.333	3.333	3.333		L 83.333	6
321	3.333			3.333						90.000										3.333		L 90.000	7
322								3.333		90.000	3.333							3.333				L 90.000	8
323	9.677						3.226		3.226					83.871								Q 83.871	8
324	3.333			6.667												86.667	3.333					S 86.667	9
325	6.667							10.000		63.333							3.333	16.667				L 63.333	6
326					3.333			3.333									6.667	86.667				V 86.667	8
327		6.452								16.129	74.194							3.226				M 74.194	6
328	93.548							3.226									3.226					A 93.548	9
329	6.452	29.032					3.226									3.226	38.710	3.226	9.677	6.452		T 38.710	2
330							41.935		3.226		3.226	6.452		41.935				3.226				HQ 41.935	5
331	9.677			80.645			3.226									6.452						E 80.645	8
332		3.226		3.226					70.968	3.226		9.677			6.452			3.226				K 70.968	4
333			90.323						3.226						3.226		3.226					D 90.323	8
334	9.677					6.452		9.677		6.452	6.452						51.613	6.452		3.226		T 51.613	2
335	6.452	3.226	3.226	67.742						3.226					3.226	9.677		3.226				E 67.742	1
336	51.613		6.452	6.452		6.452				3.226						22.581	3.226					A 51.613	5
337					3.226			25.806		41.935								29.032				L 41.935	5
338	3.226		3.226	3.226					80.645	3.226					6.452							K 80.645	6
339	9.677		3.226	9.677			3.226	3.226	9.677	3.226						45.161	3.226	9.677				S 45.161	1
340								6.452		83.871	6.452						3.226					L 83.871	6
341	3.226	3.226		6.452						6.452				74.194		6.452						Q 74.194	6
342	9.677			6.452				6.452	6.452				3.226		3.226	3.226	6.452	54.839				V 54.839	2
343			9.677	74.194	3.226				3.226		3.226			6.452								E 74.194	4
344					6.452			6.452		45.161	41.935											L 45.161	6
345	3.226				3.226				3.226	3.226				6.452	3.226			3.226	74.194			W 74.194	2*
346	3.333			6.667					3.333			3.333	73.333		3.333	6.667						P 73.333	4
347				3.333	20.000			3.333		73.333												L 73.333	5
348	3.333							3.333		86.667					3.333			3.333				L 86.667	7
349			3.333								3.333	16.667	3.333			33.333	40.000					T 40.000	5
350	60.000		6.667					6.667		3.333		3.333	13.333			3.333	3.333					A 60.000	3
351	3.333		3.333	76.667						3.333	3.333					6.667		3.333				E 76.667	4*
352				3.333		3.333	3.333							90.000								Q 90.000	8
353				3.333					6.667		3.333	73.333			13.333							N 73.333	7
354				6.667		3.333	76.667		3.333	3.333				3.333	3.333							H 76.667	5
355								3.333		86.667								6.667		3.333		L 86.667	7
356	3.333							3.333		90.000								3.333				L 90.000	7
357	3.333			3.333			80.000					3.333		3.333	3.333					3.333		H 80.000	7
358			3.333					3.333		80.000					3.333		3.333	3.333		3.333		L 80.000	3*
359			3.333					10.000		3.333	3.333							76.667		3.333		V 76.667	6
360		3.333					3.333			73.333								20.000				L 73.333	6
361	3.333	3.333	3.333	6.667								3.333		70.000	6.667			3.333				Q 70.000	4
362			6.667	80.000					3.333			6.667			3.333							E 80.000	5
363	3.333		3.333					6.667		3.333	20.000	3.333			6.667		46.667	3.333		3.333		T 46.667	3*
364	6.667				3.333			50.000		6.667		3.333			3.333	3.333	6.667	16.667				I 50.000	3*
365		6.667			3.333			3.333	6.667		3.333			3.333	3.333	56.667	6.667		3.333	3.333		S 56.667	2
366			3.448				3.448		3.448				79.310			10.345						P 79.310	6
367	10.714		3.571				7.143				3.571		3.571			67.857				3.571		S 67.857	5
368			4.000		4.000	84.000										8.000						G 84.000	5
369			4.348	4.348			4.348			4.348				82.609								Q 82.609	5
370	4.348					86.957	4.348	4.348														G 86.957	4*
371								50.000		13.636							4.545	31.818				I 50.000	4*
