# Supplementary material for: The evolution of the huntingtin-associated protein 40 (HAP40) in conjunction with huntingtin
Source: BMC Evol Biol. 2020 Dec 9;20:162. doi: 10.1186/s12862-020-01705-5 (PMC7725122; doi:10.1186/s12862-020-01705-5)
Supplement: Supplementary file 10 — Additional file 10. Alignment of HTT orthologs used for the ConSurf analysis. [file 12862_2020_1705_MOESM10_ESM.txt]

>Homo_sapiens_(NP_002102.4)
--MATLEK----------------------------------------------------------------------------------LMKAFESLKSFQQQQQQQQQQQQQQQQQQQQQQQPPPPPPPPPPPQLPQPPPQAQPLLPQPQ-PPPPPPPPPPGP-AVAEEPLHRPKKELSATKKDRVNHCLTICE---NIVAQSVRNSPEFQKLLGIAMELFLLCSDDAESDVRMVADECLNKVIKALMDSNLPRLQLELYKEIKKNGAPRSLRAALWRFAELAHLVRP--QKCRPYLVNLLPCLTRTSKRPEE--SVQETLAAAV-PKIMASFGNFANDNEIKVLLKAFIANLKSSSPTIRRTAAGSAVSICQHSRRTQYFYSWLLNVLLGLLVPVED-----------EHSTLLILGVLLTLRYLVPLLQQQV-KDTSLKGSFG-------------------------------------------VTRKEME---VSPSAEQLVQVYELTLHH--TQHQ-DHNVVTGALELLQQLFRT--------P--PPELLQTLTAVGGIGQLTAAKEESGGRSRSGSIVELIAG---------------------GGSSCSPVLS--RKQKGK----VLLG---------------E----------------EEALEDDS---ESRSDVSS----------SALTASVKDEISGELAA-S----------------SGVSTPG----------------SAGHDII---TEQPR-SQHTLQA-DSVDLASCD-----------LTSSATDGDEED----ILSHSSSQVSAVPS-----------------------------------------------------------------DPAMDLN------DG-TQ--------ASSPISDSSQT------TTEGP--D----------------SAVTPSDSSEI---------------------------------------------------------------VLDGTD------NQYLGLQIGQPQD--EDEEAT--GILPDEASEAFRNSSM-ALQQA---------------HLL-KNMSH-CRQP-------------------SDSS--------VDKFVLRDEATE-PGD-------------------QENKPCRIKGDIGQSTDDDSAPLV--------------HCVRLLSASF-LLTGGKNVLVPDRDVRVSVKALALSCVGA-AVALHPESF-FSK------------------------------------------------------------------------------------------------------LY-------------------------------------KVPLDT------------------------------------------------------------------------------------------------------------------T-EYPEEQYVSDI---LNYIDHGDPQVRGATAILCGTLICSI-----LSRSR-FHVGDWMG--------TIRTLTGNT-F---SLADCIPLL---------------------------------------------------------RKTL-------KDE-SSVTC---------------------------------------KL----------ACTAVRNC---VM----SLCSSSYSELGLQ--------------------------------------------LIIDVLTLRNSSYWLVRTELLETLAEIDFRLV--------------------------------------------------SFLEAK------AENLHRGAHHYTG---------------------LLKLQERVLNNVVIHLLGDEDPRVRHVAAASLIRLVPK-------------------------LFYK----------CDQ-----GQADPV-----VAVARDQ---SSVYLKLLMHETQPPS-----HFSVSTITRIYRGYN-LLPSIT--DVTMENNLSRVIAAVSHELITSTTRALT--FGCCEALCLLSTAFPVCIWSLGWHC-G-----------------------VPPLSAS----------DESRKSC------TVGMATMILTL--LSS-------AWFPLDLSAHQ----DALILAGNLLA------------------ASAPKSLR--SSWASE---EEANPAAT-------KQEEVWPA-LG-DRALVPMVEQLFSHLLKVINICAHVLDDV-AP-----------------GPAI--------------KAALPSLTNPP----SLSPIR----------RKGKEKEPGEQ--ASVPLSPK------KGSEASAASRQSDTSG------PVT-T-SKSSSLGSFYHLPSYLKLHDVLKATHANYKVTLDLQNSTEKFGGFLRSALDVLSQILEL--ATLQ----------------------------------------------------------------DIGKCVEEILGYLKSCFSREPMMATVCVQQLLKTLFGTNLASQF-DGLSSN--PS---KSQGRA-QRL------------------------------------------------------------------------------------------------------GSSS--VRP------------------------GLYHYCFMAPYTHFTQALADASLRNMV-QAEQENDTSGWFDVLQKVSTQLKT----------NLTSVTKN-RADKNAIHN------HIRLFEPLVIKALKQYTTTTCVQL-QKQVLDLLAQLVQLRVNYCLLDSDQVFIGFVLKQFEYIEVGQF----------RESEAIIPNIFFFLVLLSYERY-------HSKQIIGIPKIIQLCDGIMASGRKAVTHAIPALQPIVHDLFVLR----------GTNKA-----------------------------------------DAGKELETQKEVVVSMLL-RLIQ---YHQVLEMF--ILVLQQCHKEN-----------EDK----------WKRLSR-------QIADIILPMLAK----QQMHIDSHEALGVLNTLFEILA----PSSL---RPVDMLLRSMF--VTP--NTM--ASVSTVQLWISGILAILR-VLISQSTEDIVLS-------------RIQEL-----SFSPY-LIS--CTVINRLRDGDST-S-----TLE-------EHSEGKQIKNLP-----E-ETFSRFLLQ--LVGIL-------LEDIV--TKQLKVEMSE-QQHTFY--CQELGTLLMCL-IHIFKSGMFRRITAAATRLFRSDG---CGGS----FYT------LDS-LNLR-ARSMITTH------------P--------------ALVLLWCQILLLVNHTD--YRWWAEVQQTPKRHSLSSTKLLSPQMSG--EEEDSDLAAKLGMCNREIVRRGALILFC-------DYVCQN---LHDS-----EHLTWLIVNHIQDLISLSHEPPVQDFISAVHRNSAAS----GL---FIQA-I---Q--SRCENLSTPTMLKKTL-QCLEGIHLSQSGA-VLTLYVD-RLLCTPFRVLA----RMVDILACR-RVEMLLAANLQSSMAQLPMEELNRIQEYLQSSGLAQRHQRLYSL--LDRFR---LSTMQDSLS------------PSPPVSSHPLDGDGHVS-------LETVSPDKDW-YVHLVKSQ----CWTRS--DSAL-----LEGAELVNRIPAE--DMNAFMMNS---EFNLS-LLAPCL-SLGMSE----------ISGGQK--------------------------------------------------------------------------------------SALFE-AAREVTLARVSGTVQQL----P-AVHHVFQPE------LPAEPAA-------------YWSKLN------------DL-FGDAALYQSLPTLARALAQYLVVVSKLPSH--LH--------------LPP---EKEKDIVKF-VVATLEALSW--HLIHEQIPLS------LDLQAGL-DC---------------CCLALQLPGLWSVVSSTEFVTHA----------------------------------CS----LIYCV---------------HFILEA-VAVQ-PG-----------------EQL---------------LSPERRTNTPKAISEEEEEVDPNTQNPKYI----TAACEMVAEMVE----------------------------SL-------------------QSVLALGHKRN---SGVPAFLT------------PLLRNIIISLARLPLVNSYTRVPPLVW----------KLGWSPKPGGD-------------FGTA------------FPEIPVEFLQEKEVFKEFIYRINTLGWTSRTQFEETWATLLGVLVTQP--------LVMEQ-EESP----PEEDTERTQINVLAVQAITSLVLSAMTVPVAGNPAVSCLEQQPR-NKPLKALDTRFGRKLSIIRGIVEQEIQAMVS--------KRENIATHHLYQAW-------DPVPSLSPAT-TGALISHEKLLLQ-----INPERELGSMSYKLGQVSIHSVW--LG--------NSITP-----LREEEWDEE--------------------------EEEEADAPAPSSPP--------TSPVNSRKHR-----AGVDIHSCSQFLLELYSRWI--------LPSSSA-RRTPAI-LISEVVRSLLVVSDLFTERNQFELMYVTLTELRRVHPSEDEILAQ----YLVPATCKAAAVL------------------------GMDKAVAE-----------------PVSRLLESTL-RSSHLPSRVGALHGVLYVLEC--------DLLDDTAKQ--------LI-PVISDYLLSNL---------------------------------------------------------------KGIAHCVN----------------I-HSQQHVLVMCATAFYLIENYPLDVG-PE---FS-------ASIIQMCGVMLSGSE-ESTPSI---------------IYHCA-------LRGLERLLLSE--------------------------QLSRLDAES-----------------------LVKLSVDRVNVHS-PHRAMAALGLMLTCMYT-------------------------------------GKEKVSP-GRTSDPNPAA-PDSESVI----V-AMERVSVLFDRIR-KGFPC-------------EARVVARILPQFLDDF---------FPPQD-------IMNKVIGEF-------------LSNQQPYPQ---FMATVVYKVFQTLHSTG--------QSSMVRDWVMLSLSN-FTQRAPVAM---ATW--SLSCFFVSASTSPWVAAILP---HVISR------------------MG----------------------------------------------KLE-QVDVNLFCL----VATDFYRHQIEEELDRR-----AFQSVL-EVVAA---PGSPYHRLLT------CLRNVHKVTTC------
>Pongo_abelii_(XP_024101641.1)
--MATLEK----------------------------------------------------------------------------------LMKAFESLKSF------------QQQQQQQQQQPPPPPPPPPPPPQLPQPPPQAQPLLPQQQ-PPPPPPPPPPGP-AVAEEPLHRPKKELSATKKDRVNHCLTICE---NIVAQSVRNSPEFQKLLGIAMELFLLCSDDAESDVRMVADECLNKVIKALMDSNLPRLQLELYKEIKKNGAPRSLRAALWRFAELAHLVRP--QKCRPYLVNLLPCLTRTSKRPEE--SVQETLAAAV-PKIMASFGNFANDNEIKVLLKAFIANLKSSSPTIRRTAAGSAVSICQHSRRTQYFYSWLLNVLLGLLVPVED-----------EHSTLLILGVLLTLRYLVPLLQQQV-KDTSLKGSFG-------------------------------------------VTRKEME---VSPSAEQLVQVYELTLHH--TQHQ-DHNVVTGALELLQQLFRT--------P--PPELLQTLTTVGGIGQLTAAKEESGGRSRSGSIVELIAG---------------------GGSSCSPVLS--RKQKGK----VLLG---------------E----------------EEALEDDS---ESRSDVSS----------SALAASVKDEISGELAA-S----------------SGVSTPG----------------SAGHDII---TEQPR-SQHTLQA-DSVDLAGCD-----------LTSSATDGDEED----ILSHSSSQVSAVPS-----------------------------------------------------------------DPAMDLN------DG-TQ--------ASSPISDSSQT------TTEGP--D----------------SAVTPSDSSEI---------------------------------------------------------------VLDGTD------NQYLGLQIGQPQD--EDEEAT--GILPDEASEAFRNSSM-ALQQA---------------HLL-KNMSH-SRQP-------------------SDSS--------VDKFVLRDEATE-PGD-------------------QENKPCRIKGDIGQSTDDDSAPLV--------------HCVRLLSASF-LLTGGKNVLVPDRDVRVSVKALALSCVGA-AVALHPESF-FSK------------------------------------------------------------------------------------------------------LY-------------------------------------KVPLDT------------------------------------------------------------------------------------------------------------------T-EYPEEQYVSDI---LNYIDHGDPQVRGATAILCGTLICSI-----LSRSR-FHVGDWMG--------TIRTLTGNT-F---SLADCIPLL---------------------------------------------------------RKTL-------KDE-SSVTC---------------------------------------KL----------ACTAVRHC---AM----SLCSSSYSELGLQ--------------------------------------------LIIDVLTLRNSSYWLVRTELLETLAEMDFRLV--------------------------------------------------SFLEAK------AENLHRGAHHYTG---------------------LLKLQERVLNNVVIHLLGDEDPRVRHVAAASLIRLVPK-------------------------LFYK----------CDQ-----GQADPV-----VAVARDQ---SSVYLKLLMHETQPPS-----HFSVSTITRIYRGYN-LLPSIT--DVTMENNLSRVIAAVSHELITSTTRALT--FGCCEALCLLSTAFPVCIWSLGWHC-G-----------------------VPPLSAS----------DESRKSC------TVGMATMILTL--LSS-------AWFPLDLSAHQ----DALILAGNLLA------------------ASAPKSLR--SSWASE---EEANPAAT-------KQEEVWPA-LG-DRALVPMVEQLFSHLLKVINICAHVLDDV-AP-----------------GPAI--------------KAALPSLTNPP----SLSPIR----------RKGKEKEPGEQ--ASVPLSPK------KGSEASAASRQSDTSG------PVT-T-SKSSSLGSFYHLPSYLKLHDVLKATHANYKVTLDLQNSTEKFGGFLRSALDVLSQILEL--ATLQ----------------------------------------------------------------DIGKCVEEILGYLKSCFSREPMMATVCVQQLLKTLFGTNLASQF-DGLSSN--PS---KSQGRA-QRL------------------------------------------------------------------------------------------------------GSSS--VRP------------------------GLYHYCFMAPYTHFTQALADASLRNMV-QAEQEHDTSGWFDVLQKVSTQLKT----------NLTSVTKN-RADKNAIHN------HIRLFEPLVIKALKQYTTTTSVQL-QKQVLDLLAQLVQLRVNYCLLDSDQVFIGFVLKQFEYIEVGQF----------RESEAIIPNIFFFLVLLSYERY-------HSKQIIGIPKIIQLCDGIMASGRKAVTHAIPALQPIVHDLFVLR----------GTNKA-----------------------------------------DAGKELETQKEVVVSMLL-RLIQ---YHQVLEMF--ILVLQQCHKEN-----------EDK----------WKRLSR-------QIADIILPMLAK----QQMHIDSHEALGVLNTLFEILA----PSSL---RPVDMLLRSMF--VTP--NTM--ASVSTVQLWISGILAILR-VLISQSTEDIVLS-------------RIQEL-----SFSPY-LIS--CPVINRLRDGDSN-S-----TLE-------EHSEGKQIKNLP-----E-ETFSRFLLQ--LVGIL-------LEDIV--TKQLKVEMSE-QQHTFY--CQELGTLLMCL-IHIFKSGMFRRITAAATRLFRSDG---CGGS----FYT------LDS-LNLR-ARSMITTH------------P--------------ALVLLWCQILLLVNHTD--YRWWAEVQQTPKRHSLSSTKLLSPQMSG--EEEDSDLAAKLGICNREIVRRGALILFC-------DYVCQN---LHDS-----EHLTWLIVNHIQDLISLSHEPPVQDFISAVHRNSAAS----GL---FIQA-I---Q--SRCENLSTPTTLKKTL-QCLEGIHLSQSGA-VLTLYVD-RLLCTPFRVLA----RMVDILACR-RVEMLLAANLQSSMAQLPMEELNRIQEYLQSSGLAQRHQRLYSL--LDRFR---LSSMQDSLS------------PSPPVSSHPLDGDGHVS-------LETVSPDKDW-YIHLVKSQ----CWTRS--DSAL-----LEGAELVNRIPAE--DMSAFMMNS---EFNLS-LLAPCL-SLGMSE----------ISGGQK--------------------------------------------------------------------------------------SPLFE-AAREVTLARVSGTVQQL----P-AVHHVFQPG------LPAEPAA-------------YWSKLN------------DL-FGDAALYQSLPTLARALAQYLVVVSKLPSH--LH--------------LPP---EKEKDIVKF-VVATLEALSW--HLIHEQIPLS------LDLQAGL-DC---------------CCLALQLPGLWSVVSSTEFVTHA----------------------------------CS----VIHCV---------------HFILEA-VAVQ-PG-----------------EQL---------------LSPERRTNTPKVIR-EEEQVDPNTQNPKYI----TAACEMVAEMVE----------------------------SL-------------------QSVLALGHKRN---SGVPAFLT------------SVLRNIIISLARLPLVNSYTRVPPLVW----------KLGWSPKPGGD-------------FGTA------------FPEIPVEFLQEKEVFKEFIYRINTLGWTSRTQFEETWATLLGVLVTQP--------LVMEQ-EESP----PEEDTERTQINVLAVQAITSLVLSAMTVPVAGNPAVSCLEQQPR-NKPLKALDTRFGRKLSIIRGIVEQEIQAMVS--------KRENIATHHLYQAW-------DPVPSLSPAT-TGALISHEKLLLQ-----INPERELGSMSYKLGQVSIHSMW--LG--------NSITP-----LREEEWDEE--------------------------EEEEADAPAPSSPP--------TSPVNSRKHR-----AGVDIHSCSQFLLELYSRWI--------LPSSSA-RRTPAI-LISEVVRSLLVVSDLFTERNQFELMYVTLTELRRVHPSEDEILAQ----YLVPATCKAAAVL------------------------GMDKAVAE-----------------PVSRLLESTL-RSSHLPSRVGALHGVLYVLEC--------DLLDDTAKQ--------LI-PVISDYLLSNL---------------------------------------------------------------KGIAHCVN----------------I-HSQQHVLVMCATAFYLIENYPLDVG-PE---FS-------ASIIQMCGVMLSGSE-ESTPSI---------------IYHCA-------LRGLERLLLSE--------------------------QLSRLDAES-----------------------LVKLSVDRVNVHS-PHRAMAALGLMLTCMYT-------------------------------------GKEKVSP-GRTSDPNPAA-PDSESVI----V-AMERVSVLFDRIR-KGFPC-------------EARVVARILPQFLDDF---------FPPQD-------IMNKVIGEF-------------LSNQQPYPQ---FMATVVYKVFQTLHSTG--------QSSMVRDWVMLSLSN-FTQRTPVAM---ATW--SLSCFFVSASTSPWVAAILP---HVISR------------------MG----------------------------------------------KLE-QVDVNLFCL----VATDFYRHQIEEELDRR-----AFQSVF-EVVAA---PGSPYHRLLT------CLRNVHKVTTC------
>Gorilla_gorilla_gorilla_(XP_018880958.1)
---------------------------------------------------------------------------------------------------------------------------------------------------------------------------------------------------------------------------MELFLLCSDDAESDVRMVADECLNKVIKALMDSNLPRLQLELYKEIKKNGAPRSLRAALWRFAELAHLVRP--QKCRPYLVNLLPCLTRTSKRPEE--SVQETLAAAV-PKIMASFGNFANDNEIKVLLKAFIANLKSSSPTIRRTAAGSAVSICQHSRRTQYFYSWLLNVLLGLLVPVED-----------EHSTLLILGVLLTLRYLVPLLQQQV-KDTSLKGSFG-------------------------------------------VTRKEME---VSPSAEQLVQVYELTLHH--TQHQ-DHNVVTGALELLQQLFRT--------P--PPELLQTLTAVGGIGQLTAAKEESGGRSRSGSIVELIAG---------------------GGSSCSPVLS--RKQKGK----VLLG---------------E----------------EEALEDDS---ESRSDVSS----------SALTASVKDEISGELAA-S----------------SGVSTPG----------------SAGHDII---TEQPR-SQHTLQA-DSVDLASCD-----------LTSSATDGDEED----ILSHSSSQVSAVPS-----------------------------------------------------------------DPAMDLN------DG-TQ--------ASSPISDSSQT------TTEGP--D----------------SAVTPSDSSEI---------------------------------------------------------------VLDGTD------NQYLGLQIGQPQD--EDEEAT--GILPDEASEAFRNSSM-ALQQA---------------HLL-KNMSH-SRQP-------------------SDSS--------VDKFVLRDEATE-PGD-------------------QENKPCRIKGDIGQSTDDDSAPLV--------------HCVRLLSASF-LLTGGKNVLVPDRDVRVSVKALALSCVGA-AVALHPESF-FSK------------------------------------------------------------------------------------------------------LY-------------------------------------KVPLDT------------------------------------------------------------------------------------------------------------------T-EYPEEQYVSDI---LNYIDHGDPQVRGATAILCGTLICSI-----LSRSR-FHVGDWMG--------TIRTLTGNT-F---SLADCIPLL---------------------------------------------------------RKTL-------KDE-SSVTC---------------------------------------KL----------ACTAVRHC---VM----SLCSSSYSELGLQ--------------------------------------------LIIDVLTLRNSSYWLVRTELLETLAEVDFRLV--------------------------------------------------SFLEAK------AENLHRGAHHYTG---------------------LLKLQERVLNNVVIHLLGDEDPRVRHVAAASLIRLVPK-------------------------LFYK----------CDQ-----GQADPV-----VAVARDQ---SSVYLKLLMHETQPPS-----HFSVSTITRIYRGYN-LLPSIT--DVTMENNLSRVIAAVSHELITSTTRALT--FGCCEALCLLSTAFPVCIWSLGWHC-G-----------------------VPPLSAS----------DESRKSC------TVGMATMILTL--LSS-------AWFPLDLSAHQ----DALILAGNLLA------------------ASAPKSLR--SSWASE---EEANPAAT-------KQEEVWPA-LG-DRALVPMVEQLFSHLLKVINICAHVLDDV-AP-----------------GPAI--------------KAALPSLTNPP----SLSPIR----------RKGKEKEPGEQ--ASVPLSPK------KGSEASAASRQSDTSG------PVT-T-SKSSSLGSFYHLPSYLKLHDVLKATHANYKVTLDLQNSTEKFGGFLRSALDVLSQILEL--ATLQ----------------------------------------------------------------DIGKCVEEILGYLKSCFSREPMMATVCVQQLLKTLFGTNLASQF-DGLSSN--PS---KSQGRA-QRL------------------------------------------------------------------------------------------------------GSSS--VRP------------------------GLYHYCFMAPYTHFTQALADASLRNMV-QAEQEHDTSGWFDVLQKVSTQLKT----------NLTSVTKN-RADKNAIHN------HIRLFEPLVIKALKQYTTTTCVQL-QKQVLDLLAQLVQLRVNYCLLDSDQVFIGFVLKQFEYIEVGQF----------RESEAIIPNIFFFLVLLSYERY-------HSKQIIGIPKIIQLCDGIMASGRKAVTHAIPALQPIVHDLFVLR----------GTNKA-----------------------------------------DAGKELETQKEVVVSMLL-RLIQ---YHQVLEMF--ILVLQQCHKEN-----------EDK----------WKRLSR-------QIADIILPMLAK----QQMHIDSHEALGVLNTLFEILA----PSSL---RPVDMLLRSMF--VTP--NTM--ASVSTVQLWISGILAILR-VLISQSTEDIVLS-------------RIQEL-----SFSPY-LIS--CTVINRLRDGDSN-S-----TLE-------EHSEGKQIKNLP-----E-ETFSRFLLQ--LVGIL-------LEDIV--TKQLKVEMSE-QQHTFY--CQELGTLLMCL-IHIFKSGMFRRITAAATRLFRSDG---CGGS----FYT------LDS-LNLR-ARSMITTH------------P--------------ALVLLWCQILLLVNHTD--YRWWAEVQQTPKRHSLSSTKLLSPQMSG--EEEDSDLAAKLGMCNREIVRRGALILFC-------DYVCQN---LHDS-----EHLTWLIVNHIQDLISLSHEPPVQDFISAVHRNSAAS----GL---FIQA-I---Q--SRCENLSTPTTLKKTL-QCLEGIHLSQSGA-VLTLYVD-RLLCTPFRVLA----RMVDILACR-RVEMLLAANLQSSMAQLPVEELNRIQEYLQSSGLAQRHQRLYSL--LDRFR---LSTMQDSLS------------PSPPVSSHPLDGDGHVS-------LETVSPDKDW-YIHLVKSQ----CWTRS--DSAL-----LEGAELVNRIPAE--DMSAFMMNS---EFNLS-LLAPCL-SLGMSE----------ISGGQK--------------------------------------------------------------------------------------SALFE-AAREVTLARVSGTVQQL----P-AVHHVFQPE------LPAEPAA-------------YLSKLN------------DL-FGDAALYQSLPTLARALAQYLVVVSKLPSH--LH--------------LPP---EKEKDIVKF-VVATLEALSW--HLIHEQIPLS------LDLQAGL-DC---------------CCLALQLPGLWSVVSSTEFVTHA----------------------------------CS----LIHCV---------------HFILEA-VAVQ-PG-----------------EQL---------------LSPERRTNTPKAIREEEEEVDPNTHNPKYI----TAACEMVAEMVE----------------------------SL-------------------QSVLALGHKRN---SGVPAFLT------------PVLRNIIISLARLPLVNSYTRVPPLVW----------KLGWSPKPGGD-------------FGTA------------FPEIPVEFLQEKEVFKEFIYRINTLGWTSRTQFEETWATLLGVLVTQP--------LVMEQ-EESP----PEEDTERTQINVLAVQAITSLVLSAMTVPVAGNPAVSCLEQQPR-NKPLKALDTRFGRKLSIIRGIVEQEIQAMVS--------KRENIATHHLYQAW-------DPVPSLSPAT-TGALISHEKLLLQ-----INPERELGSMSYKLGQVSIHSVW--LG--------NSITP-----LREEEWDEE--------------------------EEEEADAPAPSSPP--------TSPVNSRKHR-----AGVDIHSCSQFLLELYSRWI--------LPSSSA-RRTPAI-LISEVVRSLLVVSDLFTERNQFELMYVTLTELRRVHPSEDEILAQ----YLVPATCKAAAVL------------------------GMDKAVAE-----------------PVSRLLESTL-RSSHLPSRVGALHGVLYVLEC--------DLLDDTAKQ--------LI-PVISDYLLSNL---------------------------------------------------------------KGIAHCVN----------------I-HSQQHVLVMCATAFYLIENYPLDVG-PE---FS-------ASIIQMCGVMLSGSE-ESTPSI---------------IYHCA-------LRGLERLLLSE--------------------------QLSRLDAES-----------------------LVKLSVDRVNVHS-PHRAMAALGLMLTCMYT-------------------------------------GKEKVSP-GRTSDPNPAA-PDSESVI----V-AMERVSVLFDRIR-KGFPC-------------EARVVARILPQFLDDF---------FPPQD-------IMNKVIGEF-------------LSNQQPYPQ---FMATVVYKVFQTLHSTG--------QSSMVRDWVMLSLSN-FTQRTPVAM---ATW--SLSCFFVSASTSPWVAAILP---HVISR------------------MG----------------------------------------------KLE-QVDVNLFCL----VATDFYRHQIEEELDRR-----AFQSVL-EVVAA---PGSPYHRLLT------CLRNVHKVTTC------
>Cebus_capucinus_imitator_(XP_017369816.1)
--MDNSTH------------------------------------------------------------------------------------TNFLLFFIF--------------------------------------------------------------------------RKKELSATKKDRVNHCLTICE---NIVAQSVRNSPEFQKLLGIAMELFLLCSDDAESDVRMVADECLNKVIKALMDSNLPRLQLELYKEIKKNGAPRSLRAALWRFAELAHLVRP--QKCRPYLVNLLPCLTRTSKRPEE--SVQETLAAAV-PKIMASFGNFANDNEIKVLLKAFIANLKSSSPTIRRTAAGSAVSVCQHSRRTQYFYSWLLNVLLGLLVPVED-----------EHSTLLILGVLLTLRYLVPLLQQQV-KDTSLKGSFG-------------------------------------------VTRKEME---VSPSAEQLVQVYELTLHH--TQHQ-DHNVVTGALELLQQLFRT--------P--PPELLQALTTMGGIGQLTEAKDESGGRSRSGSIVELIAG---------------------GGSSCSPVLS--RKQKGK----VLLG---------------E----------------EEALDDDS---ESRSDVSS----------SAFAASVKDEISGELTA-S----------------SGVSTPG----------------SAGHDII---TEQPR-SQHTLQA-DSVDLAGCD-----------LTSSATDGDEED----ILSHSSSQVSAVPS-----------------------------------------------------------------DPAMDLN------DG-TQ--------ASSPISDSSQT------TTEGP--D----------------SAVTPSDSSEI---------------------------------------------------------------VLDGAD------SQYLGLQIGQPQD--EDEEAT--GVLPDEASEAFRNSSM-ALQQA---------------HLL-KNMSH-SRQP-------------------SDSS--------VDKFVSRDEAAE-SGD-------------------QENKPCRIKGDIGQSTDDDSAPLV--------------HCVRLLSASF-LLTGGKNVLVPDRDVRVSVKALALSCVGA-AVALHPESF-FSK------------------------------------------------------------------------------------------------------LY-------------------------------------KVPLDT------------------------------------------------------------------------------------------------------------------T-EYPEEQYVSDI---LNYIDHGDPQVRGATAILCGTLICSI-----LSRSR-FHVGDWMG--------TIRTLTGNT-F---SLADCIPLL---------------------------------------------------------RKTL-------KDE-SSVTC---------------------------------------KL----------ACTAVRHC---VM----SLCSSSYSELGLQ--------------------------------------------LIIDVLTLRNSSYWLVRTELLETLAEIDFRLV--------------------------------------------------SFLEAK------AENLHRGAHHYTG---------------------LLKLQERVLNNVVIHLLGDEDPRVRHVAAASLIRLVPK-------------------------LFYK----------CDQ-----GQADPV-----VAVARDQ---SSVYLKLLMHETQPPS-----HFSVSTITRIYRGYN-LLPSIT--DVTMENNLSRVIAAVSHELITSTTRALT--FGCCEALCLLSTAFPVCIWSLGWHC-G-----------------------VPPLSAS----------DECRKSC------TIGMATMILTL--LSS-------AWFPLDLSAHQ----DALILAGNLLA------------------ASAPKSLR--SSWTSE---EEANPAAT-------KQEEVWPA-LG-DRALVPMVEQLFSHLLKVINICAHVLDDV-AP-----------------GPAI--------------KAALPSLTNPP----SLSPIR----------RKGKEKEPAEQ--ASVPLSPK------KGSEASAASRQSDTSG------PVT-T-SKSSSLGSFYHLPSYLKLHDVLKATHANYKVTLDLQNSTEKFGGFLRSALDVLSQILEL--ATLQ----------------------------------------------------------------DIGKCVEEILGYLKSCFSREPMMATVCVQQLLKTLFGTNLASQF-DGLSSN--PS---KSQGRV-QRL------------------------------------------------------------------------------------------------------GSSS--VRP------------------------GLYHYCFMAPYTHFTQALADASLRNMV-QAEQEHDTSGWFDVLQKVSTQLKT----------NLTSVTKN-RADKNAIHN------HIRLFEPLVIKALKQYTTTTSVQL-QKQVLDLLAQLVQLRVNYCLLDSDQVFIGFVLKQFEYIEVGQF----------RESEAIIPNIFFFLVLLSYERY-------HSKQIIGIPKIIQLCDGIMASGRKAVTHAIPALQPIVHDLFVLR----------GTNKA-----------------------------------------DAGKELETQKEVVVSMLL-RLIQ---YHQVLEMF--ILVLQQCHKEN-----------EDK----------WKRLSR-------QIADIILPMLAK----QQMHIDSHEALGVLNTLFEILA----PSSL---RPVDMLLRSMF--VTP--NTM--ASVSTVQLWISGILAILR-VLISQSTEDIVLS-------------RIQEL-----SFSPY-LIS--CPVINRLRDGDSN-S-----TLE-------EHSEGKQIKNLP-----E-ETFSRFLLQ--LVGIL-------LEDIV--TKQLKVEMSE-QQHTFY--CQELGTLL--------KSGMFRRITAAATRLFRSDG---CGGS----FYT------LES-LNLQ-ARSMITTH------------P--------------TLVLLWCQILLLVNHTD--YRWWAEVQQTPKRHSLSSTKLLSPQMSG--EEEDSDLAAKLGMCNREIVRRGALILFC-------DYVCQN---LHDS-----EHLTWLIVNHIQDLISLSHEPPVQDFISAVHRNSAAS----GL---FIQA-I---Q--SRCENLSAPTTLKKTL-QCLEGIHLSQSGA-VLTLYVD-RLLCTPFRVLA----RMVDILACR-RVEMLLAANLQSSMAQLPMEELNRIQEYLQSSGLAQRHQRLYSL--LDRFR---LSTTQDSLS------------PSPPVSSHPLDGDGHVS-------LETVSPDKDW-YIHLVKSQ----CWTRS--DSAL-----LEGAELVNRIPAE--DMSAFMMNS---EFNIS-LLAPCL-SLGMSE----------ISSGQK--------------------------------------------------------------------------------------SPLFE-AAREVTLARVSSTAQQL----P-AVHHVFQPH------LPAEPAA-------------YWSKLN------------DL-FGDAAPYQSLTTLARALAQYLVVVSKLPTH--LY--------------LPP---EKEKDTVKF-VVATLEALSW--HLIHEQIPLS------LDLQAGL-DC---------------CCLALQLPGLWSVISSTEFVTHA----------------------------------CS----LIHCV---------------HFILEA-VAVQ-PG-----------------EQL---------------LSPERRMNTPKAIR-EEEEVDANTQNPTYV----TAACEMVAEMVE----------------------------SL-------------------QSVLALGHKRN---SSVPAFLT------------SVLRNIIVSLARLPLVNSYTRVPPLVW----------KLGWSPKPGGE-------------FGTA------------FPEIPVEFLQEKEVFKEFIYRINTLGWTSRTQFEETWATLLGVLVTQP--------LVMEQ-EESP----PEEDTERTQINVLAVQAITSLVLSAMTVPVAGNPAVSCLEQQPR-NKPLKALDTRFGRKLSIIRGIVEQEIQAMVS--------KRENIATHHLYQAW-------DPVPSLSPAT-TGALISHEKLLLQ-----MNPERELGSVSYKLGQVSIHSVW--LG--------NSITP-----LREEEWGEE--------------------------EEEEADTPAPSSPP--------TSPVNSRKHR-----AGVDIHSCSQFLLELYSRWI--------LPSSSA-RRTPAI-LISEVVRSLLVVSDLFTERSQFELMYVTLTELRRVHPSEDEILAQ----YLVPATCKAAAVL------------------------GMDKAVAE-----------------PVSRLLESTL-RSSHLPSRVGALHGILYVLEC--------DLLDDTAKQ--------LI-PVISDYLLSSL---------------------------------------------------------------KGLAHCVN----------------T-HSQQHVLVMCATAFYLIENYPLDVG-PE---FS-------ASIIQMCGVMLSGSE-ESTPSI---------------IYHCA-------LRGLERLLLSE--------------------------QLSRLDAES-----------------------LVKLSVDRVNVHS-PHRAMAALGLMLTCMYT-------------------------------------GKEKISP-GRTSDPNPAA-PDSESVI----V-AMERVSVLFDRIR-KGFPC-------------EARVVARILPQFLDDF---------FPPQD-------IMNKVIGEF-------------LSNQQPYPQ---FMATVVYKVFQTLHSTG--------QSSMVRDWVMLSLSN-FTQRTPVAM---ATW--SLSCFFVSASTSPWVAAILP---HVISR------------------MG----------------------------------------------KLE-QVDVNLFCL----VATDFYRHQIEEELDRR-----AFQSVF-EMVAA---PGSPYHRLLT------CLRNIHKVSTC------
>Equus_caballus_(XP_023494234.1)
--MATLEK----------------------------------------------------------------------------------LMKAFESLKSF------------QQQQQQ-----------PPPPPQPPQPPPQAQPPPPQQQ-PPPPPPPPPPGP-AAAEEPLHRPKKELSATKKDRVNHCLTICE---NIVAQSLRNSPEFQKLLGIAMELFLLCSDDAESDVRMVADECLNKVIKALMDSNLPRLQLELYKEIKKNGAPRSLRAALWRFAELAHLVRP--QKCRPYLVNLLPCLTRTSKRPEE--SVQETLATAI-PKIMASFGNFANDNEIKVLLKAFIANLKSSSPTIRRTAAGSAVSICQHSRRTQYFYTWLLNVLLGLLVPVED-----------EHSTLLILGVLLTLRYLVPLLQQQV-KDTSLKGSFG-------------------------------------------VTRKEME---VSPSTEQLVQVYELTLRY--TQHQ-DHNVVTGALELLQQLFRT--------P--PPELLQALTTAGGLGRLAAAKDEPSCRSRSGSIVELIAG---------------------GGSSCSPVLS--RKQKGK----VLLG---------------E----------------AAALEEDS---ESRSDSSS----------PAFAASVKGEIGGELAA-S----------------SGVSTPGSASS---------AADSAGHDII---TEQPR-SQHTLQP-DSVDLTGCD-----------LTSAATDGDEED----ILSHSSSQISAVPS-----------------------------------------------------------------DPAMDLN------DG-TQ--------ASSPISDSSQT------TTEGP--D----------------SAVTPSDSSEI---------------------------------------------------------------VLDGPD------GQYSGMQIGQPRD--EGEEAA--GLLPDEDVDAFTDSAV-ALQQA---------------HLL-ERLGH-SRQP-------------------SDSS--------IDKFVSRDEATE-PGD-------------------QENKPCRIKGDIGRSADDDSAPLI--------------HCVRLLSASF-LLTGEKNALVPDRDVRVSVKALALSCVGA-AVALHPESF-FSK------------------------------------------------------------------------------------------------------LY-------------------------------------KVPLET------------------------------------------------------------------------------------------------------------------T-EYPEEQYVSDV---LNYIDHGDPQVRGATAILCGTLVYSI-----LSRSR-FHVGDWVA--------TVRTLTGNT-F---SLVDCIPLL---------------------------------------------------------QKTL-------KDE-SSVTC---------------------------------------KL----------ACTAVRHC---VM----SLCSSSYSEFGLQ--------------------------------------------LITDVLTLRNSSYWLVRTELLETLAEIDFRLV--------------------------------------------------SFLEAK------AENIHRGAHHYTG---------------------RLKLQERVLNNVVIYLLGDEDPRVRHVAAASLMRLVPK-------------------------LFYK----------CDQ-----GQADPV-----VAVARDQ---SSVYLKLLMHETQPPS-----HFSVSTITRIYRGYN-LLPSIT--DVTMENNLSRVIAAVSHELITSTTRALT--FGCCEALCLLSTAFPVCVWSLGWHC-G-----------------------VPPLSAS----------DEARKSC------TVGMATMILTL--LSS-------AWFPLDLSAHQ----DALILAGNLLA------------------ASAPKSLR--SSWTSE---EEANPAAT-------KQEEIWPA-LG-DRTLVPMVEQLFSHLLKVINICAHVLDDV-AP-----------------GPAI--------------KAALPSLTNPP----SLSPIR----------RKGKEKEPGEQ--ASVPLSPK------KGNEASPASRQSDTSG------PVP-A-NKSSSLGSFYHLPSYLKLHDVLKATHANYKVTLDLQNSTEKFGGFLRSALDVLSQILEL--ATLQ----------------------------------------------------------------DIGKCVEEILGYLKSCFSREPMMATVCVQQLLKTLFGTNLASQF-DGLSSN--PS---KSQGRA-QRL------------------------------------------------------------------------------------------------------GSSS--VRP------------------------GLYHYCFMAPYTHFTQALADASLRNMV-QAEQDHDTSGWFDVLQKVSTQLKT----------NLTSVTKN-RADKNAIHN------HIRLFEPLVIKALKQYTTTTSVQL-QKQVLDLLAQLVQLRVNYCLLDSDQVFIGFVLKQFEYIEVGQF----------RESEAIIPNIFFFLVLLSYERY-------HSKQIIGIPKIIQLCDGIMASGRKAVTHAIPALQPIVHDLFVLR----------GTNKA-----------------------------------------DAGKELETQKEVVVSMLL-RLIQ---YHQVLEMF--ILVLQQCHKEN-----------EDK----------WKRLSR-------QIADIILPMLAK----QQMHIDSHEALGVLNTLFEILA----PSSL---RPVDMLLRSMF--VTP--DTM--ASVSTVQLWISGILAILR-VLISQSTEDIVLS-------------RIQEL-----SFSPY-LIS--CPIINRLRDGDSN-S-----TPE-------EQGEGRQVKNLP-----E-ETFSRFLLQ--LVGIL-------LEDIV--TKQLKVEMSE-QQHTFY--CQELGTLLMCL-IHIFKSGMFRRITAAASRLFTADG---ADSS----FYG------LES-LNAR-VRSMVPTH------------P--------------ALVLLWCQILLLVSHTD--YRWWAEVQQTPKRRSLSSTKSLCPQMSG--EEEDSDLAAKLGMCNREIVRRGALILFC-------DYVCQN---LHDS-----EHLAWLLVNHVQDLIGLSHEPPVQDFISAVHRNSAAS----GL---FIQA-I---Q--SRCENLSTPTTLKKTL-QCLEGIHLSQSGA-VLMLYVD-KLLCTPLRVLA----RMVDTLACR-RVEMLLAANLQSNMAQLPVEELNRIQEYLQNSGLAQRHQRLYSL--LDRLR---LATAPGSCG------------PSPPVTSHPLDGDGPLA-------LETVNPDKDW-YIRLVKSQ----CWTRS--DSAL-----LEGAELVNRLPPG--DMSAFMMNS---EFNLS-LLAPCL-GLGMRE----------ISGGQK--------------------------------------------------------------------------------------SPLFE-AARVVTLDRVTSMVQQL----P-AVHQVFQPF------LPVEPST-------------YWGKVN------------DL-FGDAVLYRSLTTLARALAQYLLVFSKLPSH--LH--------------LPP---EKEKDTVKF-VVMTLEALSW--HLMHEQIPLS------LDLQAGL-DC---------------CCLALQLPGLWSVLSSPEMVTHA----------------------------------CS----LIHCV---------------RFLLEA-IVVQ-PG-----------------DQL---------------LSPERRTNTPKAAR--EDEVDSNTLNPKYI----TAACGMVAEMVE----------------------------SL-------------------PSVLALGHKRN---SSTPAFLT------------SVLKNIIISLARLPLVNSYTRVPPLVW----------KLGWAPKPGGD-------------FGTA------------FPEIPVEFLQEKEVFKEFIYRINALGWTSRTQFEETWATLLGVLVTQP--------LVMEQ-EESP----PEEDTERTQINVLAVQAITSLVLSAMTVPVAGNPAVSCLEQQPR-NKPLKALDTRFGRKLSIIRGIVEQEIQAMVS--------KRENIATHHLYQAW-------DPVPSLSPAT-TGALISHDKLLLQ-----INPERELGNMSYKLGQVSIHSVW--LG--------NSITP-----LREEEWDEE--------------------------EEEEADVPAPSSAP--------TSPVNSRKHR-----AGVDIHSCSQFLLELYSRWI--------LPSSSA-RRTPII-LISEVVRSLLVVSDLFTERSQFEMMYLTLTELRRVHPSEDEILVQ----YLVPATCKAAAVL------------------------GMDKAVAE-----------------PVSRLLESTL-RSSHLPSKIGALHGVLYVLEC--------DLLDDTAKQ--------LI-PVISDYLLSNL---------------------------------------------------------------KGVAHCVN----------------I-HSQQHVLVMCATAFYLIENYPLDVG-PE---FS-------ASIIQMCGVMLSGSE-ESTPSI---------------IYHCV-------LRGLERLLLSE--------------------------QLSRLDAES-----------------------LVKLSVDRVNVHS-PHRAMAALGLMLTCMYT-------------------------------------GKEKISP-GRTSDPSPAA-PDSESVI----V-AMERVSVLFDRIR-KGFPC-------------EARVVARILPQFLDDF---------FPPQD-------VMNKVIGEF-------------LSNQQPYPQ---FMATVVYKVFQTLHSTG--------QSSMVRDWVMLSLSN-FTQRAPVAM---AVW--SLSCFFVSASTSPWVSAVLP---HVISR------------------MG----------------------------------------------KLE-QVDVNLFCL----VATDFYRHQIEEELDRR-----AFQSVF-EVVAA---PGNPYHQLLT------CLRNVHKVSTC------
>Pan_troglodytes_(XP_016806694.1)
MYYVPGTV----------------------------------------------------------------------------------LGAGLSSEQTK--------------------------------------------------------LCPHEAFILMKDIDSKQDRKKELSATKKDRVNHCLTICE---NIVAQSVRNSPEFQKLLGIAMELFLLCSDDGESDVRMVADECLNKVIKALMDSNLPRLQLELYKEIKKNGAPRSLRAALWRFAELAHLVRP--QKCRPYLVNLLPCLTRTSKRPEE--SVQETLAAAV-PKIMASFGNFANDNEIKVLLKAFIANLKSSSPTIRRTAAGSAVSICQHSRRTQYFYSWLLNVLLGLLIPVED-----------EHSTLLILGVLLTLRYLVPLLQQQV-KDTSLKGSFG-------------------------------------------VTRKEME---VSPSAEQLVQVYELTLHH--TQHQ-DHNVVTGALELLQQLFRT--------P--PPELLQTLTAVGGIGQLTAAKEESGGRSRSGSIVELIAG---------------------GGSSCSPVLS--RKQKGK----VLLG---------------E----------------EEALEDDS---ESRSDVSS----------SALTASVKDEISGELAA-S----------------SGVSTPG----------------SAGHDII---TEQPR-SQHTLQA-DSVDLASCD-----------LTSSATDGDEED----ILSHSSSQVSAVPS-----------------------------------------------------------------DPAMDLN------DG-TQ--------ASSPISDSSQT------TTEGP--D----------------SAVTPSDSSEI---------------------------------------------------------------VLDGTD------NQYLGLQIGQSQD--EDEEAT--GILPEEASEAFRNSSM-ALQQA---------------HLL-KNMSH-SRQP-------------------SDSS--------VDKFVLRDEATE-PGD-------------------QENKPCRIKGDIGQSTDDDSAPLV--------------HCVRLLSASF-LLTGGKNVLVPDRDVRVSVKALALSCVGA-AVALHPESF-FSK------------------------------------------------------------------------------------------------------LY-------------------------------------KVPLDT------------------------------------------------------------------------------------------------------------------T-EYPEEQYVSDI---LNYIDHGDPQVRGATAILCGTLICSI-----LSRSR-FHVGDWMG--------TIRTLTGNT-F---SLADCIPLL---------------------------------------------------------RKTL-------KDE-SSVTC---------------------------------------KL----------ACTAVRHC---VM----SLCSSSYSELGLQ--------------------------------------------LIIDVLTLRNSSYWLVRTELLETLAEIDFRLV--------------------------------------------------SFLEAK------AENLHRGAHHYTG---------------------LLKLQERVLNNVVIHLLGDEDPRVRHVAAASLIRLVPK-------------------------LFYK----------CDQ-----GQADPV-----VAVARDQ---SSVYLKLLMHETQPPS-----HFSVSTITRIYRGYN-LLPSIT--DVTMENNLSRVIAAVSHELITSTTRALT--FGCCEALCLLSTAFPVCIWSLGWHC-G-----------------------VPPLSAS----------DESRKSC------TVGMATMILTL--LSS-------AWFPLDLSAHQ----DALILAGNLLA------------------ASAPKSLR--SSWASE---EEANPAAT-------KQEEVWPA-LG-DRALVPMVEQLFSHLLKVINICAHVLDDV-AP-----------------GPAI--------------KAALPSLTNPP----SLSPIR----------RKGKEKEPGEQ--ASVPLSPK------KGSEASAASRQSDTSG------PVT-T-SKSSSLGSFYHLPSYLKLHDVLKATHANYKVTLDLQNSTEKFGGFLRSALDVLSQILEL--ATLQ----------------------------------------------------------------DIGKCVEEILGYLKSCFSREPMMATVCVQQLLKTLFGTNLASQF-DGLSSN--PS---KSQGRA-QRL------------------------------------------------------------------------------------------------------GSSS--VRP------------------------GLYHYCFMAPYTHFTQALADASLRNMV-QAEQEHDTSGWFDVLQKVSTQLKT----------NLTSVTKN-RADKNAIHN------HIRLFEPLVIKALKQYTTTTSVQL-QKQVLDLLAQLVQLRVNYCLLDSDQVFIGFVLKQFEYIEVGQF----------RESEAIIPNIFFFLVLLSYERY-------HSKQIIGIPKIIQLCDGIMASGRKAVTHAIPALQPIVHDLFVLR----------GTNKA-----------------------------------------DAGKELETQKEVVVSMLL-RLIQ---YHQVLEMF--ILVLQQCHKEN-----------EDK----------WKRLSR-------QIADIILPMLAK----QQMHIDSHEALGVLNTLFEILA----PSSL---RPVDMLLRSMF--VTP--NTM--ASVSTVQLWISGILAILR-VLISQSTEDIVLS-------------RIQEL-----SFSPY-LIS--CTVINRLRDGDSN-S-----TLE-------EHSEGKQIKNLP-----E-ETFSRFLLQ--LVGIL-------LEDIV--TKQLKVEMSE-QQHTFY--CQELGTLLMCL-IHIFKSGMFRRITAAATRLFRSDG---CGGS----FYT------LDS-LNLR-ARSMITTH------------P--------------ALVLLWCQILLLVNHTD--YRWWAEVQQTPKRHSLSSTKLLSPQMSG--EEEDSDLAAKLGMCNREIVRRGALILFC-------DYVCQN---LHDS-----EHLTWLIVNHIQDLISLSHEPPVQDFISAVHRNSAAS----GL---FIQA-I---Q--SRCENLSTPTTLKKTL-QCLEGIHLSQSGA-VLTLYVD-RLLCTPFRVLA----RMVDILACR-RVEMLLAANLQSSMAQLPMEELNRIQEYLQSSGLAQRHQRLYSL--LDRFR---LSTMQDSLS------------PSPPVSSHPLDGDGHVS-------LETVSPDKDW-YIHLVKSQ----CWIRS--DSAL-----LEGAELVNRIPAE--DMSAFMMNS---AFNLS-LLAPCL-SLGMSE----------ISGGQK--------------------------------------------------------------------------------------SALFE-AAREVTLARVSGTVQQL----P-AVHHVFQPE------LPAEPAA-------------YWSKLN------------DL-FGDAALYQSLPTLARALAQYLVVVSKLPSH--LH--------------LPP---EKEKDIVKF-VVATLEALSW--HLIHEQIPLS------LDLQAGL-DC---------------CCLALQLPGLWSVVSSTEFVTHA----------------------------------CS----LIHCV---------------HFILEA-VAVQ-PG-----------------EQL---------------LSPERRTNTPKAISEEEEEVDPNTQNPKYI----TAACEMVAEMVE----------------------------SL-------------------QSVLALGHKRN---SGVPAFLT------------PVLRNIIISLARLPLVNSYTRVPPLVW----------KLGWSPKPGGD-------------FGTA------------FPEIPVEFLQEKEVFKEFIYRINTLGWTSRTQFEETWATLLGVLVTQP--------LVMEQ-EESP----PEEDTERTQINVLAVQAITSLVLSAMTVPVAGNPAVSCLEQQPR-NKPLKALDTRFGRKLSIIRGIVEQEIQAMVS--------KRENIATHHLYQAW-------DPVPSLSPAT-TGALISHEKLLLQ-----INPERELGSMSYKLGQVSIHSVW--LG--------NSITP-----LREEEWDEE--------------------------EEEEADAPAPSSPP--------TSPVNSRKHR-----AGVDIHSCSQFLLELYSRWI--------LPSSSA-RRTPAI-LISEVVRSLLVVSDLFTERNQFELMYVTLTELRRVHPSEDEILAQ----YLVPATCKAAAVL------------------------GMDKAVAE-----------------PVSRLLESTL-RSSHLPSRVGALHGVLYVLEC--------DLLDDTAKQ--------LI-PVISDYLLSNL---------------------------------------------------------------KGIAHCVN----------------I-HSQQHVLVMCATAFYLIENYPLDVG-PE---FS-------ASIIQMCGVMLSGSE-ESTPSI---------------IYHCA-------LRGLERLLLSE--------------------------QLSRLDAES-----------------------LVKLSVDRVNVHS-PHRAMAALGLMLTCMYT-------------------------------------GKEKVSP-GRTSDPNPAA-PDSESVI----V-AMERVSVLFDRIR-KGFPC-------------EARVVARILPQFLDDF---------FPPQD-------IMNKVIGEF-------------LSNQQPYPQ---FMATVVYKVFQTLHSTG--------QSSMVRDWVMLSLSN-FTQRAPVAM---ATW--SLSCFFVSASTSPWVAAILP---HVISR------------------MG----------------------------------------------KLE-QVDVNLFCL----VATDFYRHQIEEELDRR-----AFQSVL-EVVAA---PGSPYHRLLT------CLRNVHKVTTC------
>Panthera_pardus_(XP_019309371.1)
--MATLEK----------------------------------------------------------------------------------LMKAFESLKSF---------QQQQQQQQQQQQPQPQPPPPPPPPPQPPQPLPQAQPPLPQ----PQPXPPPPPGP-AVAEEPLHRPKKELSATKKDRVNHCLTICE---NIVAQSLRNSPEFQKLLGIAMELFLLCSDDAESDVRMVADECLNRVIKALMDSNLPRLQLELYKEIKKNGAPRSLRAALWRFAELAHLVRP--QKCRPYLVNLLPCLTRISKRPEE--SVQETLAAAV-PKIMASFGNFANDNEIKVLLKAFIANLKSSSPTIRRTAAGSAVTICQHSRRTQYFYSWLLNVLLGLLVPVED-----------EHSTLLILGVLLTLRYLVPLLQQQV-KDTSLKGSFG-------------------------------------------VTRKEME---VCPSTEQLIQVYELTLHY--TQHQ-DHNAVTGALELLQQLFRT--------P--PPELLQALTAPGG-GQRSGAQYGPGGRSRSGSIAELLAG---------------------GGSSCSPVLS--RKQKGK----VLFG---------------D----------------AAALEDDS---ESRSEGSS----------PAFAASVKGEIGGELAA-S----------------SGVSTPG---------------DSVGHDII---TEQPR-SQHTLQP-DSVDLAGCD-----------LASAATDGDEED----ILSHSSSQISAVPS-----------------------------------------------------------------DPAMDLN------DG-TQ--------ASSPVSDSSQT------TTEGP--D----------------SAVTPSDSSEI---------------------------------------------------------------VLDGAD------SQYSGMQIGQPQD--EDEEAA--GILPEEDVDAFRNSAA-ALQQA---------------HLL-KSMGH-SRRP-------------------SDSS--------VDTFVSRDEAAE-AGD-------------------QENKPCRIKGDIGQSTDDDSVPLV--------------HCVRLLSASF-LLTGEKNVLVPDRDVRVSVKALALSCVGA-AVALHPESF-FSK------------------------------------------------------------------------------------------------------LY-------------------------------------KVPLDS------------------------------------------------------------------------------------------------------------------V-EYPEEPYVSDI---LNYIDHGDPQVRGATAVLCGTLISST-----LSRSR-FQVGDWMG--------TVRALTGNT-F---SLEDCIPLL---------------------------------------------------------RKTL-------KDE-SSVTC---------------------------------------KL----------ACTAVRHC---VM----SLCSSSSSELGLQ--------------------------------------------LITDVLSLRDSSYWLVRTELLETLAEIDFRLV--------------------------------------------------SFLEAK------AENLHRGAHHYTG---------------------LLKLQDRVLHDVVIYLLGDEDPRVRHVAAAALMRLVPK-------------------------LFYK----------CDQ-----GQADPV-----VAVARDQ---SSVYLKLLMHETQPPS-----HFSVSTITRIYRGYN-LLPSMT--DVTVENNLSRVIAAVSHELVTSTTRALT--FGCCEALCLLSTAFPVCVWSLGWHC-G-----------------------APPLSVS----------GESRKSC------TVGMATVILTL--LSS-------AWFPLDLAAHQ----DALVLAGNLLA------------------ASAPRSLR--SSWTSE---EEANPAAA-------KQEEVWPA-LG-DRTLVPMVEQLFSHLLKVINICAHVLDDV-AP-----------------GPAI--------------KAALPSLTNPP----SLSPIR----------RKGKEKEPGEQ--ASAPLSPK------KGSEASPASRQSDASG------PVT-A-NKSSSLGSFYHLPSYLKLHDVLKATHANYKVTLDLQNSAEKFGGFLRSALDVLSQILEL--ATLQ----------------------------------------------------------------DIGKCVEEILGYLKSCFSREPMMATVCVQQLLKTLFGTNLASQF-DGLSSN--PS---KSQGRA-QRL------------------------------------------------------------------------------------------------------GSSS--VRP------------------------GLYHYCFMAPYTHFTQALADASLRNMV-QAEQDHDASGWFDVLQKVSTQLKT----------NLTSTTKN-RADKNAIHN------HIRLFEPLVIKALKQYTTTTSVQL-QRQVLDLLAQLVQLRVNYCLLDSDQVFIGFVLKQFEYIEVGQF----------RESEAIIPNIFFFLVLLSYERY-------HSKQIIGIPKIIQLCDGIMASGRKAVTHAIPALQPIVHDLFVLR----------GANKA-----------------------------------------DAGKELETQKEVVVSMLL-RLIQ---YHQVLEMF--ILVLQQCHKES-----------EDK----------WKRLSR-------QIADVILPMLAK----QQMHIDSHEALGVLNTLFEILA----PSSL---RPVDMLLRSMF--VTP--DTM--APVSTVQLWISGILAILR-VLISQSTEDIVLS-------------RIQEL-----SFSPY-LIS--CPIINRLREGDST-S-----TPE-------EHNEGRQMKSLP-----E-ETFSRFLLQ--LVGIL-------LEDIV--TKQLKVEMSE-QQHTFY--CQELGTLLMCL-IHIFKSGMFRRITAAASRLLTVDS---SDSS----FYG------LDR-LNAQ-VRAMVPTH------------P--------------ALVLLWCQILLLVSHTD--HRWWAEVQQTPRRRSLSSTKSLSPQMSG--EEGDSDAASKPGMCNREIVRRGALILFC-------DYVCQN---LHDS-----EHLTWLIVNHIQDLINLSHEPPVQDFISAVHRNSAAS----GL---FIQA-I---Q--SRCENLSAPTTLKKTL-QCLEGIHLSQSGA-VLTLYVD-KLLCTPIRVLA----RMVDTLACR-RVEMLLAANLQSSMAQLPVEELTRIQEYLQSSGLAQRHQRLYSL--LDRLR---LATAPGSRG------------PSPPVTSHPLDGDGPLA-------LETVIPDKDW-YLRLVKSQ----CWTRS--DSAL-----LEGAELVNRIPPS--DMSTFMMNS---EFNLS-LLAPCL-GLGVRE----------VSGGQR--------------------------------------------------------------------------------------SPLFE-AARLATLDRVTGLVQQL----P-AAHHVFQPF------LPAEPTA-------------YWNKLN------------DL-FGDAVLYRSLTTLARALAQYLLVFSKLPGH--LH--------------LPP---EKERDTVKF-VVMTLEALSW--HLIHEQIPLS------LDLQAGL-DC---------------CCLALQLPSVWSALSSPEMVTHA----------------------------------CS----LIHCV---------------RFILEA-IVVQ-PG-----------------DQL---------------LSPDRRMNTPKAAR--EDEVDSNTQNPAYI----TAACGMVAEMVE----------------------------AL-------------------PSVLALGHKRN---SSTPAFLT------------SVLRNIIISLARLPLVNSYTRVPPLVW----------KLGWSPKPGGD-------------FGTA------------FPEIPVEFLQEKEVFKEFIYRINTLGWTSRTQFEETWATLLGVLVTQP--------LVMEQ-EESP----PEEDTERTQINVLAVQAITSLVLSAMTVPVAGNPAVSCLEQQPR-NKPLKALDTRFGRKLSIIRGIVEQEIQAMVS--------KRENVATHHLYQAW-------DPVPSLSPAT-TGALIGHDKLLLQ-----INPERELGNMSYKLGQVSIHSVW--LG--------NSITP-----LREEEWEEE--------------------------EEEEADVPTSASPP--------TSPVNSRKHR-----AGVDIHSCSQFLLELYSRWI--------LPSGSA-RRTPII-LISEVVRSLLVVSDLFTERTQFEMMYLTLTELRRAHPAEDEILIQ----YLVPATCKAAAVL------------------------GMDKAVAE-----------------PVSRLLESTL-RSSHLPSRVGALHGALYVLEC--------DLLDETAKQ--------LV-PVISDYLLSNL---------------------------------------------------------------KGAAHCVN----------------V-HSQQHVLVMCATAFYLIENYPLDVG-PE---FS-------ASVIQMCGVMLSGSE-ESTPSI---------------IYHCV-------LRGLERLLLSE--------------------------QLCRLDAES-----------------------LVKLSVDRVNVHS-PHRAMAALGLMLTCMYT-------------------------------------GKEKISP-GRTSDPSPAA-PDSESVI----V-AMERVSVLFDRVR-KGFPC-------------EARVVARILPQFLDDF---------FPPQD-------VMNKVIGEF-------------LSNQQPYPQ---FMATVVYKVFQTLHSSG--------QSSMVRDWVMLSLSN-FTQRSPVAM---AVW--SLSCFFVSASTSPWVSAVLP---HVISR------------------MG----------------------------------------------KLE-RVDVNLFCL----VATDFYRHQIEEELDRR-----AFQSVF-EVVAA---PGNPYHRLLT------CLRNVHKVASC------
>Felis_silvestris_catus_(XP_023109234.1)
--MATLEK----------------------------------------------------------------------------------LMKAFESLKSF---------QQQQQQQQQQQQQQPQPPPPPPQPPQPPQPLPQAQPPLPQPQPPPPPPPPPPPGP-AVAEEPLHRPKKELSATKKDRVNHCLTICE---NIVAQSLRNSPEFQKLLGIAMELFLLCSDDAESDVRMVADECLNRVIKALMDSNLPRLQLELYKEIKKNGAPRSLRAALWRFAELAHLVRP--QKCRPYLVNLLPCLTRISKRPEE--SVQETLAAAV-PKIMASFGNFANDNEIKVLLKAFIANLKSSSPTIRRTAAGSAVTICQHSRRTQYFYSWLLNVLLGLLVPVED-----------EHSTLLILGVLLTLRYLVPLLQQQV-KDTSLKGSFG-------------------------------------------VTRKEME---VCPSTEQLIQVYELTLHY--TQHQ-DHNAVTGALELLQQLFRT--------P--PPELLQALTAPGG-GQRSGVQYGPGGRSRSGSIAELLAG---------------------GGSSCSPVLS--RKQKGK----VLFG---------------D----------------AAALEDDS---ESRSEGSS----------PAFAASVKGEIGGELAA-S----------------SGVSTPGSAGS---------TADSVGHDII---TEQPR-SQHTLQP-DSVDLTGSD-----------LASAATDGDEED----ILSHSSSQISAVPS-----------------------------------------------------------------DPAMDLN------DG-TQ--------ASSPVSDSSQT------TTEGP--D----------------SAVTPSDSSEI---------------------------------------------------------------VLDGAD------SQYSGMQIGQPQD--EDEEAA--GILPEEDVDAFRNSAA-ALQQA---------------HLL-KSMGH-SRRP-------------------SDSS--------VDTFVSRDEAAE-AGD-------------------QENKPCRIKGDIGQSTDDDSVPLV--------------HCVRLLSASF-LLTGEKNVLVPDRDVRVSVKALALSCVGA-AVALHPESF-FSK------------------------------------------------------------------------------------------------------LY-------------------------------------KVPLDS------------------------------------------------------------------------------------------------------------------V-EYPEEPYVSDI---LNYIDHGDPQVRGATAVLCGTLISST-----LSRSR-FQVGDWMG--------TVRALTGNT-F---SLEDCIPLL---------------------------------------------------------RKTL-------KDE-SSVTC---------------------------------------KL----------ACTAVRHC---VM----SLCSSSSSELGLQ--------------------------------------------LITDVLSLRDSSYWLVRTELLETLAEIDFRLV--------------------------------------------------SFLEAK------AENLHRGAHHYTG---------------------LLKLQDRVLHDVVIYLLGDEDPRVRHVAAAALMRLVPK-------------------------LFYK----------CDQ-----GQADPV-----VAVARDQ---SSVYLKLLMHETQPPS-----HFSVSTITRIYRGYN-LLPSMT--DVTVENNLSRVIAAVSHELVTSTTRALT--FGCCEALCLLSTAFPVCVWSLGWHC-G-----------------------APPLSVS----------GESRKSC------TVGMATVILTL--LSS-------AWFPLDLAAHQ----DALVLAGNLLA------------------ASAPRSLR--SSWTSE---EEANPAAA-------KQEEVWPA-LG-DRTLVPMVEQLFSHLLKVINICAHVLDDV-AP-----------------GPAI--------------KAALPSLTNPP----SLSPIR----------RKGKEKEPGEQ--ASAPLSPK------KGSEASPASRQSDASG------PVT-A-NKSSSLGSFYHLPSYLKLHDVLKATHANYKVTLDLQNSAEKFGGFLRSALDVLSQILEL--ATLQ----------------------------------------------------------------DIGKCVEEILGYLKSCFSREPMMATVCVQQLLKTLFGTNLASQF-DGLSSN--PS---KSQGRA-QRL------------------------------------------------------------------------------------------------------GSSS--VRP------------------------GLYHYCFMAPYTHFTQALADASLRNMV-QAEQDHDASGWFDVLQKVSTQLKT----------NLTSTTKN-RADKNAIHN------HIRLFEPLVIKALKQYTTTTSVQL-QRQVLDLLAQLVQLRVNYCLLDSDQVFIGFVLKQFEYIEVGQF----------RESEAIIPNIFFFLVLLSYERY-------HSKQIIGIPKIIQLCDGIMASGRKAVTHAIPALQPIVHDLFVLR----------GANKA-----------------------------------------DAGKELETQKEVVVSMLL-RLIQ---YHQVLEMF--ILVLQQCHKES-----------EDK----------WKRLSR-------QIADVILPMLAK----QQMHIDSHEALGVLNTLFEILA----PSSL---RPVDMLLRSMF--VTP--DTM--APVSTVQLWISGILAILR-VLISQSTEDIVLS-------------RIQEL-----SFSPY-LIS--CPVINRLREGDST-S-----TPE-------EHGEGRQMKSLP-----E-ETFSRFLLQ--LVGIL-------LEDIV--TKQLKVEMSE-QQHTFY--CQELGTLLMCL-IHIFKSGMFRRITAAASRLLTVDS---SDSS----FYG------LDR-LNAQ-VRAMVPTH------------P--------------ALVLLWCQILLLVSHTD--HRWWAEVQQTPRRRSLSSTKSLSPQMSG--EEGDSDAASKPGMCNREIVRRGALILFC-------DYVCQN---LHDS-----EHLTWLIVNHIQDLINLSHEPPVQDFISAVHRNSAAS----GL---FIQA-I---Q--SRCENLSAPTTLKKTL-QCLEGIHLSQSGA-VLTLYVD-KLLCTPFRVLA----RMVDTLACR-RVEMLLAANLQSSMAQLPVEELTRIQEYLQSSGLAQRHQRLYSL--LDRLR---LATAPGSRG------------PSPPITSHPLDGDGPLA-------LETVIPDKDW-YLRLVKSQ----CWTRS--DSAL-----LEGAELVNRIPPS--DMSTFMMNS---EFNLS-LLAPCL-GLGMRE----------VSGGQR--------------------------------------------------------------------------------------SPLFE-AARLATLDRVTGLVQQL----P-AAHHVFQPF------LPTEPTA-------------YWNKLN------------DL-FGDAVLYRSLTTLARALAQYLLVFSKLPGH--LH--------------LPP---EKERDTVKF-VVMTLEALSW--HLIHEQIPLS------LDLQAGL-DC---------------CCLALQLPSVWSALSSPEMVTHA----------------------------------CS----LIHCV---------------RFILEA-IVVQ-PG-----------------DQL---------------LSPDRRMNTPKAAR--EDEVDSNTQNPAYI----TAACGMVAEMVE----------------------------AL-------------------PSVLALGHKRN---SSTPAFLT------------SVLRNIIISLARLPLVNSYTRVPPLVW----------KLGWSPKPGGD-------------FGTA------------FPEIPVEFLQEKEVFKEFIYRINTLGWTSRTQFEETWATLLGVLVTQP--------LVMEQ-EESP----PEEDTERTQINVLAVQAITSLVLSAMTVPVAGNPAVSCLEQQPR-NKPLKALDTRFGRKLSIIRGIVEQEIQAMVS--------KRENVATHHLYQAW-------DPVPSLSPAT-TGALIGHDKLLLQ-----INPERELGNMSYKLGQVSIHSVW--LG--------NSITP-----LREEEWEEE--------------------------EEEEADVPTSASPP--------TSPVNSRKHR-----AGVDIHSCSQFLLELYSRWI--------LPSGSA-RRTPII-LISEVVRSLLVVSDLFTERTQFEMMYLTLTELRRAHPAEDEILIQ----YLVPATCKAAAVL------------------------GMDKAVAE-----------------PVSRLLESTL-RSSHLPSRVGALHGALYVLEC--------DLLDETAKQ--------LV-PVISDYLLSNL---------------------------------------------------------------KGAAHCVN----------------V-HSQQHVLVMCATAFYLIENYPLDVG-PE---FS-------ASVIQMCGVMLSGSE-ESTPSI---------------IYHCV-------LRGLERLLLSE--------------------------QLCRLDAES-----------------------LVKLSVDRVNVHS-PHRAMAALGLMLTCMYT-------------------------------------GKEKISP-GRTSDPSPAA-PDSESVI----V-AMERVSVLFDRVR-KGFPC-------------EARVVARILPQFLDDF---------FPPQD-------VMNKVIGEF-------------LSNQQPYPQ---FMATVVYKVFQTLHSSG--------QSSMVRDWVMLSLSN-FTQRSPVAM---AVW--SLSCFFVSASTSPWVSAVLP---HVISR------------------MG----------------------------------------------KLE-RVDVNLFCL----VATDFYRHQIEEELDRR-----AFQSVF-EVVAA---PGNPYHRLLT------CLRNVHKVASC------
>Rattus_norvegicus_(NP_077333.2)
--MATLEK----------------------------------------------------------------------------------LMKAFESLKSF------------QQQQQQQQPPPQAPPPPPPPPPQPPQPPPQGQ----------PPPPPPLPGP---AEEPLHRPKKELSATKKDRVNHCLTICE---NIVAQSLRNSPEFQKLLGIAMELFLLCSDDAESDVRMVADECLNKVIKALMDSNLPRLQLELYKEIKKNGAPRSLRAALWRFAELAHLVRP--QKCRPYLVNLLPCLTRTSKRPEE--SVQETLAAAV-PKIMASFGNFANDNEIKVLLKAFIANLKSSSPTVRRTAAGSAVSICQHSRRTQYFYNWLLNVLLGLLVPMEE-----------DHPTLLILGVLLTLRCLVPLLQQQV-KDTSLKGSFG-------------------------------------------VTRKEME---VSPSAEQLVQVYELTLHH--TQHQ-DHNVVTGALELLQQLFRT--------P--PPELLQALTTPGGLGQLTLVREEAGGRGRSGSIVELLAG---------------------GGSSCSPVLS--RKQKGK----VLLG---------------E----------------EEALEDDS---ESRSDVSS----------SAFAASVKSEIGGELAASS----------------SGVSTPG----------------SVGHDII---TEQPR-SQHTLQA-DSVDLSGCD-----------LTSAATDGDEED----ILSHSSSQFSAVPS-----------------------------------------------------------------DPAMDLN------DG-TQ--------ASSPISDSSQT------TTEGP--D----------------SAVTPSDSSEI---------------------------------------------------------------VLDGAD------SQYLGVQIGQPQE--EDEEEAA-GVLSGEVSDVFRNSSL-ALQQA---------------HLL-ERMGH-SRQP-------------------SDSS--------VDKFVSKDEVAE-AGD-------------------PESKPCRIKGDIGQPNDDDSAPLV--------------HCVRLLSASF-LLTGEKKALVPDRDVRVSVKALALSCIGA-AVALHPESF-FSK------------------------------------------------------------------------------------------------------LY-------------------------------------KVPLST------------------------------------------------------------------------------------------------------------------M-ESTEEQYVSDI---LNYIDHGDPQVRGATAILCGTLVYSI-----LSRSR-LRVGDWLG--------TIRALTGNT-F---SLVDCIPLL---------------------------------------------------------QKTL-------KDE-SSVTC---------------------------------------KL----------ACTAVRHC---VL----SLCSSSYSDLGLQ--------------------------------------------LLIDMLPLKNSSYWLVRTELLETLAEIDFRLV--------------------------------------------------SFLEAK------AESLHRGAHHYTG---------------------FLKLQERVLNNVVIYLLGDEDPRVRHVAATTLTRLVPK-------------------------LFYK----------CDQ-----GQADPV-----VAVARDQ---SSVYLKLLMHETQPPS-----HFSVSTITRIYRGYS-LLPSVT--DVTMENNLSRVVAAVSHELITSTTRALT--FGCCEALCVLSAAFPVCTWSLGWHC-G-----------------------VPPLSAS----------DESRKSC------TVGMASMILTL--LSS-------AWFPLDLSAHQ----DALILAGNLLA------------------ASAPKSLR--SSWASE---EEGSSAAT-------RQEEIWPA-LG-DRTLVPMVEQLFSHLLKVINICAHVLDDV-TP-----------------GPAI--------------KAALPSLTNPP----SLSPIR----------RKGKEKEPGEQ--TSTPMSPK------KGGEASTASRQSDTSG------PVT-A-SKSSSLGSFYHLPSYLRLHDVLKATHANYKVTLDLQNSTEKFGGFLRSALDVLSQILEL--ATLQ----------------------------------------------------------------DIGKCVEEVLGYLKSCFSREPMMATVCVQQLLKTLFGTNLASQF-DGLSSN--PS---KSQCRA-QRL------------------------------------------------------------------------------------------------------GSSS--VRP------------------------GLYHYCFMAPYTHFTQALADASLRNMV-QADQEHDASGWFDVLQKVSAQLKT----------NLTSVTKN-RADKNAIHN------HIRLFEPLVIKALKQYTTTTSVQL-QKQVLDLLAQLVQLRVNYCLLDSDQVFIGFVLKQFEYIEVGQF----------RESEAIIPNIFFFLVLLSYERY-------HSKQIIGIPKIIQLCDGIMASGRKAVTHAIPALQPIVHDLFVLR----------GTNKA-----------------------------------------DAGKELETQKEVVVSMLL-RLIQ---YHQVLEMF--ILVLQQCHKEN-----------EDK----------WKRLSR-------QVADIILPMLAK----QQMHIDSHEALGVLNTLFEILA----PSSL---RPVDMLLRSMF--ITP--STM--ASVSTVQLWISGILAILR-VLISQSTEDIVLS-------------RIQEL-----SFSPY-LIS--CPVINRLRDGDSN-P-----TLG-------ERSEGKQVKNLP-----E-DTFSRFLLQ--LVGIL-------LEDIV--TKQLKVDMSE-QQHTFY--CQELGTLLMCL-IHIFKSGMFRRITAAATRLFTSDG---CEGS----FYT------LDS-LNAR-VRAMVPTH------------P--------------ALVLLWCQILLLINHTD--HRWWAEVQQTPKRHSLSCTKSLNPQISA---EEDSGSAAQLGMCNREIVRRGALILFC-------DYVCQN---LHDS-----EHLTWLIVNHIQDLISLSHEPPVQDFISAIHRNSAAS----GL---FIQA-I---Q--SRCENLSTPTTLKKTL-QCLEGIHLSQSGA-VLTLYVD-RLLGTPFRALA----RMVDTLACR-RVEMLLAANLQSSMAQLPEEELNRIQEHLQNTGLAQRHQRLYSL--LDRFR---LSTVQDSLS------------PLPPVTSHPLDGDGHTS-------LETVNPDKDW-YLQLVRSQ----CWTRS--DSAL-----LEGAELVNRIPAE--DMSDFMMSS---EFNLS-LLAPCL-SLGMSE----------IANGQK--------------------------------------------------------------------------------------SPLFE-AARRVTLDRVTNVVQQL----P-AVHQVFQPF------LPTEPTA-------------YWSKLN------------DL-FGDTTSYQSLTTLARALAQYLVVLSKVPAP--LH--------------LPP---EKEGHTVKF-VVMTLEALSW--HLIHEQIPLS------LDLQAGL-DC---------------CCLALQVPGLWGVLSSPEYVTHT----------------------------------CS----LIHCV---------------RFILEA-IAVQ-PG-----------------DQL---------------LGPESRSHTPRAVR--KEEVDSDIQNLSHI----TSACEMVADMVE----------------------------SL-------------------QSVLALGHKRN---STLPSFLT------------AVLKNIVVSLARLPLVNSYTRVPPLVW----------KLGWSPKPGGD-------------FGTV------------FPEIPVEFLQEKEVLKEFIYRINTLGWTSRTQFEETWATLLGVLVTQP--------LVMEQ-EESP----PEEDTERTQIHVLAVQAITSLVLSAMAVPVAGNPAVSCLEQQPR-NKPLKALDTRFGRKLSMIRGIVEQEIQEMVS--------QRENTATHHSHQAW-------DPVPSLLPAT-TGALISHDKLLLQ-----INSEREPGNMSYKLGQVSIHSVW--LG--------NNITP-----LREEEWDEE--------------------------EEEEADAPAPTSPP--------VSPVNSRKHR-----AGVDIHSCSQFLLELYSRWI--------LPSSAA-RRTPVI-LISEVVRSLLVVSDLFTERTQFEMMYLTLTELRRVHPSEDEILIQ----YLVPATCKAAAVL------------------------GMDKTVAE-----------------PVSRLLESTL-RSTHLPSQIGALHGILYVLEC--------DLLDDTVKQ--------LI-PVVSDYLLSNL---------------------------------------------------------------KGIAHCVN----------------I-HSQQHVLVMCATAFYLMENYPLDVG-PE---FS-------ASVIQMCGVMLSGSE-ESTPSI---------------IYHCA-------LRGLERLLLSE--------------------------QLSRLDTES-----------------------LVKLSVDRVNVQS-PHRAMAALGLMLTCMYT-------------------------------------GKEKASP-GRASDPSPAT-PDSESVI----V-AMERVSVLFDRIR-KGFPC-------------EARVVARILPQFLDDF---------FPPQD-------VMNKVIGEF-------------LSNQQPYPQ---FMATVVYKVFQTLHSAG--------QSSMVRDWVMLSLSN-FTQRTPVAM---AMW--SLSCFLVSASTSPWVSAILP---HVISR------------------MG----------------------------------------------KLE-QVDVNLFCL----VATDFYRHQIEEEFDRR-----AFQSVF-EVVAA---PGSPYHRLLA------CLQNVHKVTAC------
>Sus_scrofa_(NP_999129.1)
--MATLEK----------------------------------------------------------------------------------LMKAFESLKSF----------QQQQQQQQQQQQQQQQQQLPPPPPQPPQPPPQTQPP-PQPPPPPPPPPPPPPGP-AVAEEPLHRPKKELSATKKDRVNHCLTICE---NIVAQSLRNSPEFQKLLGIAMELFLLCSDDAESDVRMVADECLNKVIKALMDSNLPRLQLELYKEIKKNGAPRSLRAALWRFAELAHLVRP--QKCRPYLVNLLPCLTRTSKRPEE--SVQETLAAAV-PKIMASFGNFANDNEIKVLLKAFVANLKSGSPTVRRTAAGAAVSVCQHSRRTRYFYSWLLSVLLGLLVPVEE-----------EHGTLLILGVLLTLRYLVPLLQQQV-KDTSLKGSFG-------------------------------------------VTRKEME---VSPSTEQLVQVYELTLHY--TQHQ-DHNVVTGALELLQQLLRT--------P--PPELLQALTSPGGIAQLTANNDEPRCRSRSGSIVELIAG---------------------GGSSCSPVLS--RKQKGK----VLLG---------------D----------------AAALEDEP---ASRSEGSS----------PALTASVTGELGGELAP-S----------------SGVSTPGSASS---------AADSVGHDII---TEQPR-SQHTLQP-DSVDLSGCD-----------LSSAATDGDEED----ILSHSSSQMSAVPS-----------------------------------------------------------------DPAMDLN------DG-TQ--------ASSPVSDSSQT------TTEGP--D----------------SAVTPSDSSEI---------------------------------------------------------------VLDGAD------GQYSGLRLGQPQDADADEDAA--GLLPHGGPDAFRSSPT-ALQQS---------------HVL-KSLGH-SRQP-------------------SDSS--------VDKFVSRDEAAE-AGE-------------------PENKPCRIKGDIGQSTDEDSAPLV--------------HCVRLLSASF-LLTGKRNALVPDRDVRVSVKALALSCVGA-AVALHPESF-FSK------------------------------------------------------------------------------------------------------LY-------------------------------------KAPLDS------------------------------------------------------------------------------------------------------------------V-EYPDEQYVSDI---LSYIHHGDPQVRGATAILCGTLVSSI-----LSRSR-FHVGDWMG--------AVRALTGNA-F---SLVDCIPLL---------------------------------------------------------QKTL-------KDE-SSVTC---------------------------------------KL----------ACTAVRLC---VA----ALCGSSYSQWGLQ--------------------------------------------LITDLLTLRSSSYWLVRTELLETVAEIDFRLV--------------------------------------------------SFLEAK------AENLHRGAHHYTG---------------------LLRLQERVLNNVVIYLLGDEDPRVRHVAAASLVRLVPK-------------------------LFYK----------CDQ-----GQADPV-----VAVARDQ---SSVYLKLLMHETQPPS-----HFSVSTVTRTYRGYN-LLPSVT--DVTLENNLSRVTAAVSHELITSTTRALT--FGCCEALCLLSTAFPVCVWSLGWHC-G-----------------------VPPLGAA----------DESRKSC------TVGMATTVLTL--LSS-------AWFPLDLSAHQ----DALILAGNLLA------------------ASAPRSLR--SSWTLE---EEASPAAT-------RQEEVWPA-LG-DRSLVPMVEQLFSHLLKVLNICAHVLDDV-AP-----------------GPAV--------------KAALPSLANPP----SLSPIR----------RKGKEKEPGEQ--ASVPVSPK------KGGEASPAARQSDTSG------PVA-A-NKSSSLGSFCHLPSYLKLHDVLKATHANYKVTLDLQSGTEKFRGLLCSALDVLSQVLEV--ATLQ----------------------------------------------------------------DIGKCVEEILGYLKSCFSREPTMATVCVQQLLKTLFGTNLASQF-DGLAST--PS---KCQGRA-QRL------------------------------------------------------------------------------------------------------GSSS--VRP------------------------GLYHYCFMAPYTHFTQALADASLRNLV-QAEQDHDASGWFDVLQKVSTQLKT----------NLTSVTKN-RADKTALHN------HIRLFEPLVIKALKQYTTTTSVQL-QKQVLDLLAQLVQLRVNYCLLDSDQVFIGFVLKQFEYIEVGQF----------RESEAIIPNIFFFLVLLSYERY-------HSKQIIGIPKIIQLCDGIMASGRKAVTHAIPALQPIVHDLFVLR----------GTNKA-----------------------------------------DAGKELETQKEVVVSMLL-RLVQ---YHQVLEML--ILVLQQCHKES-----------EDK----------WKRLSR-------QVADVILPMLAR----QQMHIDSHDALGVLNTLFEVLA----PSSL---RPVDMLLRTMF--LTP--DSL--AAVSTVQLWVSGILAILR-VLISQSTEDIVLS-------------RIQEL-----SFSPS-LIS--CPMIIRLRGGNSD-S-----APE-------EHSEGRQGKNLP-----E-ETFSRFLLQ--LVGIL-------LEDIV--TKRLRVEVSE-QQHTFY--CQELGTLLMCL-IHIFKSGMFRRVTAAASRLLT-DG---ADGA----FFG------LER-LNAW-VRAMVPTH------------P--------------ALVLLWCQILLLVSHTD--YRWWAEVQQTPRRRSLSSTKSLGPQMSG--EDEDSDAASRLGMCSREIVRRGALILFC-------DYVCQN---LHDS-----EHLTWLIVNHIQDLIHLSHEPPVQDFISAVHRNAAAS----GL---FIQA-I---Q--SRCENLSAPTTLKKTL-QCLEGIHLSQSGA-VLTLYVD-KLLRTPFRVLA----RMVDTLACR-RVEMLLAANLQSSMAQLPVEELTRIQEYLQSSGLAQRHQRLSSL--LDRLR---LATAPGSRG------------PAPRVSSHPLDGDGPLA-------LETVSPDKDW-YLRLVKSQ----CWTRS--DSAL-----LEGAELVSRIPPG--DMGAFLMNP---EFNLS-LLAPCL-GLGMRE----------ISAGQK--------------------------------------------------------------------------------------SPLFE-AARAATLDRVTSVVQQL----P-AVHQVFQPF------LPTEPAA-------------YWSKLD------------DL-FGDAVLYRSLTTLARALAQYLLVLSKLPGP--LQ--------------LPP---EKEADTVRF-VVMTLEALAW--HLVHEQIPLS------LDLQAGL-DC---------------CCLALQLPGLWSALSSPEMVTHA----------------------------------CS----LILCV---------------RFILEA-IVVQ-PG-----------------DQL---------------LSPERKADTPKAAG--EDEVDSNTQSPPYL----GAACRMVAEMVA----------------------------SL-------------------PSVLALGRERS---SRTPAFLA------------PVLRNVIVSLARLPLVNSYTRVPPLVW----------KLGWSPRPGGD-------------FGTA------------FPEIPVEFLQEKEVFREFIFRINTLGWTSRTQFEETWATLLGVLVTQP--------LVMEQ-EENP----PEEDTERTQIHVLAVQAITSLVLSAMTVPVAGNPAVSCLEQQPR-NKPLKALDTRFGRKLSVIRGVVEQEVQAMVS--------KRENVATHHLYQAW-------DPVPSLSPAT-TGALISHDRLLLQ-----VNPERELGDTGYQLGQVSIHSVW--LG--------NSITP-----LREEEWDEE--------------------------EEEEADVPVP-SPP--------TSPLNSRKHR-----AGVDIHSCSQFLLELYSRWI--------LPSSAA-RRTPVI-LISEVVRSLLVVSDLFTERSQFEMMYLTLTELRRAHPPEDEILLQ----YLVPATCKAAAVL------------------------GMDKAVAE-----------------PVSRLLESTL-RSSHLPSRIGALHGALYVLEC--------DLLDDTAKQ--------LI-PAISDYLLSNL---------------------------------------------------------------RGVAHCVN----------------V-HSQQHVLVMCATAFYLIENYPLDVG-PE---FS-------ASVIQMCGVMLSGSE-ESTPSI---------------VYHCV-------LRGLERLLLSE--------------------------QLSRLDAES-----------------------LVKLSVDRVNAHS-PHRAMAALGLMLTCMYT-------------------------------------GKEKISP-GRSSDPSPAA-PDSESVI----V-AMERVSVLFDRIR-KGFPC-------------EARVVARILPQFLDDF---------FPPQD-------VMNKVIGEF-------------LSNQQPYPQ---FMATVVYQVFQTLHSTG--------QSSMVRDWVMLSLSN-FTQRTPVAM---AVW--SLSCFFVSASTSPWVSAILP---HVVSR------------------MG----------------------------------------------KLE-QVDVNLFCL----VATDFYRHQIEEELDRR-----AFQSVF-EVVAV---PGNPYHRLLT------CLQDVHRVAAC------
>Nomascus_leucogenys_(XP_012355123.1)
--MTPLGGTATRSEQRCAPIQKRPQVGTHSCGRHLVAIAASRCTNHSASVGSRRRPPGPAPDPLLPSGALRWDRWGAPGAPQQAPRRAVQLMKAFESLKSF--------------QQQQQQQQQQPPPPPPPPPXSASQPPPQAQPLLXQPQ-PPPPPPPPPPGP-AVAEEPLHRPKKELSATKKDRVNHCLTICE---NIVAQSVRNSPEFQKLLGIAMELFLLCSDDAESDVRMVADECLNKVIKALMDSNLPRLQLELYKEIKKNGAPRSLRAALWRFAELAHLVRP--QKCRPYLVNLLPCLTRTSKRPEE--SVQETLAAAV-PKIMASFGNFANDNEIKVLLKAFIANLKSSSPTIRRTAAGSAVSICQHSRRTQYFYSWLLNVLLGLLVPVED-----------EHSTLLILGVLLTLRYLVPLLQQQV-KDTSLKGSFG-------------------------------------------VTRKEME---VSPSAEQLVQVYELTLHH--TQHQ-DHNVVTGALELLQQLFRT--------P--PPELLQTLTTVGGIGQLTAAKEQSGGRSRSGSIVELIAG---------------------GGSSCSPVLS--RKQKGK----VLLG---------------E----------------EEALEDDS---ESRSDVSS----------SALAASVKDEISGELAA-S----------------SGVSTPG----------------SAGHDII---TEQPR-SQHTLQA-DSVDLAGCD-----------LTSSATDGDEED----ILSHSSSQVSAVPS-----------------------------------------------------------------DPAMDLN------DG-TQ--------ASSPISDSSQT------TTEGP--D----------------SAITPSDSSEI---------------------------------------------------------------VLDGTD------NQYLGLQIGQPQD--EDEEAT--GILPDEASEAFRNSSM-ALQQA---------------QLL-KNTSH-SRQP-------------------SDSS--------VDKFVLRDEATE-LGD-------------------QENKPCRVKGDIGQSTDDDSAPLV--------------HCVRLLSASF-LLTGGKNVLVPDRDVRVSVKALALSCVGA-AVALHPESF-FSK------------------------------------------------------------------------------------------------------LY-------------------------------------KVPLDT------------------------------------------------------------------------------------------------------------------T-EYPEEQYVSDI---LNYIDHGDPQVRGATAILCGTLICSI-----LSRSR-FHVGDWMG--------TIRTLTGNT-F---SLADCIPLL---------------------------------------------------------RKTL-------KDE-SSVTC---------------------------------------KL----------ACTAVRHC---VM----SLCSSSYSELGLQ--------------------------------------------LIIDVLTLRNSSYWLVRTELLETLAEIDFRLV--------------------------------------------------SFLEAK------AENLHRGAHHYTG---------------------LLKLQERVLHNVVIHLLGDEDPRVRHVAAASLIRLVPK-------------------------LFYK----------CDQ-----GQADPV-----VAVARDQ---SSVYLKLLMHETQPPS-----HFSVSTITRIYRGYN-LLPSIT--DVTMENNLSRVIAAVSHELITSTTRALT--FGCCEALCLLSTAFPVCIWSLGWHC-G-----------------------VPPLSAS----------DESRKSC------TVGMATMILTL--LSS-------AWFPLDLSAHQ----DALILAGNLLA------------------ASAPKSLR--SSWASE---EEANPAAT-------KQEEVWPA-LG-DRALVPMVEQLFSHLLKVINICAHVLDDV-AP-----------------GPAI--------------KAALPSLTNPP----SLSPIR----------RKGKEKEPGEQ--ASVPLSPK------KGSEASAASRQSDTSG------PVI-T-SKSSSLGSFYHLPSYLKLHDVLKATHANYKVTLDLQNSTEKFGGFLRSALDVLSQILEL--ATLQ----------------------------------------------------------------DIGKCVEEILGYLKSCFSREPMMATVCVQQLLKTLFGTNLASQF-DGLSSN--PS---KSQGRA-QRL------------------------------------------------------------------------------------------------------GSSS--VRP------------------------GLYHYCFMAPYTHFTQALADASLRNMV-QAEQEHDTSGWFDVLQKVSTQLKT----------NLTSVTKN-RADKNAIHN------HIRLFEPLVIKALKQYTTTTSVQL-QKQVLDLLAQLVQLRVNYCLLDSDQVFIGFVLKQFEYIEVGQF----------RESEAIIPNIFFFLVLLSYERY-------HSKQIIGIPKIIQLCDGIMASGRKAVTH--------------------------GD--------------------------------------------------------------------------------VICPAAVHKEN-----------EDK----------WKRLSR-------QIADIILPMLAK----QQMHIDSHEALGVLNTLFEILA----PSSL---RPVDMLLRSMF--VTP--NTM--ASVSTVQLWISGILAILR-VLISQSTEDIVLS-------------RIQEL-----SFSPY-LIS--CPVINRLRDGDCN-S-----VLE-------EHSEGKQMKNLP-----E-ETFSRFLLQ--LVGIL-------LEDIV--TKQLKVEMSE-QQHTFY--CQELGTLLMCL-IHIFKSGMFRRITAAATRLFRSDG---CGGS----FYT------LDS-LNLR-ARSMITTH------------P--------------ALVLLWCQILLLVNHTD--YRWWAEVQQTPKRHSLSSTKLLSPQMSG--EEEDSDLAAKLGMCNREIVRRGALILFC-------DYVCQN---LHDS-----EHLTWLIVNHIQDLISPPR-APVQNFISAVHRKLCCQ----RL---FIQT-I---Q--SRCENLSTPTTLKKTL-QCLEGIHLSQSGA-VLTLYVD-RLLCTPFRVLA----RMVDILACR-RVEMLLAANLQSSMAQLPMEELNRIQEYLQSSGLAQRHQRLYSL--LDRFR---LSTMQDSLS------------PSPPVSSHPLDGDGHVS-------LETVSPDKDW-YIHLVKSQ----CWTRS--DSAL-----LEGAELVNRIPAE--DMSAFMMNS---EFNLS-LLAPCL-SLGMSE----------ISGGQK--------------------------------------------------------------------------------------SPLFE-AAREVTLARVSGTVQQL----P-AVHHVFQPD------LPAEPAA-------------YWSKLN------------DL-FGDAALYQSLPTLARALAQYLVVVSKLPSH--LH--------------LPP---EKEKDIVKF-VVATLEALSW--HLIREQIPLS------LDLQAGL-DC---------------CCLALQLPGLWSVVSSTEFVTHA----------------------------------CS----LIHCV---------------HFILEA-VAVQ-PG-----------------EQL---------------LSPERRTNTPKAIREEEEEVDPNTQNPKYI----TAACEMVAEMVE----------------------------SL-------------------QSVLALGHKRN---SGVPAFLT------------SVLRNIIISLARLPLVNSYTRVPPLVW----------KLGWSPKPGGD-------------FGTA------------FPEIPVEFLQEKEVFKEFIYRINTLGWTSRTQFEETWATLLGVLVTQP--------LVMEQ-EESP----PEEDTERTQINVLAVQAITSLVLSAMTVPVAGNPAVSCLEQQPR-NKPLKALDTRFGRKLSIIRGIVEQEIQAMVS--------KRENIATHHLYQAW-------DPVPSLSPAT-TGALISHEKLLLQ-----INPERELGSMSYKLGQVSIHSMW--LG--------NSITP-----LREEEWDEE--------------------------EEEEADAPAPSSPP--------TSPVNSRKHR-----AGVDIHSCSQFLLELYSRWI--------LPSSSA-RRTPAI-LISEVVRSLLVVSDLFTERNQFELMYVTLTELRRVHPSEDEILAQ----YLVPATCKAAAVL------------------------GMDKAVAE-----------------PVSRLLESTL-RSSHLPSRVGALHGVLYVLEC--------DLLDDTAKQ--------LI-PVISDYLLSNL---------------------------------------------------------------KGIAHCVN----------------I-HSQQHVLVMCATAFYLIENYPLDVG-PE---FS-------ASIIQMCGVMLSGSE-ESTPSI---------------IYHCA-------LRGLERLLLSE--------------------------QLSRLDAES-----------------------LVKLSVDRVNVHS-PHRAMAALGLMLTCMYT-------------------------------------GKEKVSP-GRTSDPNSAA-PDSESVI----V-AMERVSVLFDRIR-KGFPC-------------EARVVARILPQFLDDF---------FPPQD-------IMNKVIGEF-------------LSNQQPYPQ---FMATVVYKVFQTLHSTG--------QSSMVRDWVMLSLSN-FTQRTPVAM---ATW--SLSCFFVSASTSPWVAAILP---HVISR------------------MG----------------------------------------------KLE-QVDVNLFCL----VATDFYRHQIEEELDRR-----AFQSVF-EVVAA---PGSPYHRLLT------CLRNVHQVPTC------
>Delphinapterus_leucas_(XP_022410632.1)
--MATLEK----------------------------------------------------------------------------------LMKAFESLKSF------------QQQQQQQQQQPPPPPPQPPQPPPQAQPPPQPQSPP-----PPPPPPPPPPGP-AVAEEPLHRPKKELSATKKDRVNHCLTICE---NIVAQSLRNSPEFQKLLGIAMELFLLCSDDAESDVRMVADECLNKVIKALMDSNLPRLQLELYKEIKKNGAPRSLRAALWRFAELAHLVRP--QKCRPYLVNLLPCLTRTSKRPEE--SVQETLAAAV-PKIMASFGNFANDNEIKVLLKAFIANLKCSSPTVRRTAAGSAVSICQHSRRTQYFYSWLLSVLLGLLVPVEE-----------ERSALLILGVLLTLRYLVPLLQQQV-KDTSLKGSFG-------------------------------------------VTRKEME---VSPSTEQLVQVYELTLHY--TQHQ-DHNVVTGALELLQQLLRT--------P--PPELLRVLTTAGGIGQLTAAKAEPGCRSRSGSIVELIAG---------------------GGSSCSPVLS--RKQKGK----VLFG---------------E----------------AAALEDDS---ESRSDGSS----------PTFAASVKGEIGGELAA-S----------------SGVSTPG------------SAADSVGHDII---TEQPR-SQHTLQT-DSVDLTGCD-----------LTSGATDGDEED----ILSHSSSQMSAIPS-----------------------------------------------------------------DPAMDLN------DG-TQ--------ASSPISDSSQT------TTEGP--D----------------SAVTPSDSSEI---------------------------------------------------------------VLDGAD------SQYPGMQVGQPQD--EDEDAA--VVLPDEDAEAFRNSSI-ALQQA---------------HLL-QSMGH-SRQP-------------------SDSS--------IDKFVSRDEAAE-PGD-------------------PENKPCRIKGDIGQSSDEDSAPLV--------------HCVRLLSASF-LLTGEKHALVPDRDVRVSVKALALSCVGA-AVALHPESF-FGR------------------------------------------------------------------------------------------------------LY-------------------------------------RAPLDT------------------------------------------------------------------------------------------------------------------M-EYPEEQYVSDI---LNYIDHGDPQVRGATAILCGTLVSSI-----LSRSR-FHVGDWMG--------TVRTLTGNT-F---SLVDCIPLL---------------------------------------------------------QKTL-------KDE-SSVTC---------------------------------------KL----------ACTAVRLC---VM----SLCSSSYSEWGLQ--------------------------------------------LLTDMLALRSSSYWLVRTELLETVAEIDFRLV--------------------------------------------------SFLEAK------AENLHRRAHHYTG---------------------LLKLQERVLNNIVIYLLGDEDPRVRHVAAASLTRLVPK-------------------------LFYK----------CDQ-----GQADAV-----VAMARGQ---SSVHLKPLMHEAQPPS-----HFSASTITRIYRGYN-LLPSIT--DVTMENNLSRVIAAVSHELITSTTRALT--FGCCEALCLLSTAFPVCIWSLGWHC-G-----------------------VPPLSAS----------DESRKSC------TVGMATMILTL--LSS-------AWFPLDLSAHQ----DALILAGNLLA------------------ASAPRSLR--SSWASE---EEASPAAT-------KQEEVWPA-LG-DRTLVPMVEQLFSHLLKVVNICAHVLDDV-AP-----------------GPAI--------------KAALPSLTNPP----SLSPIR----------RKGKEKEPGEQ--VSVPVSPK------KGGEASPASRPSETSG------PVA-A-TKSSSLGSFYHLPSYLKLHDVLKATHANYKVTLDLQSNTEKFGAFLRSALDVLSQILEL--ATLQ----------------------------------------------------------------DIGKCVEEILGYLKSCFSREPVMATVCVQQLLKTLFGTNLASQF-DGLSSN--PS---KSQGRA-QRL------------------------------------------------------------------------------------------------------GSSS--VRP------------------------GLYHYCFMAPYTHFTQALADASLRNMV-QAEQDHDTSGWFDVLQKVSTQLKT----------NLTSVAKN-RADKNAIHN------HIRLFEPLVIKALKQYTTTTSVQL-QKQVLDLLAQLVQLRVNYCLLDSDQVFIGFVLKQFEYIEVGQF----------RESEAIIPNIFFFLVLLSYERY-------HSKQIIGIPKIIQLCDGIMASGRKAVTHAIPALQPIVHDLFVLR----------GTNKA-----------------------------------------DAGKELETQKEVVVSMLL-RLIQ---YHQVLEMF--ILVLQQCHKES-----------EDK----------WKRLSR-------QVADIILPMLAR----QQMHIDSHEALGVLNTLFEILA----PSSL---RPVDMLLRSMF--VTP--DTL--ASVSTAQLWIAGILAILR-VLISQSTEDIVLS-------------RIQEL-----SFSPY-LLC--CPIINRLRDGGSN-S-----VLE-------EHSEGRQTKDLP-----E-ETFSRFLLQ--LVGIL-------LEDIV--TKQLRVEMSE-QQHTFY--CQELGTLLMCL-IHIFKSGTFRRITAAASRLLT-DG---ADGS----FYG------LES-LNAW-VRSMVPTH------------P--------------ALVLLWCQILLLVSHTD--YRWWAEVQQTPRRRSLSSTKSLSPQMSG--EDEDSDVASKLGMCNREIVRRGALILFC-------DYVCQN---LHDS-----EHLTWLIVNHIQDLISLSHEPPVQDFISAVHRNSAAS----GL---FIQA-I---Q--SRCENLSTPTTLKKTL-QCLEGIHLSQSGA-VLTLYVD-KLLCTPFRVLA----HMVDTLACR-RVEMLLAANLQNSTAQLPAEELSRIQEHLQSSGLAQRHQRLYSL--LDRLR---LATAPASRG------------PAPLVTPHPLDGDGPLA-------LETVSPDKDW-YVRLVKSQ----CWTRS--DSAL-----LEGAELVNRIPPG--DLNAFMMNS---EFNLN-LLAPCL-GLGVRE----------ICAGRK--------------------------------------------------------------------------------------SPLFA-AARTATLDRVASVVQQL----P-AVHHVFQPF------LPAEPTA-------------YWSKLD------------DL-FGDAVLYRTLTTLARALAQYLLVFSRLPGH--LH--------------LPP---EKERDTVKF-VVMTLEALSW--HLIHEQIPLS------LDLQAGL-DC---------------CCLALQLPGLWSLLSSPEMVTHA----------------------------------CS----LIHCV---------------RFILEA-LVVQ-PG-----------------DQL---------------ISPERRTNPPQAAR--EDEVDSNTQNPQYV----TAACGMVAEMVE----------------------------AL-------------------PLVLALGHKRN---SSAPAFLT------------PVLKNIVISLARLPLVNSYTRVPPLVW----------KLGWSPKPGGD-------------FGTV------------FPEIPVEFLQEKEVFKEFIYRINTLGWTSRTQFEETWATLLGVLVTQP--------LVMEQ-EESP----PEEDTERTQIHVLAVQAITSLVLSAMTVPVAGNPAVSCLEQQPR-NKPLKALGTRFGRKLSIIRGIVEQEIQAMVS--------KRENIATHHLYQAW-------DPIPSLPPAT-TGALTSHDKLLLQ-----VNPERELGNTSYNLGQVSIRSVW--LG--------SSVTP-----LREEEWAEE--------------------------EE----APAPSSPP--------TSPVSARKHR-----AGVDIHSCSQFLLELYSRWI--------LPSSSA-RRTPVI-LISEVVRSLLVVSDLFTERSQFETMYLTLTELRRVHPSEDEILQQ----YLVPATCKAAAVL------------------------GMDKAVAE-----------------PVSRLLESTL-RSGHLPSRIGALHGVLYVLEC--------DLLDDTAKQ--------LI-PVISDYLLSSL---------------------------------------------------------------KGAAHCVS----------------I-HSQQHVLVMCATAFYLIENYPLDVG-PE---FS-------AAIIQMCGVMLSGSE-ESTPSI---------------VYHCV-------LRGLERLLLSE--------------------------QLSRLDTES-----------------------LVKLSVDRVNVHS-PHRAMAALGLMLTCMYT-------------------------------------GKEKISP-GRTSDPSPAA-PDSESVI----V-AMERVSVLFDRIR-KGFPC-------------EARVVARILPQFLDDF---------FPPQD-------VMNKVIGEF-------------LSNQQPYPQ---FMATVVYQVFQTLHSTG--------QSSMVRDWVMLSLSN-FTQRTPVAM---AMW--SLSCFFVSASTSPWVSAILP---HVVSR------------------MG----------------------------------------------KLE-HVDVHLFCL----VAADFYRHQIEEELDRR-----AFQSVF-EVVAA---PGNPYHRLLA------CLRNVHKVTTC------
>Taeniopygia_guttata_(XP_002195265.1)
--MATMEK----------------------------------------------------------------------------------LTKAFESLRSF------------QQQQ----------------------------------------------GPAALPEEPLQRPKKELSATKKDRVNHCLTICE---NIVAQSLRNSPEFQKLLGIAMELFLLCSEDAESDVRMVADECLNKVIKALMDSNLPRLQLELYKEIKKNGASRSLRAALWRFAELAHLVRP--QKCRPYLVNLLPCLTRISKRPEE--SVQETLAAAI-PKIMAAFGNFANDNEIKVLLKAFIANLKSSSPTIRRTAAGSAVSICQHSRRTQYFYAWLLNVLL-------------------------------------------------------------------------------------------------------------------VCSQFDFA--------------------------------------------------------------------------------------------------------------------------YLG---------------Q-----------------------------------------------------------------------------------------------------------------------------------------------------------------------------------------------------------------------------------------------------------------------------------------------------------------------------------------------------------------------------------------------VLEGAE------GQYSGMQIGQLQD--EEDEAT--NILQDDSSESFRNSSL-ALQQS---------------HLL-KTTSH-SRQP-------------------SDSS--------VDRFTSKEEAAD-AGD-------------------HENKPSRVKGDIGHYTDRDCAPLV--------------HCVRLLSASF-LLTGDKGALVPDRDVRVSVKALAVSCVGA-AVALHPESF-FSK------------------------------------------------------------------------------------------------------LY-------------------------------------KTPLEA------------------------------------------------------------------------------------------------------------------MGEEYEEQYVSDI---LNYIDHGDPQIRGATAILCGTIVNSI-----LIKSR-FDVEKWLI--------NVRSSTGNL-F---SLIDCIPLL---------------------------------------------------------QKTL-------KDE-SSVTC---------------------------------------KL----------ACTAVRHC---IM----SLCSSSYSELGLQ--------------------------------------------LIVDLLALKNSSYWLVRTELLETLAEVDFRLV--------------------------------------------------NFLEGK------TESLHRGIHHYTG---------------------LLKLQERVLENVVISLLGDEDPRVRHVAAACLMRLVPK-------------------------LFYN----------CDQ-----GQADPV-----VAVARDQ---SSVYLKLLMHETQPPS-----HFAVSTITRAYRGYN-MLQSPT--DVTMENNLSRVIAAISHALTISTTRALT--FGCCEALCLLSTTFPVCTWSVGWHC-G-----------------------VSQSSSS----------DEAQKGC------TIGMAGLVLSL--LSS-------AWFPLDLSAHQ----DALILTGNLLA------------------ASAPKCLK--NPWSAE---EDINQGAA-------KQEEPWPA-LS-DRALVTLVEQLFSHLLKVINICAHVMDDV-AP-----------------GPAV--------------KAALPSLTNPP----SLSPIR----------RKGKERESVEQ--ASVPMSPK------KSGEASPASRQTDATG------PVP-T-SKSSSVGSFYHLPSYLKLYDVLKATHANYKVTLDLQNTNEKFGCFLRSALDVLSQILEL--ATLQ----------------------------------------------------------------DIGKCVEEILGYLKSCFNREPTMATVCVQQLLKTLFGTNLASQY-DGLSSN--PS---KAQGKA-QRL------------------------------------------------------------------------------------------------------GSSN--LRP------------------------GLYHYCFMAPYTHFTQALADASLRNMV-QAEQEHDASGWFDVLQKVSTQLKT----------SISSAAKH-RADKNAIHN------HIRLFEPLVIKALKQYTTTTSVQL-QRQVLDLLAQLVQLRVNYCLLDSDQVFIGFVLKQFEYIEVGQF----------RESEAIIPNIFFFLVLLSYERY-------HSKQIIGIPKIIQLCDGIMASGRKAVTHAIPALQPIVHDLFVLR----------GTNKA-----------------------------------------DAGKELETQKEVVVSMLL-RLIQ---YHQVLEMF--ILVLQQCHKEN-----------EDK----------WKRLSR-------QIADIILPMLAK----QQMHIDSHDALGVLNTLFEILA----PSSL---RPVDMLLRSMF--VTP--KTM--ASVSTVQLWISGILAILR-VLISQSTEDIVLS-------------RIQEL-----SFSPY-LIS--CQAINRLRCGENNLS-----TPE-------ERTEVKQVKYPP-----E-ETFSRFLLQ--LVGIL-------LEDIV--TKQLKVDMNE-QQHTFY--CQELGTLLMCL-IHIFKSGMFRRITAAATRLFTGDG---SDGS----FYT------LES-LSDL-VQSMIPTH------------P--------------SLVLLWCHILLLVNYTN--YNWWSEVHQTPKRHSLSTTKLLSPHVSG--DSDESNLESKRGMCNREIVRRGALILFC-------DYVCQN---LHDS-----EHLTWLIVNHVQDLINLSHEPPVQDFISAVHRNSAAS----GL---FIQA-I---Q--SRCENLAAPTTLKKTL-QCLEGIHLSQSGA-VLTLYVD-KLLCTPFRVLA----RMVDTLACR-RVEMLLAATLQNSITQLPVEELDRIQEYLQNSGLAARHQRLYSL--LDRFR---LMVAPDTTS------------PSPLVTSHPLDGEDQPP-------LENVVLDKDW-YVSLVRSQ----CYVRS--DSAL-----LEGAELVNRIPQP--DLNSFMTSK---EFNLS-LLAPCL-SLGMNE----------LSRDQK--------------------------------------------------------------------------------------SSLFE-TVRRVTLDHVSSAVQNL----P-ANHQVFQPL------LPTEPSA-------------YWKKLS------------DI-FGDEVMYQSMMTLCRALAQYLLLLSKLPAG--LR--------------VPP---DKEGDILKF-VVMSVEALSW--HLVHDQIPLS------VDLQAGL-DC---------------CCLTLQQPSLWNLLSSATHVTYA----------------------------------CS----LINCI---------------RFIIEA-VAVE-PG-----------------NQL---------------LSPERK-NTSKPLS--EGEIDLNVQKTKHV----IAACEMIAEMVE----------------------------CL-------------------QTVLSLGHRRN---SSIPAFLT------------PVLKNIIISLARLPLVNSYTRVPPLVW----------KLGWSPKPSGD-------------FGTV------------FPEIPVEFLQEKEIFKEFIYRINTLGWISRTQFEETWATLLGVLVTQP--------IVMDQ-EENQ----QEEDTERTQINVLAVQAITSLVLSAMTIPVAGNPAVSCLEQQPR-NKALKALDTRFGRKLSVIRGIVEQEIQAMVS--------KRDNIATHHLYQAW-------DPVPSLSPAT-TGALISHEKLLLQ-----INTEREIGDMDYKLGQVSIHSIW--LG--------NNITP-----LREEEWGED--------------------------EEDENDVPAPSSPP--------TSPINTRKHR-----AGVDIHSCSQFLLELYSQWI--------LPSNPS-KRTPVI-LISEVVRSLLAVSDLFTERNQFEMMYTTLTELRKVHPSEDEILVQ----YLIPATCKAAAVL------------------------GMDKAVAE-----------------PVSRLLESTL-RSTHMPSRIGALHGILYILEC--------DLLDETAKQ--------LI-PIISEYLLSNL---------------------------------------------------------------KGVAHCVN----------------I-HNQEHILVMCAAAFYLIENYPLDVG-PE---FS-------AGIIQMCGVMVSGSD-ESTPSI---------------IYHCV-------LRGLERLLLSE--------------------------QLSRLDSES-----------------------LVKLSVDRVNVQS-PHRAMAALGLMLTCMYT-------------------------------------GKEKISP-SRIPDANPGA-PDSESVI----V-AMERVSVLFDRIR-KGFPF-------------EARVVARILPQFLDDF---------FPPQD-------VMNKVIGEF-------------LSNQQPYPQ---FMATVVYKVFQTLHSTG--------QSSMVRDWVMLSLSN-FTQRTPVAM---AMW--SLSCFFVSASTSQWISAILP---HIISR------------------MG----------------------------------------------KSE-QVDVNIFCL----VAIDFYRHQIDEELDRR-----AFQSVF-EVVAS---PGTPYHRLLT------CLQNVHKVTAC------
>Ciona_intestinalis_(NP_001342356.1)
--M---EK----------------------------------------------------------------------------------LVKSVNALKFF-----------------------------------------------------------------YGGLSSEDKTQKDALQSPNERQSHCNIVLE---SIISPSIRSLADYPGLLAVSVETLLQSCADDNADVRLNANECLNRLIKGLYEISNSKILVELYKEIKKNGHPRSLRAALDRFSRLSHNIRS--NKCRPYILNLLPCLCRISQREED--GVQETLGLSL-VKIFKILGPFASESEIQGLLASFLKNLSHKSATMRRTACVCLHSVILNCRKQNLVIGPLMNSILDILLQRNT-----------DRNT--VLGCLQALRILSPLF------ETCVPGK---------------------------------------------ISEQHI----LNEHRDLVLKVFDACVFY--LDNT-DHTIVTAALELLEHLLNE--------F--SSELASVLIVCGKLKPTSFTP-------------------------------------------------------------------------------------------------STVLPDEV---ETKATSVT------------------------------------------------------------------------------TDEVS-SLSSLASSTIEDKLSCI--------------RLLPVEDQD---------------PPS-----------------------------------------------------------------NPLLPHN------EQTSQ--------TNGATEHKDQT---------------------------------EPSDLDQT---------------------------------------------------------------ITNHDE------------DAKLPEN--GHEESLSESSLEKMASDPISTSSD-LIPVS---------------HLY-------------------------------------------------------------------------------------------ATESSTLPII--------------TLARMLCQRF-LLSMETGEVLPDKQVRVSNKNLTMNTLSQ-LVKIYPAAVCHSL------------------------------------------------------------------------------------------------------LY---------------------------------------------------------------------------------------------------------------------------------------------------------------YESSSQYMTNV---FLYSTHSDPKLRGSAVTLASVFIDAV-----VTRNR-KGIKDWFK--------NVERNSSTS-LKCPTIEDLISLI---------------------------------------------------------HGGL-------IDE-SSTTT---------------------------------------RQ----------ACSAVTSC---VH----TLLNSMYFSYGLE--------------------------------------------LLHMVVGLQSSTYWLIKVSLLELLASLNYRQI--------------------------------------------------AYLELL--------SKRDAASVKTQ-----------------------SLPHQAL-SIALKCLCDDDLRLRKTAAATIVTM-PT-------------------------SFPT----------PNE-----LYGDLL--TS-EAAEMTRQWMGGSEMRNEDEEEQSND-----AGSAKSLLKTYRGYE--MDCKN--SGSITDSLSYIVGEVSTMLTNSSNKHQT--YGCLLALKQLSIKYMVSNHPVAWGCYAVTDDRSRSSSNESETSSNSSDSKIPKRQSS----------NPNGSQQ------QFGILPFVMSL--LHS-------AWLPLDVTAHS----DALVLAGNLVA------------------GAASDGLKVFGPVAIE---DQSFEKVSVKTVT--SNARSWAT-IY-DPVLGSYANQLFTHLTRLSSIMHHVISEV-TP-----------------SPPN--------------KSVLPNIAPGN----IPSPIK----------RKEK--APGEQNRSSPPLTRKLLP---TSSLGKPGNKENQDEK------PTK------KLIGSFYNNRTLMRLFDQLTGSYKNYKVSLEF-GCDDRFCSFLSSTLDVLSQVLEL--AVFQ----------------------------------------------------------------DIGSYTEELLNYMKSLFTVEPTLTIQSVQQLLKALFGTNLVSNMIPHDDSK--PP---NPPTSP-ILL------------------------------------------------------------------------------------------------------NSTA-----------------------------GFYHQIFHHPLNHLTMAIANSSFHHSLQTKSPPKENDGWFGSIKK---KVEK----------KLNDVSKNSKGSKSSIQN------YIRLFEILVIKSLKLYTTTSSVEFQQKHVLNLLAQLVQLRVNYCMLDSDQVFINFIIKQFESIEGGLV----------RGSESLIPHVFFFLVLLSYERY-------RTKAVITMPKIIQLCDGLMASGQGSASHVIPAMQPIIHDIYVVR----------ASSKN-----------------------------------------EP-PEVTTQREVVQFTLL-KLLQ---HPQVFKML--ITILVHGRREN-----------VEK----------WKKYSR-------QVADVLLPLLSQ----LKVNVTSHDDVSTLHSLFEAIS----PSAL---RPIGLLMDLLL--KMP--KSL--NSISHIHRWLTNILVLLR-VLICQASEHDILD-------------NIDLS-----KVKIK-HMT--CTHMEYLHSDQ---T-----SQE-------EEEQNMNEVFSP-----A-DILAMFFHQ--VIGSC-------CSTLLHYSTNPRTKSDE-SSQILL--SQQINELFLAL-TYIHRSGSFKNLTSACKKVSSTN----LNG-----FYT------SDQ-MVST-FLHLTYSH------------P--------------IITVMWAQYLSHFVPVT--AQFWENFTGCKDTNDFP--------------------------LNRNIVKKGCVILLA-------DYVCQN---SNQS-----ELSLWLAEHHVNDIIMMSEEPPVQDFLTSVHLGAEES----AC---LIKA-I---SKLSKTQQNIKVSFILRIL-KCLSGVSIKSSES-LISLLLSPKFLFSPVRRVF----AASLLFLQS-TVENILELNKEEALEIIPTE----FTQNLMQKGESLKEKSQYIL--FCDLI---SQLHSHVTG------------EQPITSEKP---GPTIQ-------ALMEKPNQNW-FNSVILSCLDENRWT-------------PECARVLACADFD--DIIDIQGNN---NFTAQ-HLASCL-YNGIHE----------VTSMHGALIPYPEDKT----------------------------------------------------------------------------SNLLA-ASLLTLDKKIKAVLEIT----P-GNTEFDTPL------MDNSNTE------------------I------------KF-IGDKNFQQNLMWLNRCLVNMLKFHHILPTQ--YQ--------------LPN---VNSNDYLNI-IVLGFKVTQY--GIHKGKIPSL------QDIVCVL-ES---------------LQQALAVQSLHAM-----FINEV----------------------------------KW----MLQTV---------------QVLFTI-MEIY-IG-----------------RIS---------------YEP---PYLPSCID--KEEASSIYNNSSNP----LSSCIKLYQML---------------------------------------------------SLFRRQHKNKEMFAKIPTYIV------------RPINNIILHLATSPLFKNYVRTPLVVW----------TFGWNPALGGD-------------TGTS------------LPEIPSDFLQEKEVLQEYIAIVNQIGWTKRTEFEETWASLLGVLVSQP--------VVSDE---------SSGEAMHTEISSLAIRGLTSLVVDCALYPECGRKATSKYQVFYR-HPTFKLGNTKAGRQLLKVRGILDDESRFMTQ--------RKSHQDTHHQNTSL-------NDSSNLSSSLQSNKWIT------------MNTERVLSSSAYGLAQSSVRSFH--LL--------HGITP-----MKEELYDGDYDSATMHSFEYDNSLSNDGSDVSDMFETSEAETPDVPTNP--------APPLSPLRIR-----DGVDVHSCVQFLLELYTEWFRTTAQTNQISGSSSTIARP---LLCECVRSLLLISDLFTEKQQFEWMFVALTTLHNAQPADDDILMQ----YITPSMCKAGSVL------------------------GLNSETSE-----------------NVLRVLEPSL-RSTLLSCRTSALVGLLQCIES---------YPNPNLRG--------II-DLASQFIPPNF---------------------------------------------------------------VAISTCPS----------------L-FNEDYVVLLASVAFYIIEKCHDAVM-PE---FT-------SVIIQACTLIISSRDVTSVQSR---------------VFHSV-------THGLQRLILSF--------------------------SISASECDS-----------------------ILKVAAEQVHTNPWLPRATAACGLMMTCMYC-------------------------------------GRMRISSNPDHGSPHGGS-PEHEDVVESRLL-AMERVTLLFERIR-KGYPH-------------EARVMSKVLPSMLDDF---------FPAQD-------IMNKIIAEF-------------ISTLQPFPA---SVAQILYEVFQSLLERD--------QSHLVQEWVMLSLGN-AIQRTPLQT---AVW--CLTCLFSSASTNRWISSMVP---LIISR------------------VH----------------------------------------------DPTLDVNWTFFCK----AAVDFYTCQLSEELDRR-----SFHAIF-STSSSSREPGSPYKLLLD------CISRINGEQGILQ----
>Exaiptasia_pallida_(XP_020898202.1)
MSLAAADK----------------------------------------------------------------------------------LLKIFEALKNY------------------------------------------------------------RDGIPVVDSNPLAK-KKEVLLSKKDRFLHIGTIPD---LVCSTQIKGLQEFPKLLAIAVDSLLASCNDDESDVRLVAGEALNKLLKDLIDSNLSRLLVELYKEIKKNDAARSLKVALTRFADIAHLIRP--QKCRPFVANLLPCLGRICTRTED--QIQEALGIAI-QKIFPVLGSFTSDVEVKQLMKAFIPNLKSNQATARRTASSCLAIICQHSRKPTMFYEWLMNILLGMVLPLQD-----------SKPSHVYLGVLNCLRQLIPHLEDSFSKDDSLKGSFG---------------------------------SYXSLSVNGSIGQKEVN---L----KQLLQIYEVIMQC--TRHS-DHNVINAALETLHQLLRT--------P--PTPLLTVLLSKDGITPS-------------------------------------------------------------------IK---------------P----------------DTVAGDDL---ESTSE--------------------RDSAVGDLDN--------------------LSTP-----------------PQDVDSV---SDITSTSDFSSRD-DXVS----------------VTTTLSTADSTD----ELTK---QISTLTT-----------------------------------------------------------------NQSPDIK------DSTTD--------LEMDESESEDTFGSKILNLSGP--R----------------PSRSLSDPGVL-------------------------------------------------------------------PD------EEDNNQSVGASHN--DDSHLE--TEIPDNP----------IHESD---------------RLN-DDLGE-LSQV-------------------SESL--------RTESVNTQEVRV-LVE-------------------SSFEIDAVACE--------GVPMV--------------HIVRVMS-SF-LLSGRPGEVLXDSNVRVSVKSLALSCIAQ-AVRLHPESF-LVG------------------------------------------------------------------------------------------------------I---------------------------------------LPNST------------------------------------------------------------------------------------------------------------------T----KDQLIRDI---LLFNAHPDPQLRGGLASVLSHLIAAG-----LKKGR-LNFNQWSE--------TCCSEHNTAVL---SVERVVSVL---------------------------------------------------------GGIL-------QDD-SPVSV---------------------------------------RQ----------ACSALKGC---FH----VLCASEHCHLVQD--------------------------------------------LIDVIIQLRKNTYWLVKVEVLELVEAMDFKLI--------------------------------------------------AYLESN--KSFHSKEITEKCLNYTS------------------------IQDTVLYDVVFAMLSDDDGRVRHAAANCCVKLVPK-------------------------LLMT----------MGN-----MKQQAI-----SRTVCNR-------------------------LDELNISKDHQ---------Q--NSNILQNLSKLVSMATEMLNHTTSKFQM--VGCIHLLHVLAQSFPVASYPGAWGC-TVAIHC------------------SSPASPHFSGKGTPPRPGSPNMCC------RGGGGALSFAVSSVTT-------SWIAYDLVAHQ----NLLQLAGQLLF------------------GIAASGIQ--LSVKMN---QHSEETSS-------STHEAWNV-FS-DISVAPIAEKLIVHLLRVLNIFSHLIDGIMTP-----------------GAHSFKINFPGQNKDKDKTAHSPSSTSSPQSTSSPTPIQHVSAVPKRLLKSKRTMSEADL--ASADKSPS------KSGGGG-QGTDSEPAH------PHT-P-TPKSTSGTFHNLPHYMKLFDVMKGAFCNYQVSL---APQDKFVSFLQNTLDVLSHFMEI--LSFT----------------------------------------------------------------DINKHFEEILGYLQVCVKVEPCKTLLSVQQLLRVMFGVNAVSQA-DLVQSAVFPSCLERTLITL-PTI------------------------------------------------------------------------------------------------------GSSSDDDNS------------------------GXYKELFEFPQMLYRQSIEKVILKDEEGESSLKRGIGSLFKKIRKRTGSLIR----------PSVKIDK-----QSPIHS------YIRLFEPLVIRALKEFTITTSISL-QQQVLSLLAQLIKLRVNYALLDADQVFITYIQKQFEFVDAGQI----------KDCDVLLPFVFQFLVLLSYDCFQPKFN--QAKAIVGMPKVIQLCDGLMASGQSAKTHAIPALQPIVHDLFMLR----------TLGKA-----------------------------------------DTAKEVETQREVVVSMLL-RFVQ---YSEVLEML--TIVLNCYQRED-----------DDK----------WKKM---------------------------------------------------------------------------------------------------------------------------------------------------CDVLQRLEDDT---I-----CEQ-------DLKMQEQQAETP-----E-KIFSMFLLQ--AMFIT-------VQRIV--MLSNAADINGLESSIFL--HKQFCRLAVSV-NHMFKSENYSRVTMATSCLLNNKP---LH------QYI------VK--INAS-LANIIPTH------------P--------------LIVLHWADILRCLSYDN--SAYWYNLIQT----SLPA------------HQDAKEAHDLIQPINREITKQAAILLYC-------DLLVAK---ETDQPGSSLTEVSVLLQSYLEDLIELDHETPVAKLLSILHRSEDGSRTLLET---FIAS-Y---T--LQSKKQEREITFTRHLVSCLSNVHSSQTCL-LLKILAE-FFFDSHCRSIT----XHVEGIICK-RLDVEIS-RLKDPNNETSAEELTAVCNLMASKKHIQRNPRLYSL--VHHIL---QSSKPDIXC------------SAQLVS------------------SMTTTIDQEW-YSRLVSHC----CFASGAQDSSLKPRNSQETIHLLSALSFT--AVCNIMSDQ---AFDIS-LLEDCI-LHGVERTIQFTCRRLSIEGNVSKPYEN---------------------------------------------------------------------------------TEHFE-ST-GVDHLLLAAKLTMF----R-HMYXVVNDV------MTTVPCEAQDEGNTSTRXVINKDKFM------------AF-YKDKE--HCILDLARAIVSYCTVVVSLPRQ--CN--------------LSQ---EEINCLCRF-IFLPLTMLYN--KFVAGELPST------FELKIVL-NC---------------LGKLLMMDYT-QSVNNVEYVTLI----------------------------------CQ----AINQV---------------YTLIKA-VSLN-GC-----------------EKL---------------VH-ESNENSSQQASEREDEFQS-------I----TVACDQISDLIS----------------------------YT-------------------YTYLRPGSHSC---SVLPQFLY------------EPFRLTFLGLARRPLVNSYARTPPIVW----------KLGWMPTPEGP-------------LKTE------------LPPLPIEILKEKDVLNEFVMRVNILGWINRQQFEETWAALLGVLSSPP--------LP----ENVT----PEEDMEASHSCCLAVRCIASLLLQTTLYPYPGNCSASGYLHSPR-HRDLPFLGSRAGKKLSVVRGLVEEEFVNTCCIGAGRSYLTREDI-RHEQSASF-------RRSNSFITSHGNTSTWTSNKLIFDNPLYGLNIDRILGFHEYTFGQLSI----------------NGLHS-----QAQAQLQEY--------------------------PDSEDDAAVVISMP--------RMPKPEK----------LDIRSCLQFLLELFEQWM--------SPYVQP--KTPLM-LLSEATKALVVFSDLFIDGHHFEWVLNTLLDLYQNHPTEDDLLTQ----YSLPVICKALAFL------------------------KMEGQTAE-----------------KVCKIIETSL-KSPHIPLQMSGLYGAMYILES--------H-VPSVAAI--------LI-PTLTEHLSKRL---------------------------------------------------------------NSLQNAV-----------------M-FAQQHLLVMWSAVFYLIEHYNDEISDAD---FK-------PNVLKVAVRLASSNE-ESTPLA---------------VYHAI-------MRGLERLVVSF--------------------------ALSSTESDS-----------------------LVKLSADRLSMQN-PQRSISALGLLITCMYT-------------------------------------GKLTQESHGIYPQPDTTEFPXEDRLL----I-AMERVTVLFDRIR-KGFPS-------------EAQIVSRVLPRLLLDF---------FPSQE-------IMNKVIGEF-------------LSSQQPHPE---LMAEVLFKVFEGLHSQG--------QQSEVSDWVVLSLGS-FVQRTPLSM---AVW--SLSCFFISASTSRWIRALFP---HILGR------------------MN----------------------------------------------KLE-EIDKKYFCA----FAVDFYRNQNLDDSQKK-----NFLTTF-KRVAT---PGTPYYLLTA-----ACEK--------------
>Hydra_vulgaris_(XP_012554583.1)
--MA--DK----------------------------------------------------------------------------------IVKAFEALRNH----------------------------------------------------YLQEPTHTLTQVQTSESDGAVIKKKDALLSVRERISHCNTIAD---FLPLSSVKDISDFPRLFTLAIELLLICCDDNEADVRLLAGECLNKIMKGFLHSNIGRIQVELYKEIKKNGSSRSLRAAM--------------Q--RPYVANLLPCIVKIAKREDD--AIQETLGVMM-SKLCPVIGKFMNEDDVK---------------------------------------------------------------------------------------------------------------------------------------------------------------------IYEVTMFC--TKHG-DHNIVTAALETLNQILLC--------Q--AKFLTSILLSPTGIAA-----------TITGQLPDLLDE---------------------SLSS------------------SQMG--------------------------------DSGLSNDL---YSLSSSTS----------DIFNSKKSDD---DIAE-S-------------------------------------------------SLEPS-VNNLWEV-PKID----------------YFSNIMITDKND----FV--STESISSYNL-----------------------------------------------------------------DVPNDFE------GG----------------LDLPRT------YTQG--------------------SMVN----------------------------------------------------------------------IESHTD------GYVTDQSFGIDSQ--DDLSSC--TFEDPRQKDLLNKDSFVALQ-----------------SLF-------NFDP-------------------VSCT--------------------------------------------------------------GVPAL--------------HCVRVMC-SF-LLQGKPGCVLPDNQTRVSVKALALSCICS-ALKIFPEAF-VAK---------------------------------------------------------------------------------------------------------------------------------------------ALPDDI--------------------------------------------------------------------------------------------------------------------DFSNGQLVRDI---MLFSTHDDPHLRGLVAAIVSSFICCT-----VKQAG-GEFTNWID--------KVTTFYETDLL---DLKQVINVL---------------------------------------------------------LVIL-------NDE-SATAV---------------------------------------KQ----------CCQAISQC---IH----AILESTCNLLGYE--------------------------------------------LVWKLLDHSSSTYWLVKVEIMEIFQVLNYPLL--------------------------------------------------HILQNS---WVHLKSIPRINVKHAS------------------------IQDQVI-DVLLKLLGDEDPRVRSKAASALVNVVPK-------------------------LY------------CPNE---------------INICCLP------------------------SLSVHVLNN---------------KNSIHTNLTYLLRKLMLHQKKFSLKYVQ--LGCLECFYLLSISYPVSLHPFSWEM-------------------------LPGYSVKESQSS-----NNFRKKLDFSEVQKSSLGLLVFTLDQLSS-------SWIGLDLVAHE----QALKLSVHLLC------------------GASKRYLNDKAQLSKE--HNQSNLLDTA------VGENMWSS-LG-NAELTSCAQKLFLHLLKLFSILLHVIEQI-NPLILKNKDKVPDSVSSPQQPLT--------------TGVTPTSNSPR----KFSIVK----------SATKKQEAESEKLKASEKDPNLPNL--KDPNFPNLNHDSKVTS------PYTHVFDKNEKLGFFQSSPHFMNIYVMLKGVFKNYQVS-PVSSSLDKFTSFVKSVLETFSMLLEL--ATFV----------------------------------------------------------------ELGPYVEEILEYIKTTVLVDEEASFLALQQLLKGLFGTNAANQP-ETFKLPESTQQLVKYHGDP-TYF------------------------------------------------------------------------------------------------------YEENNFSNS--------LEYETE----------DVFESCFLVPYNHVYESLKRVP------QVVENRSRAVSFLKSFKNPFTANR----------PLDKVSKE---KMSSIQS------YIRMFEPLVIRALKSYTTTSSTSL-QCQTIHLIDQLIRLRVNYSLLDSDQVFIGYVLKQFELVEQGQI----------RNPELFIPTVFQFLVLLSYECFQPKFT--QAKAIIGMPRIMRLCDSVMACGQPVHLYAIPALKPIVQDLFGSS----------SQVRS-----------------------------------------DSGKDLDIQREVVVSMLL-RVIH---YPQVLTML--RHVLINS-KAD-----------DER----------WKRLSR-------QIIDTLLPSLAK----LELTVDTLSDLYLLFDLFDSVA----PLAL---RPADIILKSMFTLTTP-------TTCQEEIRMIAAVISLLR-TLIMQNSEEIILS-------------HIPSF-----DTSQT-LFS---GVLDQEKIAGSS-----------------IDSDTAATNY-----------LAAFLLN--ILSMA-------INNVC--QRYGEVTIYN-THVSLL--VQTLRVFLSLL-TYIGKSGSFKKLTSVLLSLLVFSK---TPNT-----SS------LHIQLTMK-LSGIKSLE------------P--------------QLFLLWVYFIHSLGLMN--FDFWMQCMNHTKEKHYCTWKY-------------------------DLIDQATFLLHC-------DLMTAK---LKDL-----AYPSFIL------------------------RNTALS----QC---LLSM-L---S--DAVSTIMEKHLIMKSLLVLLEHVELGLSAN-VIYFLLS-LLPSIKIYGLA----RKAETLACR-RMEYL--QSLDDQDYKLPIENLEKFSDVAIHN---KRYPRLCSL--IKRVT---KQKVSEK------------------IVSHPLD-LVAVD-------LKKFSIDENW-MVDFVQKL----CFCDP--GNEQE-A--VCSIYLLSSLKNQ--VANGILENQ---KFSVV-LLETLLRETSFRD----------VRKSKK--------------------------------------------------------------------------------------SDL------------------EL----S------------------------------------YSYEYS------------QI-------------------------------------------------LPP---ENQD----Y-------------LFTSAKTSLI------KHIKCFL-DD---------------LRLFVEHDSF-------QYVSYN----------------------------------VN-------------------------------------------------------------------------------------------------------------------------------------------------------------------------------------------FLK-----------------------------------------------------------------------------------------------NSLSDKNLLTKYQYLVR---------------------------------------------------------CVLQI-----------LYP-------SCYFNQPS----------------------------------------------------------------------------------------------------------------------------------------------------------------------------------------------------------------------------------------------------------------------------------------------------------YL----------------------------------------TKE-----------------DISKILE------------------------------------------------------------------------------------------------------------------------------------------------------------------------LVLVYP---------------------------------------------------------YVC-----------------------------------------------------------------------------MLQVETNKICVTS-IQQCFHSFGLV-------------------------------------------G-----------------------------I--------------------------------------------------------------------------------------------------------FIMTILYT-------------------------------------------------------YVPIYINPWN-------------------------------------------------------------------------------KEK------------------------------------------------------------------------------------
>Echinococcus_multilocularis_(CDS43612.1)
MSYSSYEG---------------------------------------------------------------------------------RLLEVFSHFGMI------------QKDASEE-------------------------------------------GEDALISVILKIPKTRLLKDIGQLTEAYLAM---------QSLNPSNAVNYLSFVTGTLFELVS-HPDPDVRTAADEGINQIVKFANIHLVQCVICEVFLEIKRSLHARSLSSALRKFSACIGQINP--KKRRIYAVNILPALNGLINREEE--MVWDCFAETIEPIAIFIFPHTSQQELITLLLRGLLERVECDKNYIRRSAATILASSVVHSRLPHELSYLLIQQLVGRVLVLKQRFLLRGSGGMVATAAVGLQGCLCTLRNLASLYSRI--PTTALVNE---------------------------------------------RTKSKGR---PSPSTYLSASLIDLGVGIADFANW--------SRESLEFFWWS-------------------------------------------VVRLL---------------------------CLQLAC--RKHQASSSSTMVCT---------------------------------AAL-------ECLLEILS----------STPAGRPITELPEGFQE-----------------------------------------ALGAFCS---TTWPHSPSAVLHL-DDYD----------------SSVDASDADDVS--------SVTSHSAIPL-----------------------------------------------------------------TSTIVES------EG-EK--------VSLVKRNLLPP------TSSTP--A----------------QRETEAPPSDL---------------------------------------------------------------PLDAPD-----------------------------GPEFEDENEIVATSSL-----------------------------H-------------------------------------------------------------------------------------------------------------SFLGLFAHRFGLLSGAQ------LTARAAAQSLAVACLAKLSLTLPPELF-FEP------------------------------------------------------------------------------------------------------LS-------------------------------------------------------------------------------------------------------------------------------------------------------------EEEGEEKKAVTGIEMALHLMHHSDPQVRGNACLLVGNILHST--------AT-YALIK-----------PTSSLNMHQHL---QIYRLISGL---------------------------------------------------------DDLL-------ASERSGITY---------------------------------------RM----------ALKALRSCANTLL---HLPAVTSTVDMETESASVRLLQC-----------------------------------IASRLVDCARHPYRLVRRETLLLVAGLDWDQL--------------------------------------------------EHLERAWF----GRHRNRTSTRLVA----------------------ATPLSIVAWNECLRLFADADRSLGREAFHSLLALAKRTPSADLQRTQMSGVDLESVDTVAAHLFEHSALTGQNAVACDLPVAQ-GNYTPI-----VSGFTDDLRCVTKNLPVYLRFSAPPSPSTQLKSSTTHRRRLWR-HR-HIRGLHRVFRELVDSFLELSPVCDSPENRSMMHSLI--FGLAELL----GRPPITSNHLLWYT-P-----------------------SPFPQPL----------DEGNENT--------GVSPARFALQHYQRRPKMALLLWHCISQLAISPLALTDLALQAQLLC------------------LASGCALR----WGVSSLLEGSVPAGG-------KME------LHHDHAFTRASGALLKHVIKLLAMFWHVFKGV-KP-----------------SSTASTTSTNIISNFV--GGNLATSSVPF----ASASIG------------GASAGPSTI--VTTTITTSQTKSKSIFGLQFVQTTETEEEE------NRL-VLGSRETHGYFADSLEYMQLYNTIRASFEAFKSSFSEPSTEDLTMNLLAATLLAFSRLMEV--LRFA----------------------------------------------------------------EVVTWVEEVLCYLEAAFVWSPTLVLDAAVNLLRALFGTNLTSIW-NPELADKFRS---VLDPKTSTMT------------------------------------------------------------------------------------------------------GADG--LDV------------------------QIRHLC----EAHFEIAEKFCSFNTIG------RSFLDWLYAARQFNQPAML----------RPSSLPSN-IQQPNLAY-------YIRLFEPLVLQCLHEYHLRTDAAV-QAKILHILTVLIELGVNYSQLDEEFRFLKTVMAQCESMQHDNATASYNHKTSSKEVTQLVSNMFQFFVALTHEKKISLGTTSDAKAVLSLSEVVHLVGVLAAGGVDVDSFVVPALAPLIIDVYVVR----------GVQYRSALRVKWQNSQQQRLID------------------LKDQLFKDLCDWNAHREHLLGFLMPKFIG---HSRIFDFL--CVILEDASLTDAVLKVPFDAGSDST----------ANKTAT-------EICRHFLSALAD----CRLTIDTCGDVEAYLRLIKRLALPPWPTAVIHDFLLRQLIPILF--HRPAQGFFFKESLEQSHRWIACKFVCLR-FLLLLAIKQP-------------------------------------STLLPALREFG---A-----CGE----------------ADP-----R-TVLFGHLLD--LLETTCEALLAHLPDFV--DEVISNSSSP-STGEAY--PAFIGQLLLALELEILTFGRLHALSPSEIPQEKVER--------------------LDE-LLMI-YGRLK---------------P--------------LPLILWHQI-------------RIELFRNLSRNDLHTAPY-----------------HRNSVC----FRRTVFLL---------NFRSKQ---DEPT-----DDLNF---SPAADLLSLLKTSEVHGMIASVKDVEKRSVLLKEVLSTLITG-VNDAK--TPTEAVALLEDLKKLT-QELSGLIAHKSDR-KAVLLS--LLLPIEKWFFPTSQYLIFKLPAIRREMELLLATCLR----EIDKSKMDEIPETLATF-LASLDLPTTTF--FTRKLPDALTDLRHRFS------------RAVNSEATASNREGHF--------VESLI------EAVLQKSL----RVSTK--DAGL-----LAAKLLQLRRAKGGANLPEAVPPR---------LLQHIV-RLGFVE----------TMKRFNNDDVGTFGT-----------------------------------------------------------------------------DPLWQ-LGKELLFKRLSTFSERA----D-GKESFLDSSQRQLAGIAAATTD-------------FLLLST------------RLPLPSACSKDEINSISAFLCYLMQNFIHLTSE--IKF-------------LRPCLLSLPLLTLRLSVVLSASSDSK--DLDFGKLPLE----TFVQFAEAL-D----------------VSASLSRPATLMDSHPSVEVNDD----------------------------------DTRLDHLISRL---------------RCLL---VPRQ-PG--IFRFTTSAYTLTRFTEVL---------------NSFAANAGTTSGVVGGVGASDKSRVALASV----MGLCRLSPA-------------------------------GL-------------------RYAHALKMDSTDIAGQFSAFLI--------------------ALCRRPEVMFRLRQPSAFT----------HLAMGDTATND-------------TGGGDGCDSYTNGHQWNPDRVIEM--DRDALAEASSWFLSLGWLNRSMFESTWNALLAVCTPPPPPPSPSSSLDVEM-EENPFVNSKEELVEINHCRVLGLNALTRLLLNAAHRPRPGDPLNSSPLHQPRLSLPPQFMHTRLGGRIGCVLSRLDQEARTWFYDIPSTNAVIGSDAGKSEECLSWLSTNLDLEHPADLDSVANQVPIECLVKWMLHSLSEPVGFEADT-IFSCLQSLRLVHHAW--------------LRP-----LEERLLNRARGLGEAGSTASTSSQRKKFVQFFKRNVRSSSSLDSTPHPPLAFGESILLTGVLSSGDKAFTE-SSTEVESVDESLLTVPE-----------IVASSD-QLVPSLSVLTAVVKSAVLCSDLFTTREQFLWLVGCLQAVYQNLPRIEEGFEAPIYIWLTTGLARCTAVLEATMLPGTEFGAIPPTASSTEAEEGTDGAATAAPQQHHSAPILLTANLQAAVSVATAAMGSTAAVPLQDAGLRAAMDLLQA--------ALLLRATRHPALQQPTLLANPPTGSLLLNSLLIQVCLYLDSRLDNLFESEATLEKRWSTTKDSGFASLRIAGSGGSSGVAKITAGLVRTASTSGRGVNSALNRAADIPFKPRPPTEWAAECTASHQCTVLATAFYIVEQFSPLVT-NESTALSRLIPRLINHLVRLANAMLRDTSPVFTPPMRLAEVFKNHFADTQATLVCADSVVVAWTRGMQRLLLSG--------------------------TLRREECEM-----------------------LAKQAAERLSCANSMRLRLLALSLLTTNLYV---------------------------LNADFLLRASPDRSVSANGDGGIKSSLDQPSTDVLL----STSTEYLTSLWQCLRGLGSPTNRPPPIGSHTSPLEARCISLSLSSFLEDLGRCLLAAASSPSPSFSTILGGLVNKAVAEV-------------ARTDQAYVR---LATAVLRAAVVTVCGVQ-------RGAKVARELVLLTLPSILHQTSPRALRCHSYWVAAVCTLLLECGTELNCETIHS---ILAIS------------------LAHLPSPEWF--------------------------------------QWE-ERDEEKQCLDLLRAASFLLPPSSSSSTEDG-----GFRDHFLDILRT---AAAAPNSLEP------CATADGLAGICEAMKKI
>Ceratitis_capitata_(XP_023159121.1)
MDKSVVNQ----------------------------------------------------------------------------------FTSYVEQLRNT-------------------------------------------------------------------------------ECSQKEKITCFQHIAE---CIMSPMLASHINYATHINMATTVLLLFCEDLDPVVRMNAEENLNRIFRALEKTRVSRILMDLYGEIKRNGNQRSLRICLNLFAYYAPQIRE--KNIKWYAVRLLPCLQTIAQRKET--QLCETLCEFV-KNFGKYLQMGLTDSESCKLFEAFMANIGVECAVKRRCSAQNCISLIENSRNKSLMAKHGLSKAFEFLLL--------------DQQQHNVVGVLGFLRLLLPLIIYGFGTDCTDDGDDGHSTHTHTHTAGNKGKANSNGTQRRCTGKTTAAAAAAEAEVKTTTTTTTTTTVPINTECRQIIEMFDYCLHLLNISTATQHSIINAALEVINAVLQAIDVASSNSSNNNNDILKSLQATLGNQQLQHAEYLRRRKSLKNQIFQLRNYEVAATVTATATATVPASHRVLSSSAEMPVLSIPKWEKGS----VGVGTLTESTGKDDDDSEGEVVLRRAPNMRFTGRSVSECVIDEDDDETHRTALSTDLVAAAHTNVNAVTDAITDAIGGEVYADGVVGVLVDLDDDDFTTLSEINEPQQLRASTAVAMVPPSYALVVDNLIDA-IDAPTTTTAEKAEEENKKAANAQ-----------AASNTSCSNRTN-----ISAMQTKIQGMQPQNEQQRRQQQQQQQQQQHHNEQQMLERQVYPQNLLTAPSQIGTVGFGLGVDVDGDGAGIAGGSGDDKSQHLS------DIDNESFNSIDFEAEITIAGMTGT-AGRSSADASP--T----------------TATTTTTTANVERKPDETS--------------AAAAGDSAAGNKLSSSSDTIGSFFNN---------------LISNAA--SESVSKLFRPSAGARAT--PTKSAP--PPTAKDKAEVTSITST-AVSTAPADSISLISTASSCNKML-DSSNSAAADPQSDSIHTYTHSIASSSLGLHDDT--------VSTALLVDNSLHSAAEIDAEGMSVQAEKEEVERRIPNVNPFLTEKSLAQKTANGQLSLLTLKIGTLFEQTIIRYTARLIAARF-LLTGQANGLLNDTQIRISIKSLSLSVLAH-CVRFDPEVLQLPLEITEQELLLVSQQLPSVNATAAAQSSSKCSSVSVSPQSDDNVSGSSSNLGKDYEHLDAVDFIKNSNVHTPVKGPAAPTKDLPIKSLPLEIKDDHFGKSTCEYLY-------------------------------------NPPLELSKSADPVLMSQQVRDTANRQTSKQQALSKSEIIESKSQQQQQPQRKPPSSQSSPYRVTECVEDTPPQMLPPRPPKRTKSQRKSIAAATATVAALMQIDEHIGGVGRTMPDSATATLQHHQQQQLTDI---LLYYNHPDPMLRGGVQQIIGGFLQAVGLKDFGLNLK-LNIQHLLAMLVKGLQDDIHTVVIQALN---AFEKIFPCVVSKYLILPTAYHQHSQQLQQQQQQQQQQQQQQVQANY--------------------TQSTTAEPVEVADK-SGRKCHANAAGQVPQQQQRQENTNDATKSSYYTHATSSKSPAMAKL--TSSSSAAAAASASKTCPRVLFNDNDALIAALLNDFQLQ-SKSNRNGIDNTTNTNDTNTQPQTGSNTSNALPPPVAFRISPKLLLNKLRLCHYNKYWLVQNKYAEVISNLNYAALHGACNDCHGYCCGGSAYLGCVCDAGCGDDGGDHGFDEVLVGNAAGGGDGGSVFDVAAVNNPVNATLPDGAGKAAP--TTTNETANVGDMLYNIADDSVCIYESQFLDELLQLIGDDDFRVRENAAVCLCRFIIQ-------------------------NAKR----------KQQ-----QQQQQQ-----QHQQQNN----------EIYTASPAA-------STNKIDNQYSGVSAFGDDKSLSPATYETNFNLLWDFFDYHLFSGLPLQLRNLFRAVSAPSLPPTTITAAEVTATAAA-------------------------ASALVGDCAGDFSFVLPQRQRRE-------EEKLLAKVLYR--MTN-------KLMELEDKNAQ----FGIIYTLKMLL----------------------------EHFNFI------------------DYQRAW---MEFNFIEICQRFSYYNYATAVDLACQNDLIDV-TGKLLA-------------GYIL--------------ASTLSADQPERPLQLQLDQLL----------VHIMKILNIYY-----HLITQ------QKPQLFVKVQKSDIFV------NAK-ELALVQSNGYFGSDYIYIKLYNILRSANDSYKITIN-QESGRLLISLLRTCLNALSLCIELRAHTHHAPLPAGTPTGSHTPSHVHGGGAGKQRGSNSPNSGAATTETTPIHGPNLGGSGQSVGSPTVFPSSAILKLIEEILQYLGKLVNYAPGECIACLRQLLKYLFGQNYGNQQREYYATFIRPYFVVRSKGQQLQQQQLLARQLQQQHLTPQKQKQQKWSAHNNNKQQQPETQWGAGSRRSSKGTQGGGSVGGEHQQAMTVLHAINSSVTTTPPATTSVTTPAAFGVVSSAAATAASLRGAAGDGLSP-----------PTTTTSTVTHNEANIIGT--QATYANPGQAPIDFGHATV--SGGAAVASSNNLNQLHLTSTEYYRLMGELFASGLNLQVTTKS-ERASECVK-------HIKLFEPLVIHCLMLFLKSNARV--QAPILELLSQLLELNVTYSVLDSKNVIFDQILNNLDLIENGIV----------RNGSIIIPPMIKFLILLTHK---------SDRKLITIPKIISITNNLLANN-AVLDCAVLALKSLAYEIFFMPP--------VGGNAALHTLADYRAPFQSPVTRSPVQQRRHAAEEAAAAAAAAEALLASSRELDTQKEVVLGMLE-KFVAANELQRVVGLL--LL-RERCAQQM-----------ERRGEGFDVDSAEKQSSGCNFESTLLQDPSVVFALVCRAMCDGRLVVYNWRDFHLLESCFKNYS----KYVLADSKNFLALLQLFL--TEGVEQNF--SALAHATIILANVILKTE-EIYLVNHIKLYLKNHPAVEERERSRNQQQEQ-----QKAAHWLLD--GPSTSTAAARAAA-S-----AFG---------SAATSSGSIS-----EINYFAKVLCE--KLENC-------LDAVTGSAKTTTTTSNA-CGDMAY--SLLVSRFVAAL-HEVCCRSRHKDALQSVFRLLLAES---ALLDKYCNFLT------MDQQQTEK-RGAYVGARTEAGNVDDNSSIQPPVSCVLAATGQALQLQLEVLKLLSAMKLLDP-VVMLQLLKQQKQR-------AYQQQRGG--QRELQMVTNKERVKGYDNMQRTLLSEICQQNSDARDWSVQQVRQLLESGGG--AVLNFLITENFAFISDLCE---------VAAGEVETS----GA---VWLNAL---L--QHANALN-----KHTI-YALPPFLLNLCNASCINENYD----------------VEVVLLSLQ-LLHRLHSRSKNSRALQVRLERVARRLVFNCSSAMVKRQQLLKQLRELAGER---LTAMEEGGSSSTFWQQLLLDTPEYKLAAQPLAEQKQEEQQQQQQHQQQRIIDEKWLLSQLIKFS------AQS--DYGA-----EQISRILLEIQSE-QKLYKIFNSS---EFAVARVLRHAI-RSSMEA----------MLAAFRNNCVQHNPHIHYMQP-----------------------------------------------------------------------NPLVR-VTLAVLMTRISTEIATS----NNSAYNRNLPI--MTMVAPADATP-------------SLEEMELEVSSSAGAPQGNV-LSADGLY-----LCDAVTTLLECIKTVEDKALLYIESRFIDKFVREQVLRV---EHVATLLGF-LDWCCVQARQ--QLLQQQQQQRHSSDQQRSVLCLL-QC---------------IAALLQQRFIWTELNQMEKPSTA-------TATTTGMGDAAPSIGSLLTPQQRNLLLCR----VLDVLVVAARQSLQHTIFYKHYKQLA-VATSGVGGVG--------------EELTDSVTENIFNDLSAAVAADKLEANTLLQHSRDNIAEVNDVAVGRLLQAYAPQAVFIAKLIEVHANEGMNSGAVSLSASYLTGTAGKGGSSLNNVGGGALGGSGGGVGMSSVGASAVGVAAA---NGTQGVFDEGSGANGIQIPMDILSLIGVSVLRTHQFYAYAVTPFEIIQQQQREQRIDQLSPAKRAGQTSQATSSAAATSAAASGK------------LPTIPVESLSDVDILRKFVKRLSIFGFTTRQQFEEYFMTFL---------------LLINKVYDEN----MVDEQEQFQIRSTCLEAILELLITYKTFPIVGN-KLSHFHHTTR-WTRINC-DSISLKKL--------HKVQLLVS---------EANIFYH-------------PNLERELRAE-TGAHFNYAAFACR-----LR-DTVIGTNQFRVNQYDLNFMWQQMEQYST----NSNNSANEAELASGASGEGRST-----------------------ERRGTDASMVGGGG----ASRYSEDIATKNYRYFTAQSGVDFKSSTQLIFDVLMQII---------------EHNHIL-----VLPNLVKFTEICESRDQIKWIKEKALKLQETIPMDDTISHQ----HLIYLLCKTQAML------------------------IPTLGELQ-----------------QLCQLIGNYL-KSSHIFIRNATLSGLLCLLECCSKTNTTIGRLSDELAL--------LR-ELIVGYINR-----------------------------------------------------------------HGIIDVSI----------------MQCSDIHTKLVWTLNYCLIEWTSKFV--PQCHLLS-------NTVIAAGNFLRKTNN-ED-------------------VYLCV-------LHGLERMVVIS--------------------------NAGGNGGNHTHTTGTSIASPGVGIVTPLLRNKIEKLALELVKLEN-ERFSIPALQLLLSCMYM-------------------------------------GSAKQL--ENTELSNGIV-QDEPEII----AQQTDKVDILLHCIK-SSTRD-------------AAWIYGQVLCQIIRDL---------VPPNE-------ILTKVIKEF-------------LAINQPHCD---VIAMIVYQVFRCAIDST--------FLQVLQDWLICSLPT-FLAL-PEQK---GVW--CLSVIFLSASINLHLIKLFP---VLLSTGAAAAARAAASTSTSS--TGGGGDGGGAAGLDSTAASVGGGGGGVASGGLTDVGIAGGDGGVGEFHKLG-QHEIALFVT----AAVDFHAKLSVEQ--RM-----RFRDAF-EKFKL---RHRVYDQLLQ------QL---------------
>Canis_lupus_familiaris_(XP_013968016.1)
--MATLEK----------------------------------------------------------------------------------LMKAFESLKSF---------QQQQQQQQQQ--------PPPPPPPQPPQPLPQAQPPLPQP--PPPPPPPPPPGP-AVAEEPLHRPKKELSATKKDRVNHCLTICE---NIVAQSLRNSPEFQKLLGIAMELFLLCSDDAESDVRMVADECLNRVIKALMDSNLPRLQLELYKEIKKNGAPRSLRAALWRFAELAHLVRP--QKCRPYLVNLLPCLTRISKRPEE--SVQETLAAAV-PKIMASFGNFANDNEIKVLLKAFIANLKSSSPTIRRTAAGSAVSICQHSRRTQYFYSWLLNVLLGLLVPVEG-----------EHSTLLILGVLLTLRYLVPLLQQQV-KDTSLKGSFG-------------------------------------------VTRKELE---VSPSTEQLIQVYELTLHY--TQHQ-DHNAVTGALELLQQLFRT--------P--PPELLQALSTPGG-GLLNATQQQPGCRSRSSSIVELLAG---------------------GGSSCSPVLS--RKQKGK----VLFG---------------E----------------AAALDDDS---ESRSEGSS----------PAFTASVKGEIGGELAA-S----------------SGVSTPGSASS---------ATDSVGHDII---TEQPR-SQHTLQP-DSVDLTSCD-----------LASAATDGDEED----ILSHSSSQISAVPS-----------------------------------------------------------------DPAMDLN------DG-TQ--------ASSPVSDSSQT------TTEGP--D----------------SAVTPSDSSEI---------------------------------------------------------------VLDGAD------SQYSGMQIGQPQD--EDEETA--GILPDEDADAFRTSSV-ALQQA---------------HLL-KSMGH-SRQP-------------------SDSS--------IDKFVSRDEATE-TGD-------------------QENKPCRIKGDIGQSTDDDSVPLV--------------HCVRLLCASF-LLTGEKNVLVPDRDVRVSVKALALSCVGA-AVALHPESF-FSK------------------------------------------------------------------------------------------------------LY-------------------------------------KVPLDT------------------------------------------------------------------------------------------------------------------M-EYPEEQYVSDI---LNYIDHGDPQVRGATAVLCGTLISSI-----LSRSR-FQVGDWMG--------TVRTLTGST-F---SLADCVPLL---------------------------------------------------------QKTL-------KDE-SSVTC---------------------------------------KL----------ACTAVRHC---VM----SLCSSSYSELGLQ--------------------------------------------LITNVLTLKDSSYWLVRTELLETLAEIDFRLV--------------------------------------------------SFLETK------AENLHRGTHHYTG---------------------LLKLQERVLHDVVIYLLGDEDPRVRHVAAAALMRLVPK-------------------------LFYK----------CDQ-----GQADPV-----VAVARDQ---SSVYLKLLMHEAQPPS-----HFSVSTITRIYRGYN-LLPSMT--DVTVENNLSRVIAAVSRELVTSTTRALT--FGCCEALCLLSTAFPVCIWSLGWHC-G-----------------------VPPLSTS----------DESRKSC------TVGMATMILTL--LSS-------AWFPLDLSAHQ----DALVLAGNLLA------------------ASAPKSLR--SSWTSE---EEANPATS-------KQEEVWPA-LG-DRTLVPMVEQLFSHLLKVINICAHVLDDV-AP-----------------GPAI--------------KAALPSLTNPP----SLSPIR----------RKGKEKEPGEP--ASVPLSPK------KGSEASPASRQSDAPG------PVT-A-NKSSSLGSFCHLPSYLKLHDVLKATHANY-------------------------------------------------------------------------------------------------------KCVEEILGYLKSCFSREPVMATVCVQQLLKTLFGTNLASQF-DGLSSN--PS---KSQGRA-QRL------------------------------------------------------------------------------------------------------GSSS--VRP------------------------GLYHYCFMAPYTHFTQALADASLRTMV-QTEQDHGTSGWFDVLQKVSTQLKT----------NLTSATKN-RADKNAIHN------HIRLFEPLVIKALKQYTTTTSVQL-QRQVLDLLAQLVQLRVNYCLLDSDQVFIGFVLKQFEYIEVGQF----------RESEAIIPNIFFFLVLLSYERY-------HSKQIIGIPKIIQLCDGIMASGRKAVTHAIPALQPIVHDLFVLR----------GTNKA-----------------------------------------DAGKELETQKEVVVSMLL-RLIQ---YHQVLEMF--ILVLQQCHKEN-----------EDK----------WKRLSR-------QIADVILPMLAK----QQMHIDSHEALGVLNTLFEILA----PSSL---RPVDMLLRSMF--VTP--DTM--ASVSTVQLWISGILAILR-VLISQSTEDIVLS-------------RIQEL-----SFSPY-LIS--CPIINRLRDGDST-S-----IPE-------EHHEGKQMKTLP-----E-ETFSRFLLQ--LVGIL-------LEDIV--TKQLKVEMSE-QQHTFY--CQELGTLLMCL-IHIFKSGMFRRITAAASRLFTVDS---TDGS----FYG------LER-LNAR-VRAMVPTH------------P--------------ALVLLWCQILLLVSHTD--YRWWAEVQQTPRRRSLSSTKSLNPQMCG--EEEDPDAACKLGMCNREIVRRGALILFC-------DYVCQN---LHDS-----EHLTWLIVNHIQDLINLSHEPPVQDFISAVHRNSAAS----GL---FIQA-I---Q--SRCENLSTPTTLKKTL-QCLEGIHFSQSGA-VLTLYVD-KLLCTPFRVLA----RMVDTLACR-RVEMLLAANLQSGMAQLPVEEVSRVQEYLQRSGLAQRHQRLYSL--LDRLR---LATAPGSRG------------PSPPVTSHPLDGDGPLA-------LEIVIPDKDW-YLRLVKSQ----CWTRS--DSAL-----LEGAELVNRIPPS--DMSTFMMNS---EFNLS-LLAPCL-GLGMRE----------ISGGQR--------------------------------------------------------------------------------------SPLFE-AARLVTLDRVTSLVQQL----P-AVHHVFQPF------LPMEPTA-------------YWSKLN------------DL-FGDAVLYRSLTTLARALAQYLLVFSKLPSH--LH--------------LPP---EKERDTVKF-VVMTLEALAW--HLIHEQIPLS------LDLQAGL-DC---------------CCLALQLPSLWSVLSSPEMVTHA----------------------------------CS----LIHCV---------------RFILEA-VVVQ-PG-----------------DQL---------------LSPERRVNMPKAAR--VDEVDPNTQNLAYI----TTACQMVAEMVE----------------------------SL-------------------PSVLALGHKRN---SNTPAFLT------------SVLRNIVISLARLPLVNSYTRVPPLVW----------KLGWSPEPGGD-------------FGTA------------FPEIPVEFLQEKEVFKEFIYRINALGWTSRTQFEETWATLLGVLVTQP--------LVMEQ-EESP----PEEDTERTQINVLAVQAITSLVLSAMTVPVAGNPAVSCLEQQPR-NKPLKALDTRFGRKLSIIRGIVEQEIQAMVS--------KRENIATHHLYQAW-------DPVPSLSPAT-TGALISHDKLLLQ-----INPERELGNMSYKLGQVSIHSVW--LG--------NSITP-----LREEEWEEE--------------------------EEEEADVPAPASPP--------TSPVNSRKHR-----AGVDIHSCSQFLLELYSRWI--------LPSGSA-RRTPII-LISEVVRSLLVVSDLFTERTQFEMMYLTLTELRRVHPAEDEILIQ----YLVPATCKAAAVL------------------------GMDKAVAE-----------------PVSRLLETTL-RSSHLPSKVGALHGALYVLEC--------DLLDETAKQ--------LV-PVISDYLLSNL---------------------------------------------------------------KGAAHCVN----------------I-HSQQHVLVMCATAFYLIENYPLDVG-PE---FS-------ASIIQMCGVMLSGSE-ESTPSI---------------IYHCI-------LRGLERLLLSE--------------------------QLCRLDAES-----------------------LVKLSVDRVNVHS-PHRAMAALGLMLTCMYT-------------------------------------GKEKISP-GRTSDPSPTA-PDSESVI----V-AMERVSVLFDRVR-KGFPC-------------EARVVARILPQFLDDF---------FPPQD-------VMNKVIGEF-------------LSNQQPYPQ---FMATVVYKVFQTLHSTG--------QSSMVRDWVMLSLSN-FTQRTPVAM---AVW--SLSCFFVSASTSPWVSAVLP---HVISR------------------MG----------------------------------------------KLE-QVDVNLFCL----VATDFYRHQIEEELDRR-----AFQSVF-EVVAA---PGNPYHRLLT------CLRNVHKVTMC------
>Papilio_machaon_(XP_014362285.1)
--MNVLEK----------------------------------------------------------------------------------AEKSLEFLKSG-----------------------------------------------------------------------EGSAKSHELQAAAGTLGRCL-------GALGSRPNCARHYANFLHSAVPIFLSLASNDSAEVRLVGDEALNRSVAGGFAFHSYKTNIILQNQIDHNKNARWIRAALSRICLGDCWLRPGVGKIRTQAQTLFPKLSQIVQHTNEIQLIVEALEFNL-PRILNALAEYTTDEEISELSKALLSHVDCSEVSVRRGIANCVAHLTSH---REPLLTNILNKVFENLWPAAA-------------SDTSIVGWFCVVKAMFQINDMEK------------------------------------------------------FTDNDLF------SVQDYLELYNLCIYYL-EQTTIEHNVQNSVMECLSVLL----------S--QVNVDQRKALLEKHPRLVCLDDRKSEKGHRRNISSV------------------------SAVSCRSAPS--PLTEGRDLDVLVRG----ALQLGSLLQLTT----------------PSLSVEDLTIQELVEKLEE----------MDITDHCDDDVQISHET-S----------------FKINIGS----------------STDDDVVLKYCARLLVSKFLLTGNKGVFIPDRS-----------VRVSVKAS--------ALTCLSEILRVYPQ-----------------------------------------------------------------IMTMYLD---------KD--------ADIKLQNYSGS-------SEGV--NFCQDNEFILERNVCYQDSITESISQEL---------------------------------------------------------------SHKSTD-------SHTNTQTQQTSKKSTDKTDSPDRKSSKDTPLNLQDIRL--LGKM---------------DLIASGISA-DSTN-------------------ANMT--------NSNFTSNSNMTG-SND-----------------PISSGYPMSSSGDVLSSSID-------------------------LDMKF-DHFGESNTNLDNLD---SLKDLERKEDRK---KMKRNEV-CQE------------------------------------------------------------------------------------------------------KE-------------------------------------KIEDDK------------------------------------------------------------------------------------------------------------------SEKEFEFQHMCDL---FVLEGHSDPQIRGLVRVCIGNYLISA-----LDLSH-GDYNRW------------RCYTNMT----------------------------------------------------------------------------------KDN--------------------------------------------------------------ADC----------LCIDKLMD------------------------------------------------ILMKSIPQLSKSFFMLCPE-------------------------------------------------------------------------------------YYG-------------------------RSKHIMNTLFRLLSDQDQKVRNAASHAISFVIQK-------------------------IYPS------------------KKETPI--SMMIETAREQ---SDLF-------NFDQN-----RCALDLVRNIYF-YNDLPSQVRDGDVMNCDALMMIVGDLMQRLMSSNCKFYS--QGLLEALQAICKRWSPWSHKEAYTEQG-----------------------ILNYC------------LDNLEYC------NGSVATRTILL-DLCC-------MIYPVDIHNVM----RHKTTNRDIFE----------------------------RDYQ--------------------NITGKWQH-LE-NEKVASLAEKFLQVTLKMLNVLVHLIEEV--------------------NPNV--------------HLNKSGIALPG------SPVR----------RKTQ--DPIQR--RGSTVSQD---------TDDKGSLRKKVPS------PAT-S-LKANFTGHFYNEPFYMKLYENLRAMYSNHKINLDQKGSI--FYEFLETVLNCLAVQLEL--ATEK----------------------------------------------------------------EFGYVTEEILYYLKVIMPLCSNKTVYCITQLLKCLFGTNMINQY-NDFMTI--AD----------NRF--------------------------------------------------------------------------------------------------------LP--VRT------------------------SFYRHVMLVNPVSTREDSGRSSVCSNT-SQKLSLDTKNPKMVMER---QMLI----------ALENFSKN-KTDRKWSTNKKELERYIRLFEPVVIQAL-------------------------------------------------------------------------------------------------------KLIQLCDGLMASG--AHSECIAGLEPVAVKVFSNM----------GGNSVLGR--------------------------------------TQQQEAQATREVLFYMLQ-KTMH---QPKVLDLVSCVLSLSQDHPES------------------------YYRWSE-------LASDTLLNLLTQ----RSIELDSCDAVSSLERLLDSVY----KDVLLEQSRVEVLLKILF--KAPPDQAT--TPRKLKLRYLSIIMILLRKVLVLIPESEILLSIN-----------YLKST-----SISPQ------SIFFNAKLDID---------PLN-------VQNVNENCANLS-----PDVVLVRFLFKTLTFAIIE------MDDCQ--TNLNSNSDCN-KDGLLYSVCVNIIVHVKHM-LHLTDGCLFPLTAKTAQNILHNEQSGLNTG-----LYSPEENIPLDH-LNLI-CLKLAHRL------------P--------------LLTVHWSHLLIRLNFMS--QKYWHKLM-------IGCGRGVAEGVAG-------------------AVGGGA----D-------ARVENG---LNQV-----VHLTWLLVNRVHVLISQYNEDIVQTLIAKVQENSVAS----GL---LLQA-I---A--ARCQCCLKDEFALNIY-KVLSLSHESQSGA-LVFLIC--RIIGKLEPAIA----VRFANLATE-RCKMLAEVSSEDIKCQLSKEDLQVALESIQRDKVHVRYPALVVQ--LNN-----LASSTFDLS------------PLDLTLDRVVNPQN----------VLTTNVDANW-LINEIKIR----CRTNGTFQKLSNY---NNLALLLSNLTKV--DLQTVMLCP---EFDRK-ILASCF-KVSCDT----------FTRDFLNILSISEAKEMEREKEREQETVKKEQELTSSIDSNKLNVVNLHVFKRSDSKESKSQFFIPINETEQKGFGNLKISEEEVEMSLPKLSDLYE-VSILTLDKSISDILRLF----P-KQNRPLSQS--ETFNMNIEQTIDR-----------YTRRCH------------QV-FQDKLFYKEFITVQAILTGFLNSLDRMIAL--IDEADCDLLEKCIENIIPT---NLCKNIAIY-CVVSLQYLSF---LIKNKKEVESPVHADVSFRATIMETENIVVDYVIVETVHNVAKALSFKEIWSELNVDSNFNRI----------------------------------QS----AISCL----------------------FAVL--------------------KYL---------------V----KDTKPLILK-QHMPVQDSGPKPDFV-----LISDRLITMVQ-------------------YWEHNFYTKPI-------------------GDILGKGLRKP-------------------------IESLLISLSRLEVVNNIALIPPIAW----------SYVEVTVKNDT-------------IQKI--------------DLPLQALQDMDVLESFLFRVNLLGWSCKKQFEEIWVGLLGAL--------------------------PGNGTH------WAVRGIAQLVATT-------APAVRRRGTLHV-PRTHLYLTHGMQRLRSLLVGTSAYSMLEEVN---------------------L-------ERVPLLADQF-DG---------------------------YHCAQFSTDYLK--LA--------SDITD---------------------------------------------EAPSRVRQA-----------VKRKKKN-----KDIDVNSCLQLLMDVTSEML--------EP-----KATTGLAARTALLSSIQTASCAFSSPAHWSWAGAQLAAEAGGHWAS---ITR----ALLQALAVCLPVL------------------------YPCEGMQE---------------LSTVHQKLLKSL-TSSYAPLRQAALHGCLLQLSA--------GPAAHLLPD--------LV-ASVRHHLQRHQ---------------------------------------------------------------RAR---IS----------------L-YEQS---LYWTVLFSLVEAGHQD---------------------------------------------------------------------------------------------------------------------------------------LVSLAVDFVISYP-THYCTA-----LVVRSA-------------------------------------DIRLLNP-KLTMDVSNMD-PD---VL----MSSMERITLLYKTLKLSKLKE-------------SKQIVTSALKYFLRET---------LPPAA-------TLSRVVMEFIECCKETEGRLSLLSDKEKWIQSSVLNAEVVYEVFETAVSQN--------QLSVLSGWIFEALCHLLTGKVSTKL---LPF--CVLTILVSASSNCFIRKISPLCYHVFLN------------------SF----------------------------------------------TMN-KNNDNWYLF------NDIERKDTISFSDKRLLCVVALHSNF---------TSSQLVRLKELCENNDCLSYLLQCLSV------
>Hetercephalus_glaber_(XP_021116028.1)
--MATLEK----------------------------------------------------------------------------------LMKAFESLKSF------------QQQQ--------------APPPQPPQPPPQA----------PPPPPPPPPGP-SGPEEPLPRPKKELSATKKDRVNHCLTICE---NIVAQSLRNSPEFQKLLGIAMELFLLCSDDVESDVRMVADECLNKVIKALMDSNLPRLQLELYKEIKKNGAPRSLRAALWRFAELAHLVRP--QKCRPYLVNLLPCLTRTSRRPEE--SVQETLAAAI-PKIMASFGNFANDNEIKILLKAFIANLKSSSPTVRRTAAGSAVSICQHSRRTQYFYSWLLNVLLGLLVPVEE-----------EHPTLLILGVLLTLRYLVPLLQQQV-KDTSLKGSFG-------------------------------------------VTRKEME---VSPSAEQLVQVYQLTLHH--TKHQ-DHNVVTGALELLQQLFRT--------P--PPELLQALTTPGGLAQLSVAQEEA--RGRSGSIVELLVG---------------------GGSSCSPVFS--RKQKGK----VLLG---------------E----------------EAALEDDS---ESRSDASS----------SAFAASVKGEISGELAA-S----------------SGVSTPG----------------SMDHDII---TEQPR-SQHTLQA-DSVDLSSCD-----------LTSTATDGDEED----ILSHSSSQISAVPS-----------------------------------------------------------------DPAMDLN------DG-TQ--------ASSPISDSSQT------TTEGP--D----------------SAVTPSDSSEI---------------------------------------------------------------VLDSAD------SQFSGMQVCAPQDEAEAEAAAVLGSLPSGASGCLRSSSMEALQRA---------------HLL-ESMGH-NRQP-------------------SDSS--------VDKFVSRDEPAE-PGD-------------------QENKPCWVKGDIGQSTDDDSAPLV--------------HCVRLLSASF-LLSGGKNVLVPDRDVRVSVKALALSCVGA-AVALHPESF-FSK------------------------------------------------------------------------------------------------------LY-------------------------------------KVPLDT------------------------------------------------------------------------------------------------------------------V-EYPEEQYVSDV---LNYIDHGDPQVRGATAILCGTLISSV-----LNTIPNLSIREDVY--------SLFFGLGNT-F---SLADCIPLL---------------------------------------------------------RKTL-------KDE-SSVTC---------------------------------------KL----------ACTAVRHC---VL----SLCSSSYSGLGLQ--------------------------------------------LLVDLLALRGSSYWLVRTELLETLAEMDFRLV--------------------------------------------------SFLEAK------AESLHRGAHHYTG---------------------LLKLQDRVLNNVVISLLGDEDPRVRHVAAASLVRLVPK-------------------------LFYK----------CDQ-----GQADPV-----VAVARDQ---SSVHLKLLMHETQPPS-----HFSVSTITRIYRGYS-LLPSIT--DVTMENNLSRVIAAVSHELITATTRALT--FGCCEALCLLSAAFPVCVWSLGWHC-G-----------------------APPLSAS----------DESRKSC------TVGMATVILTL--LSS-------AWFPMDISAHQ----DALILAGNLLAGNFHLPPVEAGNVSTCVTASAPKSLR--SSWASE---EEANPAAT-------RQEEVWPA-LG-DRTLVPMVEQLFSHLLKVINICAHVLDDV-AP-----------------GPAI--------------KAALPSLTNPP----SLSPIR----------RKGKEKEPGEQ--ASAPLSPK------KGSEASAVSRQSDTSG------PVT-A-SKSSSLGSFYHLPSYLKLHDVLKATHANYKVTLDLQNNTEKFGGFLRSALDVLSQILEL--ATLQ----------------------------------------------------------------DIGKCVEEILGYLKSCFSREPMMATICVQQLLKTLFGTNLASQF-DGLSSN--PS---KSQGRA-QRL------------------------------------------------------------------------------------------------------GSSS--VRP------------------------GLYHYCFMAPYTHFTQALADASLRNMV-QAEQEHDTSGWFDVLQKVSTQLKT----------NFTSVTKN-REDKNAIHN------HIRLFEPLVIKALKQYTTTTSVQL-QKQVLDLLAQLVQLRVNYCLLDSDQVFIGFVLKQFEYIEVGQF----------RESEAIIPNIFFFLVLLSYERY-------HSKQIIGIPKIIQLCDGIMASGRKAVTHAIPALQPIVHDLFVLR----------GTNKA-----------------------------------------DAGKELETQKEVVVSMLL-RLIQ---YHQVLEMF--ILVLQQCHKEN-----------EDK----------WKRLSR-------QVADIILPMLAK----QQMHIDSHEALGVLNTLFEILA----PSSL---RPVDMLLRSMF--VTP--STM--ASVSTVQLWISGILAILR-VLISQSTEDIVLS-------------RIQEL-----CFSPY-LIS--CSVINRLRDGDSN-S-----ASE-------EHSEGKQSKNSP-----E-ETLSRFLLQ--LVGIL-------LENIV--TKQLKVEMTE-QQHTFY--CQELGTLLMCL-IHIFKSGMFRRVTAAATRLFTNDG---CEGS----FYT------LES-LNER-VRSMAPTH------------P--------------ALVLLWCQILLLANHTD--HHWWAEVQQTPRRHSLSCTKSLSPQVSSEEEEEDSDSAAQLGMCNREIVRRGALILFC-------DYVCQN---LHDS-----EHLTWLIVNHIQDLISLCHEPPVQDFISAVHRNSAAS----GL---FIQA-I---Q--SRCENLSTPTTLKKTL-QCLEGIHLSQSGT-VLTLYVD-RLLGTPFRALA----RRVDTLACR-RVEMLLAANLQSSTAQLPAEELNRIQEHLQSSGLAQRHQRLYSL--LDRFR---LSTAQDSLS------------PLPLVTSHPLDGDGHMS-------LETVSPDK----------------------------------------------------------EFNLS-LLAPCL-SLSLSE----------VAAGQR--------------------------------------------------------------------------------------SPLFE-AARGVTLDRVTSIVEQL----P-AVHQVFQPF------LPTQPTA-------------YWSKLN------------GL-FGDATLYQSLTTLARALAQYLVVVSKVPAH--LH--------------LPP---EKEKDTVKF-VAMTLEALSW--HLIHEQIPLS------LDLQAGL-DC---------------CCLALQQPGLWSVVSSAEFVTHA----------------------------------CS----LIHCV---------------RFILEA-VAVQ-PG-----------------DQL---------------LSPESRTRTLRAVQ--EEEVNVDTQNPKFI----TTACEMMAEMVE----------------------------SL-------------------QSVLALGHKRN---SSVPTFLT------------AVLKNIVVSLARLPLVNSYTRVPPLVW----------RLGWSPKPGGD-------------FGTV------------FPEIPVEFLQEKEVFKEFIYRINTLGWTSRTQFEETWATLLGVLVTQP--------LVMEQ-EESP----PEEDTERTQIHVLAVQAITSLVLSAMTVPVAGNPAVSCLEQQPR-NKPLKALDTRFGRKLSMIRGIVEQEIQAMVS--------KRENIATHHAYQAW-------DPVPSLSPAT-TGALISHDRLLLQ-----INPERELGNMSYKLGQVSIHSVW--LG--------NNITP-----LREEEWDEE--------------------------EEEEADVPAPASPP--------VSPVNSRKHR-----AGVDIHSCSQFLLELYSRWI--------LPSSSA-RRTPVI-LISEVVRSLLVISDLFTERNQFEMMYSTLTELRRVHPSEDEILIQ----YLVPATCKAAAVL------------------------GMDKAVAE-----------------PVSRLLESTL-RSSHLPSQIGALHGILYVLEC--------DLLDDTAKQ--------LI-PYISDYLLSGL---------------------------------------------------------------KGAAHCVN----------------V-HSQQHVLVMCATAFYLIENYPLDVG-PE---FS-------ASVIQMCGVMLSGSE-ESTPSI---------------IYHCA-------LRGLERLLLSE--------------------------QLSRLDTES-----------------------LVKLSVDRVNVHS-PHRAMAALGLMLTCMYT-------------------------------------GKEKTSP-GRTSDPNPAA-PDSESVI----V-AMERVSVLFDRIR-KGFPC-------------EARVVARILPQFLDDF---------FPPQD-------VMNKVIGEF-------------LSNQQPYPQ---FMATVVYKVFQTLHSAG--------QSSMVRDWVMLSLSN-FTQRTPVAM---AMW--SLSCFFVSASTSPWVSAILP---HVISR------------------MG----------------------------------------------KLE-QVDVSLFCL----VATDFYRHQIEEELDRR-----AFQSVF-EVVAA---PGSPYHRLLT------CLRNVHKVMTC------
>Amphimedon_queenslandica_(XP_011403054.2)
--MDSKEK---------------------------------------------------------------------GKGKDGAKGKDGGIKKESGGVKLL----------------------------------------------------------------DTLKKQLIELSEPASSSKTRSSRQVCQSLNDLTSNVINKLTGTQANFQ-LLPSTIELLVYAYANVDQNIRLAASDNLHKLLKSLMGSQLYRLQLGLYHELKKNGSARSICIVLECFSSLFSRTRP--QKVHSLSQQLLPVLLRIIARPEE--IIHENLIESL-GKILPTMTPFLTSVQAQSFMNELLGHLQDSSASFRRMMSSTLVLLCIHSKVPQNRANWIISKLIALASTPTA-------------TQQMIQGVLLSLLNLL--------QESKT----------------------------------------------------------IEPTTSVLKQIYSLSLSA--AKYG-DHNTSNVAMEVVENVIRS--------S--TQELFAFMTTP------------------------------------------------------------------------------------------------------------------------------------------------------------------------------------------------------------LTTPLIVQNIWSP-DTFDSFSME-------------------EKSD------------------------------------------------------------------------------------------------NE-SQ--------LDAPCFDYFED------SEDGG--D----------------RSSTPP-----------------------------------------------------------------------------------------------PGDNPP--SSLP-------------VFSSS-------------------TPLSHGRVSP-------------------SNTS--------LTTWFVSSTGSD--------------------------------GGYLTSSEGSNIPVE--------------DLMNFISST--VLT----------HSRVSVQSVGLSVMTS-VVMLYPSSL-------------------------------------------------------------------------------------------------------------------------------------------------------------------------------------------------------------------------------------------------------------------------T-GFNEKL--------ESFLESEDPKLVSRMSQVLAQLIAAE-----IRENR--------G----------------------RFDQCRPIV---------------------------------------------------------NQACDKISAILSSE-SPVVL---------------------------------------KA----------ACESLRVC---LL----PLLGSTHPNKAIE--------------------------------------------LLERLMKLVGVNYWLLKVELLQTLAIINYAEL--------------------------------------------------AIVKPL-------------------------------------------LLPKILEGVVIPLLSDADYRVRTAVSSTLVQLAKS---------------------------------------LDH------THSRM-----LSLGRQHSHLSYDHLRIVSS-----------QLSLAGIGKVEEKTSPIIPYC----------LEHIVWRCSVLLGSSSDHWGQ--RGALEALCVLADEYPPPTLPGMWGVNG--------------------------------------------SDC--------GLLEMVLQL--LRG-------SWLSWQVATHH----QLLQLSTSLFL------------------ACALDSLH-----------QSA------------SEGKVWDSGLE-RAGVVRHSTTLLLHVMKVLNIFQHVIDNK-DP-------------------------------------------------------------------EEKEKKVIVK----------------KIENLAKSPGDHNYSP------PIK------EAIGSFNTNPHYLKLYHALNSAYINYKVSID-PLDEDKFTMFLCQVHHCLAGVFEV--ALAE----------------------------------------------------------------EVGRHVEEIIMYLTATIKVDSPGALLCLQQKLNALFGMNVATQQ-THLYSPFLSS----LPYSL-EAL------------------------------------------------------------------------------------------------------PNPP--ITN------------------------SLVDCLVTFPLKQMNICLHAPPPTTPLTPAEEQPQEIKKRPKLWLFGAKRNL----------VLKPLNSL-----SSIKD------YLTHFEPLIVSSLQLFTYTSSLLI-QERVLFMMVQLLHLKVRYDLLDCNKSFFESVNHLVSLMETGSV----------KGGAQLVPHLFQFLVMLAHDQS----------KLITIPEVMQKCDSVMASGQNMISFAIPALQPLVLYLFVRP----------TTSKL--------------------------------------------IDLPTLREVVLNMLL-RLVE---YPRVIQLL--IGVL-ECYQTN-----------AQE----------WSTVSS-------LVFAALLAPLGR----LQTRLDSPSSVSSLHQLLATMT----PSAI---NAQGLML--AL--TKQ--TSI--TSLRGVTRWLAILSTILR-LMSVVFPEETLLM-------------QLKSI-----PLTTP-IVSVFGSTLSKVEWGDESSD-----TVT---------------------------KLARFLVESLTLGLCC------LSGFI--CAPLESSTTD----VLL--PMILSDILLLM-QILTKDGYFS-LRQSLAKLTLPHQ------------------------LLVA-LSNVSHCY------------P--------------VLALHFTSLLVTCGSDEGIGDWLKCLFDVLQDPLMPSHQMLVNCLLS-------------------------LLPSCG------NW-VKS---LSPT-----------------VLLQLLESTEGMTLIKKASRELDTS----LLS--LLPP-I---SSLTMCELMRVLSVIESSN-GLLKGMD-------AIRLIGD-QFIDHPMKIISDKSIQVLDGFLADVKLTASEASSIIDSYPSIKHKSVKTWKQLEIMSGHDAPEEIVEAT--VDPLT---TGNVPNMVS----------------------------------------TIDKNW-QMKLITE-----CLSSS--SFSP-----SAISKLLIVLQRP--MMEELVNHP---QFSPS-ILEECI-VHGIFQ----------TLTKRNTY------------------------------------------------------------------------------------HQMLEYSSSSISVAPTVQSEELLVVCIE-CVMKYLKVI------LEEKDAS----------------SLS------------DR-VKD-----SVPHLTRGLVWYLITQSQLSFD--FK--------------LTK---EISTCIVDF-AVKVL-------SMQCEELPYCHT----ISIESSL-DL---------------CSMALQTDELVSVLTDEWIQSVT----------------------------------GL----LVRVI---------------EHEYDAKFEIS-SG-----------------N-------------------------------------ESQTATHQLN----WAVTYLSS-------------------------------------------------------------------FNKATELS------------HSIKTLTFTLARHSFFSPAIFLPPILT----------SMG-----GGD---------------TI------------TVQLLDQSLADSDILQEYMQRSNLIGWRTRNQFEELWMQLLGVL-NAP--------LPD---DEMP----MEELAAHNISLCSGVRSATSLLVSTMLRPSPGSPLASVPMHTHR-NKDFNFLSSPAGKKLLPQRALIESRILQVTA--------LRSHRHSHY-------------QLPLMSETQ----AISFPPVYSQ------NLERPLGYSSLTPCQLSY----------------ASLAP---IILKTDVSSGK--------------------------D---------------------TTPVNE-----------IDTRSCIMSLVDLYTHLL-------------S-QPIDML-LLHHILTSIVMLSDMFVLSSQYEWMLQTFLKLLESHPAEDVLSES----LLTFGAIKSAVVL------------------------RIDGTEAE-----------------RVGKVIEQALGQDSFIITQNAALEGLLYVIED--------N--DSKIFS--------LVGPVVSKYIEAHL---------------------------------------------------------------SSYKS---------------------YSEHHLLLVWALATHIVLHGQLTKD-TS---FT-------NHLLELVVPILSDSQ-VSCH-----------------FYQAV-------TLGLEYAVLSF--------------------------SLTTSEKSL-----------------------LRNLAATRFVQSD-HFKSLSSLALLLTCMYT-------------------------------------GEEADRLSGLSRPQDDMM-ALSDSVY----Q-SREHISNILERLR-QGNET-------------EVEFLVSILPGLIVDF---------LPRMD-------GMNMVVSEV-------------ISQQQSRPW---LAATVMSKTFELLLTKELDPALPDKRVPTVSDWVLLSLDS-FIQQEPEVH---ALW--SITCLLMAASISPTIRALFD---AVAFQ------------------WA----------------------------------------------STDLDWLLHTLCT----VAYSFYYQENFPQDQRK-----LFLDKF-EKSNY-----NSLHKLAQ------NLRTVKY----------
>Bactrocera_latifrons_(XP_018786903.1)
--MTML---------------------------------------------------------------------------------------------------------------------------------------------------------------------------------------------------------------------------------------------------------------------------------------HAINS---------------------------AAATALASTV---------------------------------------------------------------------------------------------------------------------------------------------------------------------------------------------------------------------------------------------------------------------------------------------------------------------AAVG-------------------------------------------VPRSMATT----------------------------S-----------------------------------------------------------------------------------------------------------------------------------------------------------------------------------------------DGSTN---------------------------------------------------------------------------------------------------------------------------ALKGAA-----------------------------GI---------------GLSTP----------------------------------------------------------------------------------------------------------------------------------------------------------------------------------------------------------------------------------------------------------------------------------------------------------------------------------------------------------------------------------------------------------------------------------------------------------------T------------------------------------------------------------------------------M--------------------------------------------------------------------------------------------------------------------------------------------TTSTVRHN----------------------------------------------------------------------------------------------------------------------------------------------------------------------------------------------------------------------------------------------------------------------------------------------------------------------------------------------------------------------------------------------------------------------------------------------------------------------------------------------------------------------------------------------------------------------------------------------------------------------EP---------------------------------------------------------------------------------------------------------------------------------------------------------------------------------------------------------------------------------------------------------------------------------------------------------------------------------------------------------------------------------------------------------------------------------------------------------------------NVIGAQAQATYANRGQALIDSGHASGVVSVAAVAASGDDHNQPHLSATEYYRLMGELFASGLNLQAAKSE-RA-GDCVK-------HIKLFEPLVIYCLMLFLKSNARV--QAPILELLSQLLELNVTYSVLDSKNVIFDQILNNLDLIENGIV----------RNGPVIVXPMIKFLIQLTHK---------SDRKLITIPKIISITNNLLANN-AVLDCAVLALKSLSYEIFFMPP--------VGGSAALNTLADYRAPFQSPVTRSPVQQRRHAAEESAAAAAAAEALLANSRELDTQKEVVLGMLE-KFVDATELQHVVAL---LLLRERCAQQMDGGAFARRMEGGDA------ATVERQKSSCILESTRLQDPGVVYALICRAMCDGRLGVHNWRDFYTLESCFKNYS----KYVLADSKNFLALLQ-LF--LTEGVECF--SALAHATIILANVIXKTE-EIYLVNHIKLYLKNHPAVEEQERQ--RAHQQ-----RMQQQQQQQ--QRATLWLLDGPSTSTAAARAAANALSATAADAGAGAASTSAPGVGISEINYFAKVLCE--KXEHC-------FDAVA------GTDNSPXSGDAAY--SRLVCRFVAAL-HEVCCRSRHKDALQSVFRLVLAES---ALLDKYCNFLT------MDXWRQXXDADXHVGANAAXXEDDAVY--E---CCRTVSLGQALQLQLEVLKLLSAMKLLD-PVVML----QLLKQQKQNALQQLQQQQHA---QQMATNKERLKWCDN--MQRTLLSEICQQNPYARDWSTQQVRQLLDLGGA--TFLNFLITEHFELISDLCEVAAVLKAAQATREAADQL----DV---LWLN-A---L--LQHASALNKHSIRALPPLLLRLCNVTRTSV-A---GCN----------------LQMALLSLQ-LLQRLHARHNNARALQVRLERLARRLVFSCSAAPLQRQQLLQQLSELAGDR---LTAFGSNNTSTTFWQQLFLDTEDCEPAAQPLASLAKEQHQ-----LQQRIIDEKWLLSQLIKFS------AQS--DYGA-----QQLSRILLEIQSE-QKLYKIFNSS---EFAVARVLRHVI-ASSMQA----------MLAAFRNNCIQHNPHIHYMQP-----------------------------------------------------------------------NPLVR-VTLAVLMTRISEEIAAP----GNRSANLHIPIMTTLGGGATTEAV-------------PISGVH---------TQAHV-ASDGGFY-----LCDSVATLLEHVKKVEDTALFYIESRFIDKFVCEQLLRH---EHVATLLGFLNWCCLQAQ----QLLQRQAEQKCQQ---QQFTLALLQC---------------IAALLQERFIWTELNHMEKPSVATTTTATADGSAATAASNANTAGSLLSPPQRNLLLCR----VLDVLVLAAXQSLQHTIFYKHYKQQA-LLVDGSGSVDGQHASIDSEQQHIFNAL---------------SAAAASTALEAALQTKDNEAEVNDVAVGRLLQAYAPQAIFLAKLIELRAAE-TTSGAAHLSAAYLTGGAGNGVCSLGSAGGALSVGGSSGMGMSSGATGAVGVGAT---AGVRAEFDNGSNAAGIQIPMHLLSTIGVAVLRTHQFYAYAVTPFEIIQQQQRELRIEQLSPAKRAGQPSQTATSAAATAAASSGK------------LPTIPVESLSDVDVLRKFVKRLSIFGFTTRQQFEEYFMTFL---------------LLINKVYDEN----MVDEQEQFQIRSTCLEAILELLITYKTFPIVGN-KLSHFHHTTR-WTRINC-DSISLKKL--------HKVQLLVA---------EANIFYH-------------PNLERQLRAD-CEARANYSSYACR-----LR-DSVIGTHQFRVNQYDLNFMWQQMEAYAQYTAHNSSAP------NAELASES--------------------------AIGASTAQRAKRGTGGGGGARDSEDVATKNYRYFTAQSGVDFKSSTQLIFDVLMQII----------------EHNHI-LVLP---NLVKFAEICESRDQIKWIKDKALKLQETIPMDDTISHQ----HLIYLLCKTQAML------------------------IPTIGELQ-----------------QLCQLIGNYL-KSSHIFIRNATLAGLLCLLECCSKTNTTIGRLSDELAL--------LR-DLIVGYINR-----------------------------------------------------------------HGIIDVSA----------------MQCSDTHTKLVWTLNYCLIEWTSKFV--PQCHLLS-------NTVIAAGNFLRKTNN-ED-------------------VYLCV-------LHGLERMVVISNTGNNGMSTSXGASAVSSAVGSXAVGIVTPLLRNK-----------------------IEKLALELVKLEN-ERXSIPALQLLLTCMYV-------------------------------------GSAKQL--ENTELSNGIV-QDEPEII----AQQTDKVDILLHCIK-SSTRD-------------AAWIYGQVLCQIIRDL---------VPPNE-------ILTKVIKEF-------------LAINQPHCD---VMAMIVYQVFRCAIDST--------FLQVLQDWLICSLPT-FLAL-PEQK---AVW--CLSVIFLSASINLHLIKLFP---VLLSTGAAAAATAASTTXGGGDVGGGAAAGASGGTVGGVGNLDASXAAGLTLGAGDGADAGAVAGGVGEFHKLG-QHEIALFVT----AAVDFHAKLSAEQ--RP-----RFRDAF-EKFAQ---RQTVYAQLLX------SL---------------
>Chrysemys_picta_bellii_(XP_005304140.1)
--MATMEK----------------------------------------------------------------------------------LMKAFESLRSF------------QQQQ----------------------------------------------GPAAILEEPLQRAKKELSTTKKDRVNHCLTICE---NIVAQSLRNSPEFQKLLGIAMELFLLCSDDAESDVRMVADECLNKVIKALMDSNLPRLQLELYKEIKKNGASRSLRAAVWRFAELAHLVRP--QKCRPYLVNLLPCLTRISKRPEE--SVQETLAAAI-PKIMAAFGNFANDNEIKVLLKAFIANLKSSSPTIRRTAAGSAVSICQHSRRTQYFYSWLLNVLLGLLVPVED-----------EHPTLLILGVLLTLRYLIPLLQQQV-KDTSLKGSFG-------------------------------------------VTRKETE---ISPSPDQLIQVYELTLHY--TQHQ-DHNVVTGALELLQQLFRT--------P--PPDLLHALTTSGGITQVSVSKDESISRSRSGSIVELIAR---------------------GGSSCSPCLS--RKLKGK----VLLG---------------E----------------EEGLEDDP---ETRSEVST----------ATFAASMKSEITSELAS-S----------------SGVSTAGSIVSS--------AADPTGHDII---TEQPR-SQHTLQS-DSVDLTSCD-----------LASTTTEGEEDD----MLSRSSSQISTVQS-----------------------------------------------------------------DPTMDLN------DG-TQ--------ASSPVSDSSQT------TTEGP--D----------------SAVTPSDSSEIVSVQRAER--------------VSQSSTEGPDISQSSSMEGPDLDTSTYSSSTFLSSASNTEKVLEGTE------SQYSGMQIGQLQD--EEDETA--NVLHDESSDPFRNSSL-ALQQP---------------HLL-KNMGH-SRQP-------------------SDSS--------VDRFMAKEEAVE-SVD-------------------HEIKPSRIKGDIGHYTDGNSAPLV--------------HCVRLLSASF-LLTGEKGALVPDRDVRVSVKALAVSCVGA-AVALHPESF-FSK------------------------------------------------------------------------------------------------------LY-------------------------------------KTPLET------------------------------------------------------------------------------------------------------------------MGEEYEEQYVSDV---LNYIDHGDPQIRGATAILCGTIVYSI-----LNKSR-FDVENWLA--------NVRSSTGNL-F---SLVDCIPLL---------------------------------------------------------QKTL-------KDE-SSVTC---------------------------------------KL----------ACAAVRHC---IM----NLCSSSYSELGLQ--------------------------------------------LIIDLLTLKNSSYWLVRTELLETLAEIDFRLV--------------------------------------------------SFLEGK------ADNLHRGVHHYTG---------------------LLKLQDRVLNNVVIYLLGDEDPRVRHIAAASLMRLVPK-------------------------LFYN----------CDQ-----GQADPV-----VAVARDQ---SSVYLKLLMHETPPPS-----HFAVSTITRTYRGYN-MVQSPT--DVTMENNLSRVISAVSQALTTSTTRALT--FGCCEALCLLSTTFPVCTWTVGWHC-GYVSSSSIQASRIHVYKNRGHSFSTSQLSPS----------EESRKSC------TIGMAGMVLSL--LST-------AWFPLDLSAHQ----DALILAGNLLA------------------ASAPKSLK--TPWTTE---EDMNPGAA-------KQEEPWPA-LA-DRTLVTLVEQLFSHLLKTINICAHVVDDV-AP-----------------GPAI--------------KATLPSLSNPP----SLSPIR----------RKGKEREPVEQ--TSVPMSPK------KGSETNPATRQTDTSG------PAP-T-SKSSSLGSFYHLPSYLKLYDVLKATHANYKVTLDLQNNIEKFGGFLRSALDVLSQILEL--ATLQ----------------------------------------------------------------DIGKCVEEILGYLKSCFNREPMMATVCVQQLLKTLFGTNLASQY-DGLSSN--PS---KSQGKA-QRL------------------------------------------------------------------------------------------------------GSSN--LRP------------------------GLYHYCFMAPYTHFTQALADASLRNMV-QTEQEHDASGWFDVPQKVSTQLKT----------SLTNVTKH-RADKNAIHN------HIRLFEPLVIKALKQYTTTTSVQL-QRQVLDLLAQLVQLRVNYCLLDSDQVFIGFVLKQFEYIEVGQF----------RESEAIIPNIFFFLVLLSYERY-------HSKQIIGIPKIIQLCDGIMASGRKAVTHAIPALQPIVHDLFVLR----------GTNKA-----------------------------------------DAGKELETQKEVVVSMLL-RLIQ---YHQVLEMF--ILVLQQCHKEN-----------EDK----------WKRLSR-------QIADIILPMLAK----QQMHIDSHEALGVLNTLFEILA----PSSL---RPVDMLLRSMF--ITP--CTM--ASVSTVQLWISGILAILR-VLISQSTEDIVLS-------------RIQEL-----SFSPY-LLS--CQTINRLRDGENNVP-----TPE-------EQIELKQAKYLP-----E-ETFSRFLLQ--LVGIL-------LEDIA--TKQLKVDMNE-QQHTFY--CQELGTLLMCL-IHIFKSGMFRRITAAASRLFTGDG---SDGS----FYT------LES-LSGL-VQFMIPTH------------P--------------SLVLLWCQILLLVNYTN--YSWWSEVHQTPKRHSLSSTKLLSPQISG--DSDEFDSESKFGMCNREIVRRGALILFC-------DYVCQN---LHDS-----EHLTWLIVNHVQDLINLSHEPPVQDFISAVHRNSAAS----GL---FIQA-I---Q--SRCENLATPTTLKKTL-QCLEGIHLSQSGA-VLMLYVD-KLLCTPFRVLA----RMVDTLACR-RVEMLLAATFQNSVSQLPVEELDRIQEYLQNSGLAPRHQRLYSL--LDRFR---LTVAPETTS------------PSPLVTSHPLDGENQPA-------LENVIPDKDW-YVSLVRSQ----CWVRS--DSAL-----LEGAELVNRIPQP--ELNSFMTSK---EFNLS-LLAPCL-SLGMNG----------ISEDQK--------------------------------------------------------------------------------------SSLFE-TARRVTLDHVCNIVQKL----P-ASHQVFQPL------QPVETSA-------------YWSKLS------------DI-FGDTMLYQTVMKLSRALAQYLLLLSKLPAS--LC--------------IPP---DKETDILKF-VVMSLEALSW--HLIHEHIPLS------IDLQAAL-EC---------------CCLTLQQPGLWNLLASAVYVTQA----------------------------------CS----LINCV---------------RFIIEA-VAIE-PG-----------------NQL---------------LSPERKKNTSKGVN--EDEVDSNAQKAKYI----TTACEMVAEMVE----------------------------CL-------------------QTVLALGHKRN---NSIPAFLT------------PVLKNIIISLGRLPLVNSYTRVPPLVW----------KLGWSPKPAGD-------------FGTA------------FPEIPVEFLQEKEIFKEFIYRINTLGWTSRTQFEETWATLLGVLVTQP--------IVMDQ-EENQ----QEEDTERTQINVLAVQAITSLVLSAMTIPVAGNPAISCLEQQPR-NKALKVLDTRFGRKLSVIRGIVEQEIQAMIS--------KRDNIATHHLYQAW-------DPVPSLSPAT-TGGLISHEKLLLQ-----INTEREMGNMGYKLGQVSIHSVW--LG--------NNITP-----LREEEWDED--------------------------EEDENDMPAPSSPP--------TSPINSRKHR-----AGVDIHSCSQFLLELYSQWI--------LPSNPS-KRTPVI-LISEVVRSLLAVSDLFTERNQFEMMYTTLTELRKVHPSEDEILIQ----YLVPATCKAAAVL------------------------GMDKAVAE-----------------PVSRLLESTL-RSTHMPSRIGALHGILYILEC--------DLLDETAKQ--------LI-PIISEYLLSNL---------------------------------------------------------------RGIAHCVH----------------V-HNQQHILVMCAAAFYLIENYPLDVG-PE---FS-------AGIIQVCGVMVSGSD-ESTPSI---------------IYHCV-------LRGLERLLLSE--------------------------QLSRLDSES-----------------------LVKLSVDRVNIHS-PHRAMAALGLMLTCMYT-------------------------------------GKEKISP-SRATDANPTA-PDSESVI----V-AMERVSVLFDRIR-KGFPF-------------EARVVARILPQFLDDF---------FPPQD-------VMNKVIGEF-------------LSNQQPYPQ---FMATVVYKVFQTLHTTG--------QSPMVRDWVMLSLSN-FTQRTPVAM---AMW--SLSCFFVSASTTQWVSAILP---HIISR------------------MG----------------------------------------------KSE-QVDINLFCL----VAIDFYRHQIDEELDRR-----AFQSVF-EMVAS---PGSPYHRLLT------CLQNVHKITAC------
>Danio_rerio_(XP_009291239.1)
--MATMEK----------------------------------------------------------------------------------LMKAFESLKSF------------QQQQ----------------------------------------------GP-LSAEELVQKQKKDLATTKKDRVTHCLTICE---NIVAQSLRTSPEFQKLLGIAMEMFLLCSDDKESDVRMVADECLNKIIKALMDSNLPRLQLELYKEIKKNAASRSLRAALWRFAELAHLVRP--QKCRPYLVNLLPCLTRITKRQEE--TVQETLSSSI-PKIMAALGHFANDGEIKMLLKAFVANLKSSSPTIRRTAASSAVSVCQHSRRTHYFYTWLLNVLLGLVVPVDE-----------EHSSHLILGVLLTLRYLMPLIQQQT-PSTSLKGSFG-------------------------------------------LVRKEAD---VTPAPEQLIQVYELTLHY--TQHW-DHNVVTASLELLQQMFRT--------P--PPELLNVLITRGKITHTSVFREEVESRARSGSILELIA----------------------GGSTCSPLLL--RKQKGK----LLSG---------------E----------------EEGLEDDP----ERAEVTT----------GSFTASVGGDSSSEAPS-S----------------SGVSSLG------------------TSDII---TEQPRSSQHALQPGDSVDLSASE--------QGVGPDTPDEEDEED----MLSRSSSGGAGLVS--------------------------------------------------------------TSGDLVTDANQMS---AG-AV--------SSSPPSESSQT------TTEGP--D----------------SAVTPSDCAELVSVTSTSRRYRKYSPPSPTLTEGPDTQSESGSSVYRPSSSSTSSTSSSSSTFSAISSSSSSDQVLDGSE------SQYSGMQIGTLQD--EEEEGS--APPPDKPPEPFSQSAL-ALSKP---------------HLL-EGKGH-NRQS-------------------SDSS--------VDRFIPKEEVLE-PAE-------------------LDNKPSRIKGDIGHYTDPKEEPLM--------------HCVRLLAASF-LLTGQRNGLVPDNEVRVSVKALAVSCVGA-AAALLPEAF-FNL------------------------------------------------------------------------------------------------------LY-------------------------------------LQPLDG------------------------------------------------------------------------------------------------------------------Q-QTEEQQYISDI---LQYIEHGDHQIRGATAILCGALIQAI-----QLKTR-YNTETWLS--------QIQSVTGSS-V---TLENFVPLL---------------------------------------------------------QRSL-------KDE-SSVTC---------------------------------------KM----------ACAAVRHC---IM----ALCNGSLSELGLQ--------------------------------------------LLIDLLTLKNCSYWLVRTELLETLAEIDFRLI--------------------------------------------------SFLERK------TEKLHKGEHHYTG---------------------LLRLQDRVLNDVVLYLLGDEDPRVRHVAANTIGRLVPR-------------------------LFFD----------CDQ-----GQTDPV-----VAIARDQ---SSVHLQLLMHETQPPS-----QFTVSTITRTYRGFN-LCQSAP--DVTVENNLSRVITAISHALTSSTSRAMT--FGCCEALCLLSSTFPVCNWSTGWHC-GFVSSSVFHLNRSSQYRSRGRSFSLSQSGSN----------EEVRRSL------TVGVASMVLSL--ISS-------AWFPLDLSAHQ----AALLLAGNLLA------------------AVAPKCMK--SPWAGE---EESSPASS-------KVEEPWPA-LN-DRSLVVMVEQLFSHLLKILNICAHVLDDT-PP-----------------GPAV--------------KASLPSLANTP----SLSPIR----------RKGKEKDMMEA--GTTPMSPK------KGGESNTG-RAADSTA------TAA-V-NKSTTLGSFYHLPPYLKLYDALRATHANYKVTLDLHNPNEKFGGFLRSALDVLSQLLEL--ATLH----------------------------------------------------------------DIGKCVEEILGYLKSCFSREPTMATVCVQQLLKALFGTNLASQY-EGASSN--PC---RSQGKA-LRL------------------------------------------------------------------------------------------------------GSSS--VRP------------------------GLYHYCFMAPYTHFTQALADASLRNMV-QAEQEQDASGWFDVMQKVSNQLRS----------SITNVTRH-RGDKNAIHN------HIRLFEPLVIKALKQYTTSTSVAL-QRQVLDLLAQLVQLRVNYCLLDSDQVFIGFVLKQFEYIEVGQF----------RDSEEIVPNIFFFLVLLSYERY-------HSKQIISIPKIIQLCDGIMASGRKAVTHAIPALQPIVHDLFVLR----------GSNKA-----------------------------------------DAGKELETQKEVVVSMLL-RLIQ---HHQVLEMF--ILVLQQCHKEN-----------EDK----------WKRLSR-------QVADIILPMIAK----QQMHLDSHEALGVLNTLFESVA----PSSL---RPVDMLLKSMF--ITP--STL--ASVGTVQLWVSGILAILR-VLISQSTEDIILS-------------RIQEL-----SLSPY-LLS--CPTIRRLCDDDVP-A-----PPE-TLPVAMEDANGETPRFPP-----E-ETFARFLLQ--LVGVL-------LDDIA--NKQVKVDMSE-QQHTFY--CQQLGTLLMCL-IHIFKSGMFRRITAAGSKLLKAEG---GEGG---DFYT------LEG-LNSL-VLQLITTH------------P--------------SLVLLWCQVLLIINYTN--YTWWSEVHQTPRRHSLSSTKLLSPHSSG----EEERPEGKLTMCNREIVRRGALILFC-------DYVCQN---LHDS-----EHLTWLTVNHVSDLISLSHEPPVQDLISAVHRNSAAS----GL---FIQA-I---Q--SRCDNLCTPVMLKKTL-QCLEGIHLSQSGA-LLMLYVD-KLLNTPFRVLA----RMVDTLACR-RVEMLLAETLQNSIAQLPLEELDRIQQYLQTSGLAQRHQRFFSL--LDRFR---ATVAEDTTS------------PVAPITTHPLDGDPPPP-------PENVEPNKEW-YVTLVKSQ----CCLRG--EGAL-----YETTELLTKLPQS--DLNAIMTCK---DFNLC-LLASCL-SVGVQR----------VCKDHG--------------------------------------------------------------------------------------AVLFD-TAQQVTFERLAGVIELL----P-SPHQPLLPS------SKVCPD--------------YWQKLN------------QV-YGEPGFYQTVLSLCGVLSQYLLSLSKLPSS--MH--------------IPK---DRETLITTF-STLAIEVVVW--RLLQDQLPQS------VDMQMSL-SC---------------LCLALQQPAVWTHFTSHSYLTHT----------------------------------CS----IIHCI---------------QLLIHA-VAVG-PG-----------------DQF---------------LRPERKISEQS-----EDQVDSSDNQRE------WHCCEIMAELVE----------------------------GL-------------------QTVLTLGHHKN---KNIPAFLT------------PTLRNVIISLARLPLVNSYTRIPPLVW----------KLGWSPKLSGE-------------FGTA------------LPEIPVEFLQEKDVFREFLYRINTLGWSSRTQFEETWATLLGVLVTQP--------ITMDQEEETQ----QEEDLERTQINVLAVQAITSLVLSAMTLPTAGNPAVSCPEQQPR-NKILKALDTRFGRKLSVIRGMVEREIQAMVS--------KRDNIATHFPYQAW-------DPVPSLSSST-AGTLISHEKLLLQ-----INTEREMGNMDYKLGQVSIHSVW--LG--------NNITP-----LREEEWGED--------------------------EEDEADAPAPASPQ--------LSPINSRKHR-----AGVDIHSCSQFLLELYSQWI--------LPGSPSSRKTPVV-LISEVVRSLLAVSDLFTERNQFDMMFSTLTELQKVHPPEDEILNQ----YLVPAICKAAAVL------------------------GMDKAIAE-----------------PVCRLLESTL-RSTHLPSRIGALHGVLYVLEC--------DLLDDTARQ--------LI-PTVSEYLLSNL---------------------------------------------------------------KALAHCVN----------------L-HNQQHVLVMCAVAFYMMENYPLDVG-SE---FN-------AGIIQLCCMILSASE-EATPSI---------------IYHCV-------LRGLERLLLSE--------------------------QLSRMDAET-----------------------LVKLSVDRVNMPS-PHRAMAALGLMLTCMYT----------GVAGE---------------------EGKEKGSP-GRPADADPTA-PDSESVI----V-AMERVSVLFDRIR-KGFPS-------------EARVVARILPQFLDDF---------FPLQD-------VMNKVIGEF-------------LSNQQPYPQ---FMATVVYKVFQTLHATG--------QSSMVRDWVLLSLSN-FTQRTPVAM---AMW--SLSCFFVSASTSQWISALLP---HVISR------------------MG----------------------------------------------KSD-TVDISLFCL----VAMDFYRHQIDEELDRR-----AFQSVF-EMVAS---PGSPYYQLLC------CLQSIHQDTSL------
>Drosophila_melanogaster_(NP_651629.1)
--MDKSRS------------------------------------------------------------------------------------SAYDKFVGF------------------------------------------------------------------------VEQLRNTECSQKQKITCFQQIAE---CIMSPSLAGHINYAAHCGTATNVLLLFCEDVDSVVRMSAEENLNKILRSLEKTRVSRILMDLYGEIKRNGNQRSLRICLNLFSYYAPQIKE--KHIKWYAVRLLQCMTTISQRKET--LLQETLCDFV-KHFSRHIQQGLSDSESCKLFETFLDQISSDCAVKRRCSAQNCMSLIENARNRSLMARHGVNKVMELLLT--------------DQQANSVLGALGLLRLLLPQLIRGYPGDSHEDSESL-------------------------------------------AGKKQQQQQTTTSDCRQIIEIYDYCLHLLSTQHTANHAIINATLEVINGILQAVDAASDGQC--SQSLGQSLRQLLCNQQLQHNEYLRRRKSLKNQIFQLKNY---------------------EVATSQHQLE--DEDENEDVDELVVGATAMQMKKNSNAKLQQ----------------AKCREQQQHQHQQQLEVDN----------SSLGINAGEDAPTEAPS------------------SVADEGGEPESTKLRCHIRNAARSISECVA---SDEDKQGQGHRQQRDEDGVVVAE-----------DDDDDDDDDDDDDDMELLSAECDDFTTLSQLNEQQQALSAALKLPTTTAASSGGAATSQDDKLI-----DVDADVGGLPKPQHQSSLQNLLAGSDDKSQHLS------DIDNESFNSIDFDAEITIAGSKEQ------QQQHPPAD----------------DSVESGDATAIGTFFNN---------------------------------------------------------LLSHSNAASESVSKLFRQSSGSKST--PSKSAS--TPAPADKSDAISAASL-TLSLT---------------SLASSNLEPPERQPLIAETPTPVEDSCSITASHTASTALMMDAPAVEVAASKPETPQLRGT-------------------PNANPFLVENSPLRQTVVGRALIT-VKIGSILEQSLVYYTARLVAARF-LLSGQAAGLQPDSISRVSIKSLSLAVIAQ-CVRLAPKILQLSL------------------------------------------------------------------------------------------------------EISEQELQLLEEATSQIGSGDSTQVSSPQSSDNSQVGGEKPPLDSSLVPTSLEENLLLLDIKDDHFGPSTCPAYLQSATPTLSRSADASVLLLEGGTTSSRSAKKSEEMLSKSEIIESSYRPTVAVEDVPPLSMPPRPPKRTKSTRSRVGVLGTSSTTESSSPQSRQKLSDI---LLFHDHCDPILRGGVQQVVGNFLQSSGAGLFLDLQRGLGLQHLLAILLKGFEDEIHTVVIQALN---AFDKIFPNVVSKYLTEPPCHYHAHQQQQQQQKEQQQQEQDNQKLEQDLQRHSSGQQKRSGQAQTFGQQTFA------KDQDNALSS---------------------------------------QRQQQRRPNDAGTCANSSAT---DN---DELLAALLNDFQLQSTGMRQQPKNNSTDTGQSGNEPDLEPNPNAAVEPFCVFAISPKLLLSKLRLCHHNKYWLVQNKYAEVISNLNYVLL--------------------------------------------------RSYYAN--FRCAIDNKNSGARKQDSKWPPMDASSVCHSVRDAEGEDIVCTYEAQFLAELLHLLGDDDARVREHAACCLCRFIMQ-------------------------TARQDP--------SQDQGAGGGGGDDIEGNGNVNVETQQ---TNFNLLWDFFDYRIFG-----SMSV-TLRNLFRASSTIVPPLAELDALATSNSAPSYPDTGSTSGSSTSTSAS--SGGSAAAVSAASAYFEASYGIGIAE-GH----------------------VFALASA----------SQRQIAQ------EEKVLAKVLYR--LTN-------KLMTLNDKNVQ----FGIIYALRLLL----------------------------RHFNFV------------------DYQQVW---LEFNFVEICISYAYYNNATAADLGCQNDLIDV-M------------------GKLM--------------AGAMLSSGEPN--TAHLDFLL----------RHSVKMLNIYYHLVTNQRPPT------AGSQSGSSSSKQPKSELFAREQPAA-T---LQALGYFAGDYVYMKLYNILRGANDSYKITIN-QEAGSLLICLLKTCLHAVSLCLEGMASASP----------------------------------------------------------------PELKLIEEILHYLTRLINYAPAECVACLRQLLKYLFAQNYASQV----RLQ--PS---AIGGNG-SEI------------------------------------------------------------------------------------------------------GHHAAFMRPYFAAKGRGHGASSTLLPTINSKPAVAVGSQRGAP-TDARQPIDAGPLQDMG--------------MLFVHGLQPPT-------------------PPAGDCVR-------LIKLFEPMVIYCLTLFMKSNALV--QAPILRLLSQLLDLNVTYSILDSKNVIFDQVLSNMDLIEGGID----------RNAFIMVPPMLRFLVQLTHK---------SDRQLITIPKIISITNNLLANGSVRVV-ALLALKTLSYELFFMHSQLEEALDTEGHNSGRDACQSPLSAAPTPETR--------------------EALLAQRRELDTQREVVLGMLE-KFIEARPSQQVLALL--LLFERSVQQLD-----------TPP----------YRSA---------QDADAVYGTLCRGLCSRQWRLHNAGDLRLLESCFRNNG----NHVLADSKRFLQLLQ-LF--IEQGVGNF--GDLALAMVMLSNVILKTE-EIYLVNHIKLYLKNNPTAER------RLQALMPSSPSAAPHWQDE--APSTSSAAAAARA-------AAA-------SFSAGRS--SIS-----EINYFAKVLCE--KLLAC-------LEVLL------GLEPSS-SSHA-Y--CQLTGRFMDAL-LNVCCRSRHKDALQSVFRLVLAESEFLCK------YYS------L---LLMS-AAGLVGSYLL----------D---------------AVLLACLRLVLAMRLEEPVALLEQAAQLPLKTNLQRALL------------------------REVCRASA---GC-------DWSAQQVRRLFEG-----RYLNFLIADHLEFICELCQERPEC-----------------GS---LLQVALFRNA--HRLSRQSVRIVLRLLG-RLCEPAEREASGD-V---GSD----------------ADPTLQAMQ-LLSRLHQLYEGERSLQLPIERMARRL--SAQSGQPARNVIYERL--VEGDL---AGGEDQDAL------------RTLLLKDLECRQDNETA-------TPSRIIDESWLFAQLIKF-----ATQHA--DAPQQ-Q--KQLMLLLLEIQSE--PKLQRLLRSLGTEHEAK-LLRHAI-AGSLAA----------MMSAFRQKCIQH--------------------------------------------------------------------------------APHIN-YMQPTPLARVSCALLMSRVAST-EATKCRNPP--TGEQLDVARAV---------------GALM------------AC-IRNAEQTALIYIDARLMEKFVV------EH--L---------------LRR---EHLPQLLAY--------LGWLAGAAKQILAMPTRQESEQDALGVLLAT---------------VNTLLQQPRVWRELNASSDPSLR----------------------------------CE----LLDLL---------------DSVARC--ILQ--------------------DTI---------------FYRRHRRDRNKAKGPAPQAIFLAKLIETQI-EIESLASGRVLAGVE-------------------------------------------------EARLQFAGQDL---ARFQVALS-------------LVTSIGISLLRTHQFYAYAVTPHELI---------------QQPGDQQQEQQ--------ADGK------------LPSIPVDSLSDVDVLRQFVKRLSIFGFTTRQQFEEYFMTCL---------------LLINKLYDEH----MVDQQEQFQIKQVCLQAILELLMTYKTFPIVGL-ANGQFHHTTR-WQRITC-DSISLKKL--------HKVQLLVD----------------------------------------ACNVFYQPNLERQ-----LAYDNVIGTRTFAPNQYDLNFSWAQME--------DQAAAGVGVGVGVGLSGGE--------------------------QANTADIKQSCDAD--------VPDMAMRNYRHFTQLSGIDFRSSTQLVFDVLQQMI----------------ELNHI-L---VLPNLVKFCEICESRDHIKWIKERCLKLQEQVAMDDTISHQ----HIIYLLCRSQALL------------------------IPSLGELQ-----------------VLCSLIGNVYLKSTHSFIRIATLQGLLCLLECCSKTNTTMGRLSEELAL--------LR-SLIVGYINR-----------------------------------------------------------------HGIIDESP----------------LPFSVEHTKLVWTLNYSLIEWTSKFV--PQCHLLS-------NTIIAANNFLKTTAD-EE-------------------LYLCV-------LHGLERMVVNSGVPPPGI-------------------QPTGKDAAAGEPGAEGSKAGVGVVVTPQMRHKIEKLALELLKMEN-EKFSIPALKLLLSCMYV-------------------------------------GSAAQL--ENTELSNGIV-QDDPEII----AQQNDKVDILLHCIK-SSTRD-------------AAWIYGQVLCQIIRDL---------VPPNE-------ILTKVIKEF-------------LAINHPHCD---VIAMIVYQVFRSAIDSS--------YLQMLQDWLICTLPT-FLDQ-PEQQ---GVW--GLSVIFLSASINLHLIKLFP---LVLG-------------------IGASNSAAAATTATTATTEAEAAAPAMAR-------------------KLG-QHEIALFVT----AAQDFHAKLSGEQ--RQ-----RFREAF-GSFK----RSQVYGRMLQ------CL---------------
>Gallus_gallus_(XP_420822.3)
--MATMEK----------------------------------------------------------------------------------LMKAFESLRSF------------QQQQ----------------------------------------------VPAAIPEEPTQRPKKELLTTKKDRVNHCLTICE---NIVAQSLRNSPEFQKLLGIAMELFLLCSEDVESDVRMVADECLNKVIKALMDSNLPRLQLELYKEIKKNGASRSLRAALWRFAELAHLVRP--QKCRPYLVNLLPCLTRISKRPEE--SVQETLAAAI-PKIMAAFGNFANDNEIKVLLKAFIANLKSSSPTIRRTAAGSAVSICQHSRRTQYFYAWLLNVLLGLLVPVED-----------DHPTLLILGVLLTLRYLIPLLQQQV-KDTSLKGSFG-------------------------------------------VTRKETE---ISPSPEQLIQVYELTLHY--TQHQ-DHNVVTGALELLQQLFRT--------P--PPELLHALTSLGGIAQVSVSKDESAIRSRSGSIVELIAG---------------------GGSSCSPVLA--RKHKGK----ILLG---------------E----------------EEGLEDDP---ETRSDVSA----------ASFAASVKGEITSELAS-S----------------SGVSTAGSVGSS--------AADPTGHDII---TEQPR-SQHTLQS-DSVDLSSCD-----------LTSTATEGEDDD----VLSRSSSQISAVQS-----------------------------------------------------------------DPTMDLN------DG-TQ--------ASSPISDSSQT------TTEGP--D----------------SAVTPSDSSEI---------------------------------------------------------------VLEGAE------GQYSGMQIGQLQD--EEDEAA--NILQDDSSESFR-SSI-ALQQP---------------HLL-KTMSH-SRQP-------------------SDSS--------VDRFPSKEDAVE-PID-------------------HENKPSRVKGDIGHYTDGNSAPLV--------------HCVRLLSASF-LLTGEKGALVPDRDVRVSVKALAVSCVGA-AVALHPESF-FSK------------------------------------------------------------------------------------------------------LY-------------------------------------KMPLEA------------------------------------------------------------------------------------------------------------------MGEDYEEQYVSDI---LNYIDHGDPQIRGATAILCGTIINSI-----LLKSR-FDVEKWLV--------NVRSSTGNL-F---SLVDCIPLL---------------------------------------------------------QKTL-------KDE-SSVTC---------------------------------------KL----------ACTAVRHC---IM----SLCSSSYSELGLQ--------------------------------------------LIVDLLTLKNSSYWLVRTELLETLAEVDFRLV--------------------------------------------------SFLEGK------TDSLHRGVHHYTG---------------------LLKIQERVLNDVVICLLGDEDPRVRHVAAASLMRLVPK-------------------------LFYN----------CDQ-----GQADPV-----VAVARDQ---SGVYLKLLMHETQPPS-----HFAVSTITRTYRGYN-MLQNPT--DVTMENNLSRVVAAISHALTISTTRSLT--FGCCEALCLLSTTFPVCTWTVGWHC-G-----------------------VSQPSPS----------DDAQKGC------TIGMAGMVLSL--LSS-------TWFPLDLSAHQ----DALILTGNLLA------------------ASAPKCLK--NPWSAE---EDSNQVAA-------KQEEPWPA-LA-DRTLVTLVEQLFSHLLKVINICAHVMDDV-AP-----------------GPAV--------------KAALPSLTNPP----SLSPIR----------RKGKEREPVEQ--TSVPMSPK------KGGETSPATRQTDASG------PAP-T-SKSSSVGSFYHLPSYLKLYDVLKATHANYKVTLDLQNSNEKFGCFLRSALDVLSQILEL--ATLQ----------------------------------------------------------------DIGKCVEEILGYLKSCFNREPTMATVCVQQLLKTLFGTNLASQY-DGLSSN--TS---KAQGKA-QRL------------------------------------------------------------------------------------------------------GSSN--LRP------------------------GLYHYCFMAPYTHFTQALADASLRNMV-QAEQEHDASGWFDVLQKVSTQLKT----------NITSAAKH-RADKNAIHN------HIRLFEPLVIKALKQYTTTTSVQL-QRQVLDLLAQLVQLRVNYCLLDSDQVFIGFVLKQFEYIEVGQF----------RESEAIIPNIFFFLVLLSYERY-------HSKQIIGIPKIIQLCDGIMASGRKAVTHAIPALQPIVHDLFVLR----------GTNKA-----------------------------------------DAGKELETQKEVVVSMLL-RLIQ---YHQVLEMF--ILVLQQCHKEN-----------EDK----------WKRLSR-------QIADIILPMLAK----QQMHIDSHDALGVLNTLFEILA----PSSL---RPVDMLLRSMF--VTP--KTM--ASVSTVQLWISGILAILR-VLISQSTEDIVLS-------------RVQEL-----SFSPY-LIS--RQAINRLRHGENNVS-----AQE-------DHSEVKQTKYLP-----E-ETFSRFLLQ--LVGIL-------LEDIV--TKQVKVDMNE-QQHTFY--CQELGTLLMCL-IHIFKSGMFRRITAAATRLFTGDG---SDGS----FYT------LES-LSDL-VQSMVPTH------------P--------------SLVLLWCQILLLVNYTN--YNWWSEVHQTPKRHSLSTTKLLSPQISG--DSDESDSESKRGMCNREIVRRGALILFC-------DYVCQN---LHDS-----EHLTWLIVNHVQDLINLSHEPPVQDFISAVHRNSAAS----GL---FIQA-I---Q--SRCENLAAPTTLKKTL-QCLEGIHLSQSGA-VLTLYVD-KLLCTPFRVLA----RMVDTLACR-RVEMLLAATLQNSITQLPVEELDRIQEYLQNSGLATRHQRLYSL--LDRFR---LMVAPDTTS------------PSPLVTSHPLDGEDQPG-------LENVILDKDW-YMSLVRSQ----CCIKS--DSAL-----LEGAELLNRIPQP--DLNSFMNSK---EFNLS-LLAPCL-SLGMNE----------ISRDQK--------------------------------------------------------------------------------------SSLFE-AARRVTLDHLSATVLNL----P-ASHQVFQPL------LPTEPSA-------------YWKKLN------------DI-FGDEVMYQSVMTLCRALAQYLLLLSKLPTS--LR--------------VPP---DKEDDILKF-VVMSIEALSW--HLIHDRLPIS------IDLQAAL-DC---------------CCLTLQQPSLWNLLASAANVTYA----------------------------------CS----LINCI---------------KFIIEA-VAVE-PG-----------------NQL---------------LSPERKKNASKGLS--EDEVDSNMHKMKHI----TAACEMVAEMVE----------------------------CL-------------------QTVLALGHHRN---SSIPAFLT------------PVLKNIIISLARLPLVNSYTRVPPLVW----------KLGWSPKPAGD-------------FGTV------------FPEIPVEFLQEKEIFKEFIYRINTLGWISRTQFEETWATLLGVLVTQP--------IVMDQ-EENQ----QEEDTERTQINVLAVQAITSLVLSAMTIPVAGNPAVSCLEQQPR-NKALKALDTRFGRKLSVIRGIVEQEIQAMVS--------KRDNIATHHLYQAW-------DPVPSLSPVS-TGALISHEKLLLQ-----INTEREIGDMDYKLGQVSIHSIW--LG--------NNITP-----LREEEWGED--------------------------EEDENDVPVPSSPP--------TSPINTRKHR-----AGVDIHSCSQFLLELYSQWI--------LPSSPN-KRTPVI-LISEVVRSLLAVSDLFTERNQFEMMYTTLTELRKVHPSEDEILIQ----YLIPATCKAAAVL------------------------GMDKAVAE-----------------PVSRLLESTL-RSTHMPSRIGALHGILYILEC--------DLLDETAKQ--------LI-PIISEYLLSNL---------------------------------------------------------------RAVAHCVT----------------V-HNQQHILVMCAAAFYLIENYPLDVG-PE---FS-------AGIIQMCGVMVSGSD-ESTPSI---------------IYHCV-------LRGLERLLLSE--------------------------QLSRLDSES-----------------------LVKLSVDRVNVQS-PHRAMAALGLMLTCMYT-------------------------------------GKEKVSP-SRSTDANPAA-PDSESVI----V-AMERVSVLFDRIR-KGFPF-------------EARVVARILPQFLDDF---------FPPQD-------VMNKVIGEF-------------LSNQQPYPQ---FMATVVYKVFQTLHTTG--------QSSMVRDWVMLSLSN-FTQRTPVAM---AMW--SLSCFFVSASTSQWISAILP---HIISR------------------MG----------------------------------------------KLE-QVDVNIFCL----VAMDFYRHQIDEELDRR-----AFQSVF-EVVAS---PGTPYHRLLT------CLQNVHKVTAC------
>Mus_musculus_(NP_034544.1)
--MATLEK----------------------------------------------------------------------------------LMKAFESLKSF------------QQQQQQQPPPQAPPPPPPPPPPQPPQPPPQGQ---------PPPPPPPLPGP---AEEPLHRPKKELSATKKDRVNHCLTICE---NIVAQSLRNSPEFQKLLGIAMELFLLCSDDAESDVRMVADECLNKVIKALMDSNLPRLQLELYKEIKKNGAPRSLRAALWRFAELAHLVRP--QKCRPYLVNLLPCLTRTSKRPEE--SVQETLAAAV-PKIMASFGNFANDNEIKVLLKAFIANLKSSSPTVRRTAAGSAVSICQHSRRTQYFYNWLLNVLLGLLVPMEE-----------EHSTLLILGVLLTLRCLVPLLQQQV-KDTSLKGSFG-------------------------------------------VTRKEME---VSPSTEQLVQVYELTLHH--TQHQ-DHNVVTGALELLQQLFRT--------P--PPELLQALTTPGGLGQLTLVQEEARGRGRSGSIVELLAG---------------------GGSSCSPVLS--RKQKGK----VLLG---------------E----------------EEALEDDS---ESRSDVSS----------SAFAASVKSEIGGELAA-S----------------SGVSTPG----------------SVGHDII---TEQPR-SQHTLQA-DSVDLSGCD-----------LTSAATDGDEED----ILSHSSSQFSAVPS-----------------------------------------------------------------DPAMDLN------DG-TQ--------ASSPISDSSQT------TTEGP--D----------------SAVTPSDSSEI---------------------------------------------------------------VLDGAD------SQYLGMQIGQPQE--DDEEGAA-GVLSGEVSDVFRNSSL-ALQQA---------------HLL-ERMGH-SRQP-------------------SDSS--------IDKYVTRDEVAE-ASD-------------------PESKPCRIKGDIGQPNDDDSAPLV--------------HCVRLLSASF-LLTGEKKALVPDRDVRVSVKALALSCIGA-AVALHPESF-FSR------------------------------------------------------------------------------------------------------LY-------------------------------------KVPLNT------------------------------------------------------------------------------------------------------------------T-ESTEEQYVSDI---LNYIDHGDPQVRGATAILCGTLVYSI-----LSRSR-LRVGDWLG--------NIRTLTGNT-F---SLVDCIPLL---------------------------------------------------------QKTL-------KDE-SSVTC---------------------------------------KL----------ACTAVRHC---VL----SLCSSSYSDLGLQ--------------------------------------------LLIDMLPLKNSSYWLVRTELLDTLAEIDFRLV--------------------------------------------------SFLEAK------AESLHRGAHHYTG---------------------FLKLQERVLNNVVIYLLGDEDPRVRHVAATSLTRLVPK-------------------------LFYK----------CDQ-----GQADPV-----VAVARDQ---SSVYLKLLMHETQPPS-----HFSVSTITRIYRGYS-LLPSIT--DVTMENNLSRVVAAVSHELITSTTRALT--FGCCEALCLLSAAFPVCTWSLGWHC-G-----------------------VPPLSAS----------DESRKSC------TVGMASMILTL--LSS-------AWFPLDLSAHQ----DALILAGNLLA------------------ASAPKSLR--SSWTSE---EEANSAAT-------RQEEIWPA-LG-DRTLVPLVEQLFSHLLKVINICAHVLDDV-TP-----------------GPAI--------------KAALPSLTNPP----SLSPIR----------RKGKEKEPGEQ--ASTPMSPK------KVGEASAASRQSDTSG------PVT-A-SKSSSLGSFYHLPSYLKLHDVLKATHANYKVTLDLQNSTEKFGGFLRSALDVLSQILEL--ATLQ----------------------------------------------------------------DIGKCVEEVLGYLKSCFSREPMMATVCVQQLLKTLFGTNLASQF-DGLSSN--PS---KSQCRA-QRL------------------------------------------------------------------------------------------------------GSSS--VRP------------------------GLYHYCFMAPYTHFTQALADASLRNMV-QAEQERDASGWFDVLQKVSAQLKT----------NLTSVTKN-RADKNAIHN------HIRLFEPLVIKALKQYTTTTSVQL-QKQVLDLLAQLVQLRVNYCLLDSDQVFIGFVLKQFEYIEVGQF----------RESEAIIPNIFFFLVLLSYERY-------HSKQIIGIPKIIQLCDGIMASGRKAVTHAIPALQPIVHDLFVLR----------GTNKA-----------------------------------------DAGKELETQKEVVVSMLL-RLIQ---YHQVLEMF--ILVLQQCHKEN-----------EDK----------WKRLSR-------QVADIILPMLAK----QQMHIDSHEALGVLNTLFEILA----PSSL---RPVDMLLRSMF--ITP--STM--ASVSTVQLWISGILAILR-VLISQSTEDIVLC-------------RIQEL-----SFSPH-LLS--CPVINRLRGGGGN-V-----TLG-------ECSEGKQ-KSLP-----E-DTFSRFLLQ--LVGIL-------LEDIV--TKQLKVDMSE-QQHTFY--CQELGTLLMCL-IHIFKSGMFRRITAAATRLFTSDG---CEGS----FYT------LES-LNAR-VRSMVPTH------------P--------------ALVLLWCQILLLINHTD--HRWWAEVQQTPKRHSLSCTKSLNPQKSG--EEEDSGSAAQLGMCNREIVRRGALILFC-------DYVCQN---LHDS-----EHLTWLIVNHIQDLISLSHEPPVQDFISAIHRNSAAS----GL---FIQA-I---Q--SRCENLSTPTTLKKTL-QCLEGIHLSQSGA-VLTLYVD-RLLGTPFRALA----RMVDTLACR-RVEMLLAANLQSSMAQLPEEELNRIQEHLQNSGLAQRHQRLYSL--LDRFR---LSTVQDSLS------------PLPPVTSHPLDGDGHTS-------LETVSPDKDW-YLQLVRSQ----CWTRS--DSAL-----LEGAELVNRIPAE--DMNDFMMSS---EFNLS-LLAPCL-SLGMSE----------IANGQK--------------------------------------------------------------------------------------SPLFE-AARGVILNRVTSVVQQL----P-AVHQVFQPF------LPIEPTA-------------YWNKLN------------DL-LGDTTSYQSLTILARALAQYLVVLSKVPAH--LH--------------LPP---EKEGDTVKF-VVMTVEALSW--HLIHEQIPLS------LDLQAGL-DC---------------CCLALQVPGLWGVLSSPEYVTHA----------------------------------CS----LIHCV---------------RFILEA-IAVQ-PG-----------------DQL---------------LGPESRSHTPRAVR--KEEVDSDIQNLSHV----TSACEMVADMVE----------------------------SL-------------------QSVLALGHKRN---STLPSFLT------------AVLKNIVISLARLPLVNSYTRVPPLVW----------KLGWSPKPGGD-------------FGTV------------FPEIPVEFLQEKEILKEFIYRINTLGWTNRTQFEETWATLLGVLVTQP--------LVMEQ-EESP----PEEDTERTQIHVLAVQAITSLVLSAMTVPVAGNPAVSCLEQQPR-NKPLKALDTRFGRKLSMIRGIVEQEIQEMVS--------QRENTATHHSHQAW-------DPVPSLLPAT-TGALISHDKLLLQ-----INPEREPGNMSYKLGQVSIHSVW--LG--------NNITP-----LREEEWDEE--------------------------EEEESDVPAPTSPP--------VSPVNSRKHR-----AGVDIHSCSQFLLELYSRWI--------LPSSAA-RRTPVI-LISEVVRSLLVVSDLFTERTQFEMMYLTLTELRRVHPSEDEILIQ----YLVPATCKAAAVL------------------------GMDKTVAE-----------------PVSRLLESTL-RSSHLPSQIGALHGILYVLEC--------DLLDDTAKQ--------LI-PVVSDYLLSNL---------------------------------------------------------------KGIAHCVN----------------I-HSQQHVLVMCATAFYLMENYPLDVG-PE---FS-------ASVIQMCGVMLSGSE-ESTPSI---------------IYHCA-------LRGLERLLLSE--------------------------QLSRLDTES-----------------------LVKLSVDRVNVQS-PHRAMAALGLMLTCMYT-------------------------------------GKEKASP-GRASDPSPAT-PDSESVI----V-AMERVSVLFDRIR-KGFPC-------------EARVVARILPQFLDDF---------FPPQD-------VMNKVIGEF-------------LSNQQPYPQ---FMATVVYKVFQTLHSAG--------QSSMVRDWVMLSLSN-FTQRTPVAM---AMW--SLSCFLVSASTSPWVSAILP---HVISR------------------MG----------------------------------------------KLE-QVDVNLFCL----VATDFYRHQIEEEFDRR-----AFQSVF-EVVAA---PGSPYHRLLA------CLQNVHKVTTC------
>Takifugu_rubripes_(XP_011611288.1)
--MATMEK----------------------------------------------------------------------------------LMKAFESLKSF------------QQQQ----------------------------------------------GP-PTAEEIVQRQKKEQATTKKDRVSHCLTICE---NIVAQSLRTSPEFQKLLGIAMEMFLLCSDDSESDVRMVADECLNRIIKALMDSNLPRLQLELYKEIKKNGASRSLRAALWRFAELAHLIRP--QKCRPYLVNLLPCLTRITKRQEE--TIQETLAAAM-PKIMAALGHFANDGEIKMLLKSFVANLKSSSPTIRRTAASSAVSVCQHSRRTSYFYTWLLNVLLGLLVPVDE-----------EHHSHLILGVLLTLRYLMPLLQQQV-NTISLKGSFG-------------------------------------------VMQKEAD---VQPAPEQLLQVYELTLHY--TQHW-DHNVVTAALELLQQTLRT--------P--PPELLHVLITAGSIQHASVFRQDIESRARSGSILELI---------------------------------------GK----MLSG---------------E----------------EDALEDDP---E-KTDVTT----------GYFTA-----VGADNSS-----------------------------------------AAQVDII---TQQPRSSQHTIQPGDSVDLSASSEQGGRGGGASASDTPESPNDEED----MLSRSSSCGANITP-----------------------------------------------------------------ETVEDATPENPAQEG-RPVGGSGAYDHSLPPSDSSQT------TTEGP--D----------------SAVTPSDVAEL---------------------------------------------------------------VLDGSE------SQYSGMQIGTLQD--EEDEGTA-TSSQEDPPDPFLRSAL-ALSKP---------------HLF-ESRGH-NRQG-------------------SDSS--------VDRFIPKDEPPE-P-E-------------------PDNKMSRIKGAIGHYTDRGAEPVV--------------HCVRLLSASF-LLTGQKNGLTPDRDVRVSVKALAVSCVGA-AAALHPEAF-FNS------------------------------------------------------------------------------------------------------LY-------------------------------------LEPLDG------------------------------------------------------------------------------------------------------------------L-RAEEQQYISDV---LGFIDHGDPQIRGATAILCAAIIQAA-----LSKMR-YNIHSWLA--------SVQSKTGNP-L---SLVDLVPLL---------------------------------------------------------QKAL-------KDE-SSVTC---------------------------------------KM----------ACSAVRHC---IM----SLCGSTLSELGLR--------------------------------------------LVVDLFALKDSSYWLVRTELLETLAEMDFRLV--------------------------------------------------NFLERK------SEALHKGEHHYTG---------------------RLRLQERVLNDVVIQLLGDDDPRVRHVAASAVSRLVSR-------------------------LFFD----------CDQ-----GQADPV-----VAIARDQ---SSVYLQLLMHETQPPS-----QLTVSTITRTYRGFN-LSNNVA--DVTVENNLSRVVTAVSHAFTSSTSRALT--FGCCEALCLLAVHFPICTWTTGWHC-GHISSQSSFSSRVGRSRGRTLS--VSQSGSTPASSTTSSAVDPERRTL------TVGTANMVLSL--LSS-------AWFPLDLSAHQ----DALLLCGNLLA------------------AVAPKCLR--NPWAGE---DDSSSSSTNTSGGTHKMEEPWAA-LS-DRAFVAMVEQLFSHLLKVLNICAHVLDDT-PP-----------------GPPV--------------KATLPSLTNTP----SLSPIR----------RKGKDKDAVDS--SSAPLSPK------KGNEANTG-RPTESTG------STA-V-HKSTTLGSFYHLPPYLKLYDVLKATHANFKVMLDLHSNQEKFGSFLRAALDVLSQLLEL--ATLN----------------------------------------------------------------DINKCVEEILGYLKSCFSREPTMATVCVQQLLKTLFGTNLASQY-EGFLSG--PS---RSQGKA-LRL------------------------------------------------------------------------------------------------------GSSS--LRP------------------------GLYHYCFMAPYTHFTQALADASLRNMV-QAEHEQDTSGWFDVMQKTSNQLRS----------NIANAARH-RGDKNAIHN------HIRLFEPLVIKALKQYTTSTSVAL-QRQVLDLLAQLVQLRVNYCLLDSDQVFIGFVLKQFEYIEVGQF----------RDSEAIIPNIFFFLVLLSYERY-------HSKQIISIPKIIQLCDGIMASGRKAVTHAIPALQPIVHDLFVLR----------GSNKA-----------------------------------------DAGKELETQKEVVVSMLL-RLVQ---YHQVLEMF--ILVLQQCHKEN-----------EDK----------WKRLSR-------QIADVILPMIAK----QQMHLDSPEALGVLNTLFETVA----PSSL---RPVDMLLKSMF--TTP--VTM--ASVATVQLWVSGILAVLR-VLVSQSTEDIVLS-------------RIHEL-----SLSPH-LLS--CHTIKRLQQPNLSPS-----DQPAGDGQQNQEPNGEAQKSLP-----E-ETFARFLIQ--LVGVL-------LDDIS--SRHVKVDITE-QQHTFY--CQQLGTLLMCL-IHVFKSGMFRRITVAASRLLKGES---GSGHSGIEFYP------LEG-LNSM-VHCLITTH------------P--------------SLVLLWCQVLLIIDYTN--YSWWTEVHQTPKGHSLSCTKLLSPHSSG---EGEEKPETRLAMINREIVRRGALILFC-------DYVCQN---LHDS-----EHLTWLIVNHVRDLIDLSHEPPVQDFISAVHRNSAAS----GL---FIQA-I---Q--SRCDNLNSPTMLKKTL-QCLEGIHLSQSGS-LLMLYVD-KLLSTPFRVLA----RMVDTLACR-RVEMLLAETLQNSVAQLPLEELHRIQEYLQTSGLAQRHQRFYSL--LDRFR----ATVSDTSS------------PSTPVTSHPLDGDPPPA-------PELVIADKEW-YVALVKSQ----CCLHG--DVSL-----LETTELLTKLPPA--DLLSVMSCK--QEFNLS-LLCPCL-SLGVQR----------LLRGQG--------------------------------------------------------------------------------------SLLLE-TALQVTLEQLAGATGLL----P-VPHHSFIPT--------SHPQS-------------HWKQLA------------EV-YGDPGFYSRVLSLCRALSQYLLTVKQLPSS--LR--------------IPS---DKEHLITTF-TCAATEVVVW--HLLQDQLPLS------VDLQWAL-SC---------------LCLALQQPCVWNKLSTPEYNTHT----------------------------------CS----LIYCL---------------HHIILA-VAVS-PG-----------------DQL---------------LHPERKKTKALRHSDDEDQVDSVHDNHTLE----WQACEIMAELVE----------------------------GL-------------------QSVLSLGHHRN---TAFPAFLT------------PTLRNIIISLSRLPLVNSHTRVPPLVW----------KLGWSPQPGGE-------------FGTT------------LPEIPVDFLQEKDVFREFLYRINTLGWSNRTQFEETWATLLGVLVTQP--------ITMDQEEETQ----QEEDLERTQLNVLAVQAITSLVLSAMTLPTAGNPAVSCLEQQPR-NKSLKALETRFGRKLAVIRGEVEREIQALVS--------KRDNVHTYHPYHAW-------DPVPSLSAASPAGTLISHEKLLLQ-----INTERELGNMDYKLGQVSIHSVW--LG--------NNITP-----LREEEWGED--------------------------EDDEADPPAPTSPP--------LSPINSRKHR-----AGVDIHSCSQFLLELYSQWV--------IPGSPSNRKTPTI-LISEVVRSLLAVSDLFTERNQFDMMFSTLMELQKLHPPEDEILNQ----YLVPAICKAAAVL------------------------GMDKAIAE-----------------PVCRLLETTL-RSTHLPSRMGALHGVLYVLEC--------DLLDDTAKQ--------LI-PTVSEYLLSNL---------------------------------------------------------------RAIAHCVN----------------L-HNQQHVLVMCAVAFYMMENYPLDVG-TE---FM-------AGIIQLCGVMVSASE-DSTPSI---------------IYHCV-------LRGLERLLLSE--------------------------QLSRVDGEA-----------------------LVKLSVDRVNMPS-PHRAMAALGLMLTCMYTAVLTSGSDVAGVRGQVESGSAVAEALGVTAGHVGLFSGKEKASPAARSAHSDPQV-PDSESII----V-AMERVSVLFDRIR-KGLPS-------------EARVVARILPQFLDDF---------FPPQD-------IMNKVIGEF-------------LSNQQPYPQ---FMATVVYKVFQTLHATG--------QSSMVRDWVLLSLSN-FTQRTPVAM---AMW--SLSCFFVSASTSQWISALLP---HVISR------------------MG----------------------------------------------SSD-VVDVNLFCL----VAMDFYRHQIDEELDRR-----AFQSVF-ETVAS---PGSPYFQLLA------CLQSIHQDKSL------
>Xenopus_tropicalis_(XP_012811191.1)
--MATMEK----------------------------------------------------------------------------------LMRAFESLKSF------------QQQQ----------------------------------------------VP-VVPEEPAPKAKKDPSTNKKDRVNHCLTICE---NIVAQSLRNSPEFQKLLGIAMELFLLCSDDAESDVRMVADECLNKVVKALMDSNLPRLQLELYKEIKKNGAPRSLRAALWRFAELAHLVRP--QKCRPYLVNLLPCLTRISKRHEE--SVQETLAAAI-PKIMAAFGNFANDNEIKVLLKAFIANLKSSSPAIRRTAAGSAVSICLHSRRTQYFYTWLLNVLLGLLIPVED-----------EHPTLLILGVLLTLRYLMPLLQQQV-KDTSLKGSFG-------------------------------------------VTQKEAD---ISPSAEQLIQIYELTLHY--TQHR-DHNVVTGALELLQQIFRT--------P--PLDLLHVLTTPGSIEQVSVCRDEPYSRSRSGSIVELIAG---------------------GSSTCSPVIA--RKQKGK----IHLG---------------E----------------EEGLDDDL---EGKSDAPA----------TPFAAT-KNEVPSDVTN------------------LSSTAPG------------ANLEGASHDII---TEQPR-SQHTLQS-DSVDISSSD-----------LASTVTEGDEED----ILSHSSSQISTVQS-----------------------------------------------------------------DTNMELN------EGTTQ--------ASSPVSDSSQT------TTEGP--D----------------SAVTPSDSSEI---------------------------------------------------------------VLDAAE------SQYSGMQIGQLQD--EEDEGA--ILHQEEAGEHFGSSSL-GLNQT---------------HLL-KTMGH-SRQS-------------------SDSS--------VERFVPKEEPVD-PGD-------------------LENKPSRIKGDIGHYMDKDAAPLI--------------HCVRLLSASF-LLTGQKSVLVPDRDVRVSVKALAVSCVGA-AVALLPESF-FSK------------------------------------------------------------------------------------------------------LY-------------------------------------KLPTET------------------------------------------------------------------------------------------------------------------T-ESQEIQYVSDI---LNYINHGDPQVRGATAILSGTIVFSV-----LSKAH-FEAETWIS--------KVKANTGNT-F---SVQDCIPLL---------------------------------------------------------QKSL-------KDE-SSVTC---------------------------------------KL----------ACMAVRHC---IM----TLCCSTYSELGLQ--------------------------------------------LIIDLLTLKNSSYWLVRTELLETLAEIDFRLV--------------------------------------------------NFMEAR------TENLHRGLHYYTG---------------------LLHLQDRVLNNVIISLLGDDDARVRHVAAASLARLVPK-------------------------LFYN----------CDQ-----VQADPV-----VAAARDQ---SSIYLKLLMHETQPPS-----HFAVSTITRIYRGYN-IQQSPT--DISMENNISKVITAVSHALTTSTTRALT--FGCCEALCLLSITYPVCTWSIGWHC-GYVTSTSAQTSRIQVYKNRGRSFSISQQSPS----------EEPRKSC------TAGMSSMILSL--LSS-------AWFPLDLSAHQ----DALVLVGNLLA------------------ATAPKSLK--NPWTSE---EETSQGAN-------KQEEPWPA-LG-DRAVVGMVDQLFIHLLKAINICAHVIDDI-TP-----------------GPVV--------------KATLPSLTNPP----SLSPIR----------RKGKERDTAEQ--AAVPLSPK------KSGEATPASRQTEASG------PAQ-T---SKSIGSFYHLPSYLKLYDVLKATYANYKVSLDLQNNNEKFGGFLRSALDVLSQILEL--ATLT----------------------------------------------------------------DIAKCVEEILGYLKSCFSREPVMATVCVQQLLKTLFGTNLASQF-EAMSSN--PS---KCQGKA-QRL------------------------------------------------------------------------------------------------------GSSN--LRP------------------------GLYHYCFMAPYTHFTQALADASLRNMV-QADQEQDTSGWFDVLQKVSSQLKN----------SISNVTKH-RTDKNAIHN------HIRLFEPLVIKALKQYTTTTSVQL-QRQVLDLLAQLVQLRVNYCLLDSDQVFIGFVLKQFEYIEVGQF----------RESEAIIPNVFFFLVLLSYERY-------HSKQIIGIPKIIQLCDGIMASGRKAVTHAIPALQPIVHDLFVLR----------GANKA-----------------------------------------DAGKELETQKEVVVSMLL-RLIQ---YHQVLEMF--ILVLQQCHKEN-----------EDK----------WKRLSR-------QIADVILPMLSK----QQMHIDSHDALGVINTLFETLA----PSAL---RPVDMLLRSMF--VVP--CTM--ASVSTVQLWISGILAILR-VLISQSTEDIVLS-------------RIQEL-----SLSPK-LIC--CQNIMNLREGDNP-L-----PPE-------VYPEQSENKPAP-----E-ETFSRFLLQ--LVGIL-------LEDIV--YKELKVDLSE-QQHTFY--CQQLGTLLMCL-IHIFKSGTFRRITNAAMRLFKGDG---SNGS----FYT------LES-LNGL-VESMFPTH------------P--------------SLVLLWCQFLLLINYTN--YSWWSEVHQTPKRNSLSSTKLLSPHMST--ESDDPDLTSKPGICNREIVRRGALILFC-------DYVCQN---LHDS-----EHLTWLIVNHVQDLINLSHEPPVQDFISAIHRNSAAS----GL---FIQA-I---Q--SRCENLAAPTSLKKTL-QCLEGIHLSQSGA-VLLLYID-KLLCTPFRVLA----RMVDTLACR-RVEMLLAATPQNSISQLPMEELDRMQEYLQSSGLAQRHQRLYSL--LDRFR---MTVAPDTVS------------PLPSVTSHPLDGENQAT-------LETLDPDKEW-YVSLVRSQ----CFTHS--DSAL-----LEGAELVNKIPAA--ERHSFMTSK---NFNVS-LLAPCL-ALGVHQ----------ISGEQD--------------------------------------------------------------------------------------SSFFK-TTLTVIVDLLSGSVEQL----P-AGHQVLQPL------QQVESTA-------------YWEKLS------------LL-FGDSSVYCSLVALCRALAQYLVSLPKLPAE--FH--------------IQQ---EKEVDFVKF-MVLCVEAISW--HLVHEQVPLS------MDLQAVI-DY---------------CCLTLQQPALWNLLASSEYVTHA----------------------------------CS----LIMCV---------------RFILEA-VAVE-PG-----------------DQL---------------LSPERRKNKMSEDS-EEDQVDSSEQKHVFI----KTACEMMAEMVE----------------------------SL-------------------QTILVFGHQKN---RNFSAFLT------------PVFRNIIISLARLPLVNSYTRVPPLVW----------KLGWAPKWGGE-------------FGTS------------LPEIPVEFLQEKEVFREFIYCINTLGWTSRTQFEETWATLLGVLVTQP--------MVMDQ-DENQ----QEEDTERTQINVLAVQAITSLVLSAMTITVAGNPAISFLEQQPR-NKSLKALDTRFGRKLSVVRGIVEEEIQAMVS--------KRDNIATHHSCQAW-------DPVPSLSAPT-TGTLINQERLLLQ-----INTEREIGNMSYKLGQVSIHSVW--LG--------NNITP-----LRQEELDED--------------------------EEDENENPTPSSPP--------MSPINSRKHR-----AGVDIHSCSQFLLELYSQWI--------LPTNTG-KKTPAI-LISEVVRSLLTVSDLFTERNQFEMMYTALTELQKQHPSEDEILNQ----YLVPAICKAAAVL------------------------GMDKVIAE-----------------PVSRIIETTL-RSTHMPSRIGALHGILYILEC--------DLLDDTAKQ--------LI-PVISDYLLSNL---------------------------------------------------------------RGIAHCVN----------------L-HNQQHVLVMCATAFYLIENYPLDVG-PE---FT-------SGIIQMCGVMVSGSE-ESTPSM---------------VYHCV-------MRGLERLLLSE--------------------------QLSRLDGEA-----------------------LVKLSVDRVNMHS-PHRAMTALGLMLTCMYT-------------------------------------GKEKISP-GRATEPSPAA-PDSESVI----V-AMERVSVLFDRIR-KGFPF-------------EARVVARILPQFLDDF---------FPPQD-------VMNKVIGEF-------------LSNQQPYPQ---FMATVVYKVFQTLHATG--------QSSMVRDWVMLSLSN-FTQRTPVAM---AMW--SLSCFFVSASTSKWISAILP---HVISR------------------MG----------------------------------------------KSE-PVDVNLFCL----VAIDFYKHQIDEELDRR-----SFQSVF-ELVAS---PGSPYYRLLL------CLQNVHKITVF------
>Bos_taurus_(XP_002688476.2)
--MATLEK----------------------------------------------------------------------------------LMKAFESLKSF-------------QQQQQQQQQQQQQPPPPPQPPQPPQPPPQAQPP------PQPPPPPPPLGP-AAAEEPLHRPKKELSATKKDRVHHCLTICE---NIVAQSLRNSPEFQKLLGIAMELFLLCSDDAESDVRMVADECLNKVIKALMDSNLPRLQLELYKEIKKNGAPRSLRAALWRFAELAHLVRP--QKCRPYLVNLLPCLTRTSKRPEE--SVQETLAAAI-PKIMASFGNFANDNEIKVLLKAFIANLKSSSPTVRRTAAGSVVSICQHSRRTQYFYSWLLSVLLGLLVPVEG-----------EHPTLLILGVLLALRYLVPLLQQQV-KDTSLKGSFG-------------------------------------------VTRKEME---VSPSTEQLVQVYELTLHY--TQHQ-DHNVVTGALELLQQLLRT--------P--PPELLRALTTAGGVRQLAASKDEPGGRSRSGSIVELIAG---------------------GGSSCSPVLS--RKQKGK----VLFG---------------E----------------AAPLEDDS---EPRSEGSS----------PAFSASVKGEVGGELAA-S----------------SGISTPGSASS---------AADSVGHDII---TEQPR-SQHTLQT-DAVDLAACD-----------LTSAATDGDEED----ILSHSSSQMSAVPS-----------------------------------------------------------------DPAMDLN------DG-TQ--------ASSPISDSSQT------TTEGP--D----------------SAVTPSDSSEI---------------------------------------------------------------VLDGTD------SQYPGMQVGQTQD--EDEDAT--AVLPDEDAEAFRNSSI-ALQQA---------------HLL-KSMGH-CRQS-------------------SDSS--------VDKFVSREEAAE-PGD-------------------PENKPCRVKGDIGQSTDEDSAPLV--------------HCVRLLSASF-LLTGEKNALVPDRDVRVSVKALALSCIGA-AVALHPESF-FSK------------------------------------------------------------------------------------------------------LY-------------------------------------RAPLDT------------------------------------------------------------------------------------------------------------------V-EYPEEQYVSDV---LNYVDHGDPQVRGATAILCGTLICSV-----LGRCR-FHVAGWMG--------AVRARTGNT-F---SLADCIPLL---------------------------------------------------------QKTL-------KDE-SSVTC---------------------------------------KL----------ACAAVRLC---VM----SLCSSSYSAWGLQ--------------------------------------------LITNLLALRSSSYWLVRTELLETVAEIDFRLV--------------------------------------------------SFLEAK------AESLHRGAHHYTG---------------------LLKLQERVLSNVVIHLLGDEDPRVRHVAAASLMRLVPK-------------------------LFYK----------CDQ-----GQADPV-----VAVARDQ---SSVYLTLLMHETQPPS-----HFSVSAVTRIYRGYN-LLPSIT--DVTLENNLSRVIAAVSHELITSTTRALT--FGCCEALCLLSTAFPVCIWSLGWHC-G-----------------------VPPLSAS----------DESRKSC------TVGMVSMILTL--LSS-------AWFPLDLSAHQ----DALILAGNLLA------------------ASAPRSLR--SSWASE---DEASTAAT-------KQEEAWPA-LG-DRTLVPMVEQLFSHLLKVINICAHVLDDV-AP-----------------GPAV--------------KAALPSLTNPP----SLSPIR----------RKGKEKEPGEQ--ASVPVSPK------KGSEASPASRPPETSG------PVA-T-NKSSSLGSFCHLPSYLKLHDVLKATHANYKVTLDLQSSGEKFGGFLRSALDVLSQILEL--ATLQ----------------------------------------------------------------DIGKCVEEILGYLKSCFSREPMMATVCVQQLLKTLFGTNLASQL-DGLSSH--AS---KSQGRA-QRL------------------------------------------------------------------------------------------------------GSSS--ARP------------------------GLYHYCFMAPYTLFTQALADASLRNAA-QAEQDQDTAGWFDVLQKVSTQLKT----------NLTSVTKN-RADKNAIHN------HIRLFEPLVIKALKQYTTTTSVQL-QKQVLDLLAQLVQLRVNYCLLDSDQVFIGFVLKQFEYIEVGQF----------RESEAIIPNIFFFLVLLSYERY-------HSKQIIGIPKIIQLCDGIMASGRKAVTHAIPALQPIVHDLFVLR----------GTNKA-----------------------------------------DAGKELETQKEVVVSMLL-RLIQ---YHQVLEMF--TLVLRQCHKES-----------EDR----------WKRLSR-------QVADVILPMLAK----QQMHIDSHEALGVLNTLFEILA----PSSL---RPVDMLLRSMF--VTP--DTL--AAVSTVQLWVSGILAILR-VLISQSTEDIVLS-------------RIQEL-----SFSPY-LVS--CPTISRLRDGDST-S-----ALE-------EHTEGRQMKNLP-----E-ETFARFLLQ--LVGVL-------LEDIV--TKQLRVEVSE-QQQTFY--CQELGTLLMCL-IHIFKSGTFRRITAAASRLLR-DG---ADGG----FYG------LES-LNAW-VRSMVPTH------------P--------------ALVLLWCQILLLVSHTD--YRWWAEVQQTPKRRSLSSTKSLSPETSG--EDEDPDVASKLGMCNREIVRRGALILFC-------DYVCQN---LHDS-----EHLTWLIVNHIQDLINLSHEPPVQDFISAIHRNSAAS----GL---FIQA-I---Q--SRCENLSTPTMLKRTL-QCLEGIHLSQSGA-VLMLYVD-KLLCTPFRVLA----RMVDTLACR-RVEMLLAANLQSSTAQLPAEELIRIQEHLQSSGLAQRHQRLYSL--LDRLR---LATAPGSHG------------PTPPVTSHPLDGDGPLA-------LEAVNPDKDW-YVQLVKAQ----CWTRS--DSAL-----LEGAELVSRIPAG--DLGAFMMHS---EFNLS-LLAPCL-GLGMRE----------ISGGQE--------------------------------------------------------------------------------------SPLFE-AARTATLDRVTVVVQQL----P-AVHEAFQPF------LPTQPSA-------------YWSKLD------------DL-FGDAALYRTLTTLAQALAQYLLVFSKLPSH--LH--------------LPP---EKERDTVKF-MVMTVEALSW--HLIHSRVPLS------LDLQAGL-DC---------------CCLALQLPGLWSLLAAPDMVTHA----------------------------------CS----LIHCV---------------RFILEA-IVVQ-PG-----------------DQL---------------LSPERRTSTPKAAR--EDSVDSDTQNPQYI----TAACGMVAEMVE----------------------------CL-------------------PSVLALGHKRN---SRTPAFLT------------PVLRNIVISLARLPLVNSYMRVPPLVW----------KLGWSPKPGGD-------------FGTV------------FPEIPVEFLQEKEVFREFIYRINTLGWTSRTQFEETWATLLGVLVTQP--------LMMEQ-EESP----PEEDVERTQIHVLAVQAITSLVLSAMTVPVAGNPAVSCLEQQPR-NKPLKALDTRFGRKLSIIRGIVEQEIQAMVS--------RRENAATHHLYQAW-------DPVPSLAPAT-TGALISHDKLLLQ-----LNPERELGDMSYKLGQVSIHSVW--LG--------NSITP-----LREEEWDEE--------------------------EE-ETEAPAPSSPP--------TSPINSRKHR-----AGVDIHSCSQFLLELYSRWI--------LPSSSA-RRTPVT-LISEVVRSLLVVSDLFTERSQFETMYLTLTELRKVHPSEDEILLQ----YLVPATCKAAAVL------------------------GMDKAVAE-----------------PVSRLLESAL-RSSHLPSTMGALHGVLYVLEC--------DLLDDTAKQ--------LV-PVVTDYLLSNL---------------------------------------------------------------QGRAHCVS----------------V-HSQQHVLVMCATAFYLIENYPLDVG-PD---FS-------ASVIQMCGVMLSGSE-EATPSV---------------VYHCV-------LRGLERLLLSE--------------------------QLSRLDAES-----------------------LVKLSVDRVNVHS-PHRAMAALGLMLTCMYT-------------------------------------GKEKVSP-GRASEPSTAA-PDSESVI----V-AMERVSVLFDRIR-KGFPC-------------EARVVARVLPQFLDDF---------FPPQD-------VMNKVIGEF-------------LSSQQPYPQ---FMATVVYQVFQTLHGAG--------QSPMVRDWVMLSLSN-FTQRSPVAM---AMW--SLSCFFVSASTSPWVSAILP---HVVSR------------------MG----------------------------------------------KLE-QVDVNLFCL----VATDFYRHQIEEELDRR-----AFQSVF-EVVAV---PGNPYHRLLA------CLRSVQKAAAC------
