# Supplementary material for: The evolution of the huntingtin-associated protein 40 (HAP40) in conjunction with huntingtin
Source: BMC Evol Biol. 2020 Dec 9;20:162. doi: 10.1186/s12862-020-01705-5 (PMC7725122; doi:10.1186/s12862-020-01705-5)
Supplement: Supplementary file 11 — Additional file 11. Raw result of ConSurf analysis for HTT. [file 12862_2020_1705_MOESM11_ESM.csv]

The table details the residue variety in % for each position in the query sequence.
Each column shows the % for that amino-acid	found in position ('pos') in the MSA.
In case there are residues which are not a standard amino-acid in the MSA	they are represented under column 'OTHER'
pos	A	C	D	E	F	G	H	I	K	L	M	N	P	Q	R	S	T	V	W	Y	OTHER	MAX AA	ConSurf Grade
1									3.333	3.333	86.667									6.667		M 86.667	8
2	68.966		10.345									3.448				6.897	6.897	3.448				A 68.966	4
3	3.571								3.571		3.571	3.571	7.143			7.143	64.286	7.143				T 64.286	3*
4	3.571					3.571			3.571	53.571	21.429					7.143		3.571		3.571		L 53.571	1
5			6.897	75.862		3.448						3.448			3.448		6.897					E 75.862	5
6						6.897	3.448		79.310					3.448		3.448		3.448				K 79.310	5
7	3.704				3.704			7.407		85.185												L 85.185	6
8				3.704		3.704			3.704	7.407	66.667						7.407	7.407				M 66.667	3*
9	3.448			3.448					79.310						3.448	6.897	3.448					K 79.310	7
10	72.414			3.448		3.448		3.448				3.448				6.897		3.448		3.448		A 72.414	4
11					79.310					6.897						3.448		6.897		3.448		F 79.310	5
12			3.448	79.310		3.448				3.448		3.448				6.897						E 79.310	5
13	10.345				3.448	3.448	3.448		3.448	3.448				3.448		68.966						S 68.966	5
14				3.448	10.345					82.759								3.448				L 82.759	6
15					3.448	3.448			68.966					3.448	17.241			3.448				K 68.966	5
16					3.448	3.448		3.448		3.448	3.448	10.345				68.966	3.448					S 68.966	4
17					75.862	3.448	3.448	3.448	3.448	3.448							3.448			3.448		F 75.862	3*
18														100.000								Q 100.000	6*
19														100.000								Q 100.000	6*
20														100.000								Q 100.000	6*
21														100.000								Q 100.000	6*
22														100.000								Q 100.000	6*
23														100.000								Q 100.000	6*
24														100.000								Q 100.000	6*
25														100.000								Q 100.000	6*
26														100.000								Q 100.000	6*
27														100.000								Q 100.000	6*
28														100.000								Q 100.000	6*
29														100.000								Q 100.000	6*
30														100.000								Q 100.000	8
31									5.263					94.737								Q 94.737	7
32			5.000											95.000								Q 95.000	6
33	5.000													95.000								Q 95.000	6
34														92.308		7.692						Q 92.308	5*
35				7.692										92.308								Q 92.308	6
36				8.333										91.667								Q 91.667	6
37													10.000	90.000								Q 90.000	5*
38													20.000	80.000								Q 80.000	5*
39													30.000	70.000								Q 70.000	3*
40													30.000	70.000								Q 70.000	2
41	10.000												50.000	40.000								P 50.000	1
42	10.000												50.000	40.000								P 50.000	1
43													80.000	20.000								P 80.000	3*
44													90.000	10.000								P 90.000	4*
45													90.909	9.091								P 90.909	4*
46										9.091			81.818	9.091								P 81.818	3*
47													100.000									P 100.000	6
48	7.692												92.308									P 92.308	5*
49													76.923	23.077								P 76.923	3*
50													100.000									P 100.000	6
51													92.308								7.69230769230769	P 92.308	6
52													7.692	84.615		7.692						Q 84.615	3*
53	7.692									15.385			69.231	7.692								P 69.231	1
54	7.692												84.615			7.692						P 84.615	3*
55														100.000								Q 100.000	6
56													100.000									P 100.000	6
57										23.077			76.923									P 76.923	5*
58													100.000									P 100.000	6
59														100.000								Q 100.000	6
60	69.231					15.385							7.692				7.692					A 69.231	2*
61														100.000								Q 100.000	6
62													90.000			10.000						P 90.000	4*
63										30.000			70.000									P 70.000	4*
64										75.000			25.000									L 75.000	3*
65													87.500								12.5	P 87.500	6
66														100.000								Q 100.000	6
67													71.429	28.571								P 71.429	3*
68													16.667	83.333								Q 83.333	4*
69													90.000							10.000		P 90.000	4*
70										7.692			84.615	7.692								P 84.615	4*
71													85.714	14.286								P 85.714	4*
72				7.143									92.857									P 92.857	5*
73										6.667			86.667								6.66666666666667	P 86.667	6
74		6.667											86.667				6.667					P 86.667	4*
75							6.667						93.333									P 93.333	6*
76							6.667						86.667				6.667					P 86.667	4
77				6.250						18.750			68.750		6.250							P 68.750	2
78	6.250		6.250							6.250			75.000				6.250					P 75.000	1
79					4.348	82.609								4.348				8.696				G 82.609	3*
80				4.348				8.696					82.609					4.348				P 82.609	3*
81	60.870									4.348	4.348		4.348			4.348	8.696	8.696		4.348		A 60.870	1
82	8.696					8.696		8.696	4.348	13.043						8.696	4.348	43.478				V 43.478	1
83	56.000		8.000	4.000		4.000		4.000	4.000	4.000			16.000									A 56.000	1
84				76.000				4.000	4.000	4.000						12.000						E 76.000	4*
85			8.000	76.000								4.000		4.000		4.000		4.000				E 76.000	3*
86						4.000		8.000		8.000			72.000			8.000						P 72.000	1
87	7.692			7.692				3.846	3.846	65.385							3.846	7.692				L 65.385	1
88	3.704		3.704	3.704		3.704	44.444		3.704				7.407	22.222				7.407				H 44.444	1
89			3.704	3.704				7.407	14.815	3.704					62.963	3.704						R 62.963	1
90	11.111								3.704				59.259	11.111	7.407	3.704	3.704					P 59.259	1
91				3.571					89.286	3.571				3.571								K 89.286	7
92									85.714				3.571		3.571	3.571	3.571					K 85.714	6
93	3.571		14.286	71.429			3.571					3.571			3.571							E 71.429	4*
94	7.143			3.571						71.429			3.571	3.571		3.571	3.571	3.571				L 71.429	2*
95	6.897			6.897						20.690						65.517						S 65.517	6
96	55.172	6.897							3.448	6.897				6.897		3.448	17.241					A 55.172	3
97	3.448		3.448						3.448			3.448				17.241	68.966					T 68.966	7
98	3.448							3.448	75.862				3.448	6.897			3.448	3.448				K 75.862	4
99	3.448					3.448			82.759			3.448			6.897							K 82.759	6
100			75.862	10.345		3.448								6.897		3.448						D 75.862	5
101									6.897	3.448					82.759	3.448	3.448					R 82.759	7
102					3.448			10.345		3.448				3.448	3.448		3.448	72.414				V 72.414	5
103				3.448		3.448	3.448			3.448		62.069		3.448		10.345	10.345					N 62.069	4
104	3.448	6.897					82.759								3.448			3.448				H 82.759	7
105		86.207			6.897			3.448												3.448		C 86.207	7
106						3.448				79.310		6.897		10.345								L 79.310	6
107	3.571						3.571	3.571						3.571		3.571	82.143					T 82.143	7
108								89.286		3.571	3.571							3.571				I 89.286	8
109	11.111	77.778								3.704		3.704	3.704									C 77.778	5*
110			11.111	88.889																		E 88.889	8
111		7.143			3.571	3.571				3.571		78.571				3.571						N 78.571	6
112	3.571							85.714		3.571								7.143				I 85.714	7
113		3.571						7.143		3.571	7.143		3.571					75.000				V 75.000	6
114	75.000					3.571				3.571		3.571				14.286						A 75.000	7
115									3.448				10.345	75.862		6.897	3.448					Q 75.862	6
116										3.448	3.448			3.448	3.448	86.207						S 86.207	7
117								6.897		65.517			3.448				3.448	20.690				L 65.517	6
118	6.897					3.448			6.897			6.897			75.862							R 75.862	6
119		3.448	3.448			6.897						65.517	3.448			6.897	10.345					N 65.517	4
120	3.448						6.897	3.448		6.897				3.448		75.862						S 75.862	6
121	6.897							6.897				3.448	72.414	3.448	3.448	3.448						P 72.414	5
122	3.448		6.897	75.862			3.448					10.345										E 75.862	6
123					82.759													3.448		13.793		F 82.759	6
124	10.345											3.448	10.345	75.862								Q 75.862	6
125	3.571					3.571			78.571			3.571			3.571		3.571			3.571		K 78.571	4
126					3.448		6.897			89.655												L 89.655	8
127		3.448			3.448			3.448		86.207						3.448						L 86.207	6
128	6.897				3.448	75.862	3.448					3.448	3.448				3.448					G 75.862	4
129								75.862		3.448	3.448					6.897	3.448	6.897				I 75.862	6
130	89.655															3.448	6.897					A 89.655	8
131						3.333		6.667			73.333						6.667	10.000				M 73.333	7
132			3.333	83.333								3.333	3.333				6.667					E 83.333	6
133								3.333		76.667	6.667					3.333	3.333	6.667				L 76.667	6
134					80.000					20.000												F 80.000	8
135				3.333						93.333								3.333				L 93.333	7
136	3.333							3.333		83.333				3.333		3.333				3.333		L 83.333	5
137	3.333	76.667			6.667					3.333						6.667		3.333				C 76.667	4
138	3.333	16.667														76.667				3.333		S 76.667	7
139	6.897		72.414	13.793								3.448				3.448						D 72.414	5
140			90.000				3.333					6.667										D 90.000	8
141	56.667		10.000			3.333			3.333	3.333		3.333	3.333			3.333		13.333				A 56.667	1
142			13.333	80.000								3.333				3.333						E 80.000	7
143	10.000												6.667	3.333		80.000						S 80.000	7
144			86.667	3.333								3.333						6.667				D 86.667	8
145								3.333										96.667				V 96.667	9
146															100.000							R 100.000	9
147										16.667	80.000						3.333					M 80.000	8
148	6.667									3.333		6.667				3.333		80.000				V 80.000	6
149	96.667					3.333																A 96.667	9
150			80.000	6.667		6.667						3.333				3.333						D 80.000	7
151			3.333	96.667																		E 96.667	9
152	6.667	80.000				3.333						10.000										C 80.000	5
153								3.333		96.667												L 96.667	8
154							3.333					96.667										N 96.667	9
155									73.333					3.333	23.333							K 73.333	6
156								20.000		10.000						3.333		66.667				V 66.667	6
157					3.333			73.333		10.000	3.333							10.000				I 73.333	6
158	3.333								90.000						6.667							K 90.000	8
159	76.667		3.333		3.333	10.000										6.667						A 76.667	6
160	3.333				3.333	3.333				90.000												L 90.000	6
161				6.667	3.333			3.333		3.333	76.667	3.333								3.333		M 76.667	5
162	3.333		76.667	3.333		3.333	3.333	3.333	6.667													D 76.667	5
163					3.333		3.333	3.333								83.333	6.667					S 83.333	8
164							3.333			3.333		80.000		3.333	6.667	3.333						N 80.000	7
165								3.333		80.000		3.333				3.333		10.000				L 80.000	5
166						3.333							73.333	3.333		13.333				6.667		P 73.333	6
167		3.333							6.667						90.000							R 90.000	8
168								13.333		80.000							3.333	3.333				L 80.000	6
169								3.333		13.333		3.333		80.000								Q 80.000	6
170		3.333						3.333		76.667	6.667							10.000				L 76.667	6
171			6.667	86.667		3.333		3.333														E 86.667	7
172										96.667								3.333				L 96.667	8
173					3.333									3.333						93.333		Y 93.333	8
174						6.667	3.333		83.333	3.333		3.333										K 83.333	6
175				96.667										3.333								E 96.667	9
176								96.667		3.333												I 96.667	9
177			3.333						96.667													K 96.667	9
178							3.333		86.667						10.000							K 86.667	8
179												96.667				3.333						N 96.667	9
180	3.333		3.333			86.667			3.333	3.333												G 86.667	6
181	76.667						6.667					10.000				6.667						A 76.667	7
182	13.333												60.000	6.667		20.000						P 60.000	6
183															100.000							R 100.000	9
184																96.667			3.333			S 96.667	9
185								6.667		93.333												L 93.333	8
186		3.333							3.333						90.000	3.333						R 90.000	8
187	83.333							10.000								3.333		3.333				A 83.333	7
188	90.000	6.667																3.333				A 90.000	9
189										93.333	3.333							3.333				L 93.333	8
190			3.448	3.448								6.897			3.448	3.448	3.448		75.862			W 75.862	4
191		3.448							3.448	6.897					86.207							R 86.207	8
192					96.552			3.448														F 96.552	8
193	82.759	3.448														13.793						A 82.759	7
194	3.448		3.448	75.862						3.448					3.448	3.448				6.897		E 75.862	3
195		3.448				3.448		3.448		82.759										6.897		L 82.759	5
196	86.207		3.448		3.448			3.448								3.448						A 86.207	7
197		3.333				3.333	83.333						6.667			3.333						H 83.333	6
198	3.333									76.667		3.333		10.000	3.333				3.333			L 76.667	4
199								23.333		3.333							3.333	70.000				V 70.000	7
200									3.333			6.667			90.000							R 90.000	7
201				6.667									86.667			6.667						P 86.667	7
202						3.333			10.000			3.333		83.333								Q 83.333	7
203							3.448		93.103			3.448										K 93.103	8
204		82.759						10.345							3.448			3.448				C 82.759	5
205							3.333		6.667						90.000							R 90.000	9
206								3.333					83.333			3.333	3.333		6.667			P 83.333	6
207					3.333					3.333				3.333						90.000		Y 90.000	7
208	13.333							3.333		73.333						3.333		6.667				L 73.333	6
209	6.667									3.333				6.667				83.333				V 83.333	7
210												86.667		3.333	6.667		3.333					N 86.667	8
211								3.333		96.667												L 96.667	8
212					3.333					96.667												L 96.667	8
213													96.667	3.333								P 96.667	9
214	3.333	90.000							3.333									3.333				C 90.000	6
215								3.333		93.333	3.333											L 93.333	8
216		3.333				3.333				3.333		3.333		3.333		3.333	76.667	3.333				T 76.667	4
217						3.333			3.333					3.333	83.333		6.667					R 83.333	7
218								53.333		3.333							43.333					I 53.333	8
219	6.667	3.333						6.667								73.333	6.667	3.333				S 73.333	5
220	3.333								73.333			3.333		13.333	3.333		3.333					K 73.333	5
221							3.333								96.667							R 96.667	9
222				10.000			3.333		6.667				66.667	6.667			6.667					P 66.667	3*
223			3.333	93.333								3.333										E 93.333	8
224			10.000	83.333													6.667					E 83.333	7
225	6.452					3.226		3.226		6.452	3.226			6.452		64.516	6.452					S 64.516	2
226	3.226							16.129		6.452								74.194				V 74.194	7
227	3.226	3.226					3.226							83.871				3.226	3.226			Q 83.871	6
228			3.226	93.548													3.226					E 93.548	8
229	9.677	3.226										3.226					83.871					T 83.871	7
230					3.226					96.774												L 96.774	9
231	74.194	6.452		3.226		9.677		3.226								3.226						A 74.194	4
232	64.516		3.226	9.677	3.226			3.226		3.226						6.452	3.226	3.226				A 64.516	1
233	70.968				6.452						3.226	3.226				9.677	6.452					A 70.968	5
234								32.258		9.677	6.452							51.613				V 51.613	4
235						3.333			6.667				80.000	3.333		3.333		3.333				P 80.000	5
236							3.333	3.333	86.667			3.333			3.333							K 86.667	7
237	3.333				6.667			86.667		3.333												I 86.667	8
238		3.333			6.667	3.333		3.333		6.667	73.333					3.333						M 73.333	4
239	73.333				3.333				6.667			3.333	10.000		3.333							A 73.333	5
240	23.333						3.333	6.667								53.333	3.333	6.667		3.333		S 53.333	5
241					70.000			6.667		20.000	3.333											F 70.000	6
242	3.333					83.333							3.333	6.667			3.333					G 83.333	6
243				3.333			10.000		3.333		3.333	66.667	6.667	3.333		3.333						N 66.667	4
244					86.667	6.667											3.333			3.333		F 86.667	6
245	76.667									10.000	3.333					3.333	6.667					A 76.667	6
246												76.667		3.333		10.000	10.000					N 76.667	7
247			86.667	6.667										3.333		3.333						D 86.667	7
248			3.333	6.667		6.667						66.667				10.000		6.667				N 66.667	4
249			3.333	90.000						3.333				3.333								E 90.000	8
250	3.333							83.333								6.667		6.667				I 83.333	8
251		6.667							80.000					6.667		3.333	3.333					K 80.000	6
252				3.448		3.448		3.448	6.897	3.448	6.897			3.448		3.448		65.517				V 65.517	2*
253					3.448					96.552												L 96.552	8
254					6.897					82.759	6.897					3.448						L 82.759	7
255	3.448			6.897					82.759			3.448			3.448							K 82.759	7
256	82.759			3.448		3.448										6.897	3.448					A 82.759	7
257					89.655					10.345												F 89.655	7
258								68.966		17.241	3.448							10.345				I 68.966	6
259	79.310		3.448	3.448		3.448			3.448				3.448			3.448						A 79.310	5
260							6.897					86.207		3.448	3.448							N 86.207	7
261								6.897		86.207								6.897				L 86.207	7
262			3.448	3.448		3.448			79.310					3.448		6.897						K 79.310	4
263		10.345	3.448				3.448									79.310		3.448				S 79.310	5
264			6.897	3.448		3.448			3.448			3.448				79.310						S 79.310	6
265		6.897		3.448					3.448					3.448		82.759						S 82.759	7
266	17.241											3.448	75.862					3.448				P 75.862	8
267	3.448															6.897	79.310	6.897		3.448		T 79.310	7
268	3.448				3.448			58.621	6.897		3.448							24.138				I 58.621	4
269															100.000							R 100.000	9
270															100.000							R 100.000	9
271		6.897				3.448					3.448					3.448	82.759					T 82.759	7
272	86.207							3.448			3.448					6.897						A 86.207	8
273	89.655	3.448														6.897						A 89.655	9
274						68.966						3.448		6.897		13.793	3.448	3.448				G 68.966	6
275	3.448	10.345						3.448				6.897				72.414	3.448					S 72.414	6
276	72.414	6.897								13.793								6.897				A 72.414	6
277	10.345						3.448	3.448			3.448							79.310				V 79.310	6
278							3.448	3.448		3.448						82.759	6.897					S 82.759	7
279								65.517		13.793						3.448		17.241				I 65.517	4
280		82.759						10.345									3.448	3.448				C 82.759	5
281				6.897				3.448		6.897				75.862		3.448		3.448				Q 75.862	4
282							89.655					10.345										H 89.655	9
283	3.571	3.571														92.857						S 92.857	9
284									3.571						96.429							R 96.429	9
285									7.143	3.571		7.143			78.571			3.571				R 78.571	5
286									3.448				10.345	3.448	6.897		75.862					T 75.862	6
287				3.448			6.897					3.448		68.966	3.448	10.345	3.448					Q 68.966	4
288				3.448						10.345	3.448	3.448	3.448							75.862		Y 75.862	3*
289					79.310					6.897	6.897				3.448			3.448				F 79.310	5
290	10.345							3.448		3.448						3.448				79.310		Y 79.310	3*
291	6.897			3.448		3.448			3.448			10.345			3.448	48.276	17.241			3.448		S 48.276	1
292							6.897			3.448		3.448	3.448						82.759			W 82.759	3*
293						6.897		6.897		86.207												L 86.207	6
294								6.897		82.759	6.897							3.448				L 82.759	6
295												79.310		3.448		17.241						N 79.310	8
296								3.448	13.793					3.448		3.448		75.862				V 75.862	6
297	3.448							3.448		86.207								6.897				L 86.207	6
298					6.897			3.448		82.759	3.448							3.448				L 82.759	6
299	3.571		3.571	10.714		82.143																G 82.143	6
300					3.571			3.571		82.143	3.571	3.571			3.571							L 82.143	4
301	3.571									85.714								10.714				L 85.714	6
302								7.143		17.857						3.571		67.857	3.571			V 67.857	5
303										3.571			82.143	3.571			7.143	3.571				P 82.143	5
304	3.846									7.692	7.692		3.846		3.846			73.077				V 73.077	4
305	3.846		7.692	73.077					3.846			3.846		3.846			3.846					E 73.077	3*
306	7.692		50.000	26.923		7.692								3.846			3.846					D 50.000	1
307	3.846		19.231	73.077												3.846						E 73.077	4
308							76.923		3.846					7.692	7.692		3.846					H 76.923	5
309	3.571					3.571	3.571					3.571	25.000	7.143		50.000	3.571					S 50.000	1
310	10.714		3.571											7.143		10.714	67.857					T 67.857	4
311							14.815			70.370		3.704		3.704			3.704	3.704				L 70.370	6
312						3.704				77.778	3.704	3.704				7.407		3.704				L 77.778	4*
313								82.143		3.571								10.714		3.571		I 82.143	7
314										85.714				7.143				7.143				L 85.714	6
315						100.000																G 100.000	9
316	3.571	7.143																85.714	3.571			V 85.714	7
317					3.571					96.429												L 96.429	8
318		7.143				7.143				78.571		3.571		3.571								L 78.571	3*
319	7.143	3.571			3.571					3.571						3.571	75.000	3.571				T 75.000	5
320										96.429								3.571				L 96.429	8
321									3.571	3.571					92.857							R 92.857	8
322	3.571	7.143						3.571		7.143		7.143		3.571						67.857		Y 67.857	2*
323										96.429	3.571											L 96.429	8
324	3.571				3.571			10.714		10.714	10.714					3.571		57.143				V 57.143	3
325													92.593	3.704		3.704						P 92.593	8
326							3.704	3.704		88.889				3.704								L 88.889	6
327					3.704			7.407		81.481		3.704								3.704		L 81.481	4*
328			3.846	3.846				7.692						80.769		3.846						Q 80.769	5
329			3.846								3.846			80.769	7.692					3.846		Q 80.769	4
330				3.846		7.692		3.846						80.769		3.846						Q 80.769	5
331					8.000				4.000								4.000	80.000		4.000		V 80.000	3*
332						3.846			76.923			3.846	7.692	3.846			3.846					K 76.923	3*
333			81.481	7.407												3.704	7.407					D 81.481	6
334		3.704	3.704					3.704								7.407	81.481					T 81.481	6
335	3.704	3.704					3.704		3.704							81.481	3.704					S 81.481	6
336			3.704	3.704						85.185							3.704	3.704				L 85.185	5
337			7.692						84.615				3.846					3.846				K 84.615	5
338						92.308						3.846				3.846						G 92.308	7
339			3.846	7.692					3.846							84.615						S 84.615	6
340			4.167		91.667											4.167						F 91.667	5
341						95.833				4.167												G 95.833	6
342	3.704				3.704			7.407		3.704					3.704		3.704	74.074				V 74.074	5
343						7.407					3.704					3.704	81.481	3.704				T 81.481	6
344			3.704	3.704					7.407					11.111	70.370		3.704					R 70.370	3
345									85.185			3.704		3.704		3.704	3.704					K 85.185	6
346			3.704	81.481			3.704		3.704					3.704			3.704					E 81.481	5
347	11.111					3.704		3.704		7.407	55.556			3.704			11.111	3.704				M 55.556	1
348			11.538	69.231	3.846							3.846		3.846	3.846		3.846					E 69.231	1
349								18.519		7.407			3.704				3.704	66.667				V 66.667	4
350		7.692		3.846								7.692		3.846		69.231	7.692					S 69.231	4
351				3.846									88.462			3.846	3.846					P 88.462	6
352	7.407		3.704	3.704			3.704									77.778	3.704					S 77.778	6
353	33.333	7.407											14.815		3.704		37.037	3.704				T 37.037	1
354			7.143	71.429					3.571					3.571	7.143	3.571				3.571		E 71.429	4*
355			3.571							7.143				85.714				3.571				Q 85.714	6
356								6.897		79.310						3.448		6.897		3.448		L 79.310	5
357	3.448	3.448						31.034	3.448	13.793								44.828				V 44.828	3*
358				10.345					3.448					79.310		6.897						Q 79.310	6
359								16.667		6.667	3.333			3.333				70.000				V 70.000	6
360					10.000			3.333												86.667		Y 86.667	6
361			16.667	73.333								3.333		3.333		3.333						E 73.333	6
362	3.333				3.333					80.000								6.667		6.667		L 80.000	5
363	3.333	13.333				3.333		3.333								3.333	73.333					T 73.333	5
364								3.448		82.759	6.897							6.897				L 82.759	6
365					6.897	3.448	75.862							3.448	3.448	3.448				3.448		H 75.862	5
366	3.448	6.897					31.034	3.448		6.897										48.276		Y 48.276	4
367	3.448			3.448	3.448			3.448		3.448							82.759					T 82.759	6
368	3.448		3.448						10.345					75.862	3.448	3.448						Q 75.862	5
369							82.759					6.897					6.897			3.448		H 82.759	7
370	3.448					6.897								62.069	3.448	3.448	10.345		10.345			Q 62.069	2*
371			89.286	3.571								3.571		3.571								D 89.286	8
372							100.000															H 100.000	9
373	3.571											89.286				3.571	3.571					N 89.286	8
374	10.714							14.286									3.571	71.429				V 71.429	7
375								10.714						3.571		3.571		82.143				V 82.143	7
376												17.857					82.143					T 82.143	8
377	25.000					67.857										3.571		3.571				G 67.857	8
378	86.207															6.897	3.448	3.448				A 86.207	8
379										89.655	6.897				3.448							L 89.655	7
380				100.000																		E 100.000	9
381		3.448								75.862						3.448	6.897	10.345				L 75.862	5
382								6.897		89.655								3.448				L 89.655	8
383				10.345			3.448					10.345		72.414		3.448						Q 72.414	6
384	3.448				3.448	3.448	3.448					3.448		79.310				3.448				Q 79.310	5
385					3.448			10.345		72.414	3.448						3.448	6.897				L 72.414	4
386					58.621			3.448		34.483									3.448			F 58.621	6
387										3.571		3.571		7.143	82.143				3.571			R 82.143	7
388	7.143	3.571		3.571												7.143	78.571					T 78.571	7
389		3.571			3.571								78.571	3.571		10.714						P 78.571	5
390	3.571											3.571	78.571	3.571		7.143	3.571					P 78.571	5
391									3.571	3.571		3.571	71.429	7.143		3.571	3.571	3.571				P 71.429	2
392			10.714	75.000	3.571							3.571	3.571			3.571						E 75.000	3*
393								3.571		92.857								3.571				L 92.857	7
394	3.571		3.571		3.571	3.571				82.143							3.571					L 82.143	2*
395	3.571						14.286		3.571			3.571		57.143	7.143	7.143	3.571					Q 57.143	3*
396	42.857				3.571			3.571							3.571	7.143	17.857	21.429				A 42.857	3
397									3.571	92.857	3.571											L 92.857	7
398	3.571							10.714		7.143				3.571	3.571	3.571	67.857					T 67.857	3*
399	21.429									3.571				3.571		14.286	53.571	3.571				T 53.571	3*
400	14.286	3.571							3.571	10.714	3.571		35.714		3.571	3.571	3.571	17.857				P 35.714	1
401			3.704	3.704		81.481				7.407							3.704					G 81.481	4
402		3.704				77.778			11.111							7.407						G 77.778	2*
403							4.167	62.500		20.833		8.333						4.167				I 62.500	4
404	14.815			3.704		48.148			3.704				3.704	11.111	3.704		11.111					G 48.148	1
405	3.704						7.407			3.704			7.407	70.370	7.407							Q 70.370	5
406	3.846									65.385					7.692	3.846	7.692	11.538				L 65.385	2
407	8.000											4.000		8.000		36.000	40.000	4.000				T 40.000	2
408	40.000	4.000		4.000	4.000	8.000	8.000			8.000								24.000				A 40.000	2
409	44.000	4.000			8.000					4.000		8.000				12.000	8.000	12.000				A 44.000	1
410			4.000	8.000					44.000			4.000	4.000	20.000	16.000							K 44.000	1
411	4.167		33.333	37.500										8.333						16.667		E 37.500	1
412			4.167	66.667		8.333				8.333				8.333	4.167							E 66.667	1
413	12.500							4.167	4.167				33.333		8.333	33.333		4.167				PS 33.333	1
414	4.348			8.696		52.174		4.348							17.391	8.696				4.348		G 52.174	1
415		17.391		4.348		47.826		4.348							8.696	17.391						G 47.826	1
416									12.500						87.500							R 87.500	7
417	8.000					16.000										72.000	4.000					S 72.000	6
418							4.000	4.000		8.000					84.000							R 84.000	6
419									8.000						4.000	84.000	4.000					S 84.000	7
420						84.000						8.000			4.000	4.000						G 84.000	6
421												4.000		12.000		84.000						S 84.000	7
422								92.308		3.846								3.846				I 92.308	8
423	7.692				7.692					7.692			3.846			3.846		69.231				V 69.231	4
424			3.846	80.769										7.692	3.846	3.846						E 80.769	6
425										96.154								3.846				L 96.154	8
426								60.000	4.000	32.000					4.000							I 60.000	4*
427	82.609		4.348									8.696						4.348				A 82.609	6
428				4.545		81.818									4.545					9.091		G 81.818	4*
429				4.167		83.333										12.500						G 83.333	5*
430	4.167					79.167				4.167						8.333		4.167				G 79.167	3*
431	4.167															91.667		4.167				S 91.667	7
432	4.167															83.333	12.500					S 83.333	7
433		91.667		4.167												4.167						C 91.667	7
434										4.167	4.167			4.167	4.167	83.333						S 83.333	5
435							4.167						87.500	4.167		4.167						P 87.500	6
436	4.167	4.167								8.333				4.167				79.167				V 79.167	4*
437	4.167				4.167			4.167		83.333			4.167									L 83.333	4
438	8.333	4.167		4.167						4.167						79.167						S 79.167	3*
439			4.167						4.167				4.167		87.500							R 87.500	6
440				4.167					87.500	4.167									4.167			K 87.500	5
441			4.167	4.167			8.333			4.167				75.000			4.167					Q 75.000	4
442				8.333					87.500					4.167								K 87.500	6
443	4.000					92.000						4.000										G 92.000	7
444				4.000					84.000						4.000	8.000						K 84.000	5
445	3.704							7.407		11.111	7.407					3.704		66.667				V 66.667	2
446	3.571					3.571	3.571			71.429				3.571				10.714		3.571		L 71.429	2
447		3.448			17.241			3.448		51.724	3.448				3.448	6.897		10.345				L 51.724	3*
448						93.103			3.448								3.448					G 93.103	7
449			11.538	73.077									3.846	7.692			3.846					E 73.077	2*
450	29.630		7.407	51.852									3.704			7.407						E 51.852	4
451	32.143		3.571	46.429					3.571							7.143	7.143					E 46.429	3*
452	60.714	7.143				17.857				3.571			3.571					7.143				A 60.714	3*
453	3.571									85.714					3.571	3.571		3.571				L 85.714	5
454			11.111	70.370		3.704		3.704					3.704			3.704		3.704				E 70.370	1
455			85.185	7.407								3.704		3.704								D 85.185	6
456			85.185	11.111										3.704								D 85.185	7
457			3.704							14.815			18.519	3.704		55.556		3.704				S 55.556	2*
458	3.571			82.143										3.571			3.571	3.571		3.571		E 82.143	5
459		3.571		3.571		3.571	3.571			3.571			7.143	3.571		60.714	10.714					S 60.714	2
460									10.345	6.897				3.448	72.414		3.448	3.448				R 72.414	2*
461	6.897			3.448						6.897						75.862	6.897					S 75.862	5
462	3.448		48.276	34.483					3.448		3.448					3.448	3.448					D 48.276	1
463	10.714					21.429		3.571		7.143						10.714		46.429				V 46.429	1
464			3.571	3.571						3.571			3.571			67.857	14.286	3.571				S 67.857	3*
465	7.143			3.571								3.571				64.286	21.429					S 64.286	5
466	7.692		3.846			7.692					3.846	3.846	26.923			42.308	3.846					S 42.308	2
467	61.538		3.846					3.846					3.846			11.538	11.538			3.846		A 61.538	1
468					61.538			3.846		26.923			3.846					3.846				F 61.538	3*
469	53.846					3.846						3.846				3.846	34.615					A 53.846	2
470	80.769		7.692			3.846		3.846								3.846						A 80.769	5
471	4.000						4.000		4.000			4.000			4.000	76.000	4.000					S 76.000	4
472	4.167	4.167						4.167	4.167		4.167		4.167					75.000				V 75.000	3*
473			3.846			7.692		3.846	69.231						3.846	3.846	7.692					K 69.231	1
474			38.462	3.846		38.462						3.846				11.538	3.846					DG 38.462	3*
475	3.846		15.385	76.923												3.846						E 76.923	6
476	7.692							65.385		7.692						3.846		15.385				I 65.385	1
477						42.308							11.538	3.846		30.769	7.692	3.846				G 42.308	1
478	3.846			3.846		69.231		3.846								15.385	3.846					G 69.231	3*
479			14.815	77.778		3.704										3.704						E 77.778	5
480	7.407				3.704		3.704	3.704		70.370		3.704						7.407				L 70.370	1
481	66.667		3.704	3.704									7.407	3.704		3.704	7.407			3.704		A 66.667	1
482	59.259			7.407								7.407	3.704			18.519	3.704					A 59.259	3
483						4.348										95.652						S 95.652	8
484					4.348					4.348						91.304						S 91.304	7
485				4.348		82.609			4.348							4.348		4.348				G 82.609	3*
486	4.167							12.500		4.167						4.167		75.000				V 75.000	4
487			4.167									8.333				83.333	4.167					S 83.333	7
488	4.167			8.333				4.167								4.167	79.167					T 79.167	5
489	8.333					8.333				4.167			79.167									P 79.167	4*
490						91.304								4.348		4.348						G 91.304	6*
491	8.000					4.000				4.000			12.000			72.000						S 72.000	4*
492	36.000							4.000		4.000	4.000			4.000			12.000	36.000				AV 36.000	1
493			11.538			69.231								3.846		7.692	3.846	3.846				G 69.231	1
494	3.846		7.692	3.846			73.077									3.846		7.692				H 73.077	2*
495		3.846	88.462		3.846							3.846										D 88.462	6
496		3.846						80.769		3.846						3.846		7.692				I 80.769	5
497	3.846							84.615								3.846		7.692				I 84.615	6
498		3.448						3.448		3.448						10.345	79.310					T 79.310	7
499	3.448		13.793	68.966						3.448				3.448			6.897					E 68.966	4
500	3.448			10.345				3.448						72.414	3.448		3.448		3.448			Q 72.414	3*
501			3.448							3.448			86.207				3.448	3.448				P 86.207	6
502							3.448		3.448	6.897					72.414	10.345	3.448					R 72.414	6
503						3.448							3.448			82.759	3.448	6.897				S 82.759	7
504			3.448						3.448	3.448		3.448		79.310		3.448	3.448					Q 79.310	5
505	6.897				6.897	3.448	72.414					6.897				3.448						H 72.414	4
506	3.448			3.448			3.448	3.448		6.897						6.897	68.966	3.448				T 68.966	3
507								3.448	3.448	79.310					3.448	3.448			6.897			L 79.310	5
508	6.897			3.448			3.448							75.862	3.448	3.448	3.448					Q 75.862	5
509	31.034		3.448	3.448		3.448				3.448			27.586	3.448		13.793	6.897	3.448				A 31.034	1
510			86.207	3.448					3.448				3.448				3.448					D 86.207	6
511	3.448		3.448	3.448		3.448		3.448	3.448			3.448				68.966	3.448				3.44827586206897	S 68.966	4
512			3.448	3.448	3.448			3.448	3.448									79.310		3.448		V 79.310	4
513			86.207		3.448	3.448			3.448							3.448						D 86.207	6
514	3.846							7.692	3.846	76.923						3.846		3.846				L 76.923	3*
515	34.615				3.846					3.846			3.846			30.769	19.231	3.846				A 34.615	1
516	11.538		3.846			38.462						3.846				38.462		3.846				GS 38.462	1
517	7.692	69.231									3.846				3.846	15.385						C 69.231	3*
518			73.077	11.538				3.846						3.846		7.692						D 73.077	3
519	3.704		3.704			3.704				70.370						7.407		7.407		3.704		L 70.370	1
520	22.222		7.407		3.704								3.704		3.704	7.407	51.852					T 51.852	1
521			7.407													77.778	7.407	7.407				S 77.778	4
522	28.571		7.143			3.571						7.143	3.571		3.571	25.000	21.429					A 28.571	2
523	64.286		3.571	3.571				3.571		7.143			3.571				7.143	7.143				A 64.286	1
524			7.143						3.571	3.571	3.571					14.286	67.857					T 67.857	3*
525	3.571	3.571	64.286	14.286				3.571					7.143				3.571					D 64.286	1
526	7.143		3.571	3.571		67.857						3.571				7.143	3.571	3.571				G 67.857	3*
527			82.143	14.286								3.571										D 82.143	7
528			14.286	71.429					7.143						3.571	3.571						E 71.429	4*
529			10.714	67.857								3.571		3.571		3.571	7.143	3.571				E 67.857	2*
530			92.857									3.571				3.571						D 92.857	8
531	4.000			4.000	4.000			68.000		4.000	12.000							4.000				I 68.000	2
532								3.846		92.308								3.846				L 92.308	7
533																92.000	8.000					S 92.000	8
534	8.000	4.000					68.000		4.000						16.000							H 68.000	4
535				3.846						3.846	3.846					88.462						S 88.462	7
536		3.846												3.846		84.615	3.846	3.846				S 84.615	6
537			3.846	7.692												80.769	7.692					S 80.769	5
538		3.704	3.704			3.704		3.704	3.704					74.074		7.407						Q 74.074	2
539					11.111	7.407	3.704	40.741		3.704	11.111							22.222				I 40.741	3*
540	7.407													3.704	3.704	81.481	3.704					S 81.481	7
541	66.667					7.407						3.704				3.704	14.815	3.704				A 66.667	3*
542								10.714		10.714	3.571		3.571					64.286		7.143		V 64.286	2
543												3.571	67.857	14.286		3.571	7.143	3.571				P 67.857	4
544										7.143			7.143	7.143		75.000	3.571					S 75.000	4
545			82.143	3.571				3.571				7.143					3.571					D 82.143	6
546									7.143	3.571	3.571		67.857	3.571		3.571	7.143	3.571				P 67.857	2
547	57.143									3.571		3.571	3.571			10.714	14.286	7.143				A 57.143	5
548				3.571				3.571		3.571	71.429	3.571	3.571	7.143			3.571					M 71.429	4
549			78.571	3.571			7.143						3.571					3.571		3.571		D 78.571	5
550	7.143			3.571	3.571		3.571	3.571		78.571												L 78.571	4
551			3.571	3.571					3.571			75.000				10.714	3.571					N 75.000	7
552	3.448		75.862	13.793		3.448						3.448										D 75.862	6
553				3.448		82.759		6.897						3.448		3.448						G 82.759	4
554	3.448			3.448					3.448			6.897			3.448	6.897	72.414					T 72.414	5
555			6.897	6.897					3.448			3.448	3.448	72.414				3.448				Q 72.414	4
556	78.571						3.571			7.143						3.571	3.571	3.571				A 78.571	6
557			7.143	10.714								3.571				78.571						S 78.571	7
558	3.571					3.571		10.714		7.143	3.571					71.429						S 71.429	5
559	3.571		3.571						3.571				78.571				7.143	3.571				P 78.571	5
560		3.571		3.571				53.571	3.571	3.571			7.143				3.571	21.429				I 53.571	1
561	6.897			3.448	3.448					3.448				3.448	3.448	75.862						S 75.862	6
562			75.862	6.897		6.897	3.448					6.897										D 75.862	6
563									3.448	6.897	3.448					79.310				6.897		S 79.310	4
564			3.448	3.448	3.448				3.448	3.448			3.448			75.862	3.448					S 75.862	4
565			3.448	6.897		6.897							3.448	75.862	3.448							Q 75.862	5
566			3.448										3.448	3.448		3.448	86.207					T 86.207	8
567	3.704											3.704		3.704		3.704	81.481			3.704		T 81.481	6
568			3.571	3.571						3.571				3.571		7.143	78.571					T 78.571	5
569	3.571		3.571	78.571										7.143		7.143						E 78.571	5
570						89.286	3.571									3.571	3.571					G 89.286	7
571						3.704							92.593					3.704				P 92.593	7
572	3.704		85.185									3.704			3.704		3.704					D 85.185	6
573			7.143										3.571	3.571	3.571	78.571	3.571					S 78.571	5
574	78.571										3.571				3.571	14.286						A 78.571	7
575				3.571				7.143							3.571	3.571	3.571	78.571				V 78.571	5
576				6.897								3.448				3.448	86.207					T 86.207	8
577				7.143						3.571			82.143			3.571	3.571					P 82.143	5
578	3.571					3.571							3.571			85.714	3.571					S 85.714	8
579			88.889					3.704					3.704				3.704					D 88.889	6
580	3.704	3.704								3.704			7.407			74.074	3.704	3.704				S 74.074	5
581	11.111		3.704			3.704								3.704		74.074	3.704					S 74.074	5
582	3.704		3.704	81.481								3.704		3.704				3.704				E 81.481	5
583								74.074		18.519							3.704	3.704				I 74.074	6
584	3.448							6.897		6.897			3.448			3.448		75.862				V 75.862	5
585				3.448			3.448	3.448		86.207							3.448					L 86.207	5*
586			68.966	10.345					6.897			3.448				10.345						D 68.966	5
587	6.897					72.414	10.345					3.448				6.897						G 72.414	3*
588	46.667		3.333										10.000			10.000	30.000					A 46.667	2*
589	6.667		66.667	23.333								3.333										D 66.667	6
590				3.846		19.231						19.231				57.692						S 57.692	4*
591				3.704					7.407					81.481		3.704				3.704		Q 81.481	5
592			3.704		3.704		3.704			7.407								3.704		77.778		Y 77.778	3*
593					7.407					29.630		3.704	7.407			44.444	7.407					S 44.444	4
594			3.704			81.481						7.407			7.407							G 81.481	6
595										25.926	51.852		3.704	11.111			3.704	3.704				M 51.852	4*
596			3.571											78.571	3.571	14.286						Q 78.571	6
597	7.143				3.571			64.286		3.571						3.571	3.571	14.286				I 64.286	2*
598		3.571				89.286			3.571					3.571								G 89.286	6
599	10.714							3.571		3.571				71.429		3.571	7.143					Q 71.429	3*
600			3.571						3.571	21.429			53.571		3.571	7.143	7.143					P 53.571	1
601	3.571			3.571			3.571							75.000	3.571	10.714						Q 75.000	4*
602			71.429	7.143					3.571			7.143		3.571			7.143					D 71.429	6
603	3.448		10.345	68.966		3.448							10.345				3.448					E 68.966	3*
604	3.448		58.621	20.690		6.897	3.448									3.448	3.448					D 58.621	3
605			20.690	62.069					10.345	3.448						3.448						E 62.069	3
606	3.448		10.345	65.517			3.448					3.448				10.345	3.448					E 65.517	3
607	58.621		3.448	3.448		13.793				3.448			3.448			6.897	6.897					A 58.621	1
608	41.379	3.448		3.448						3.448			6.897			10.345	31.034					A 41.379	1
609	6.452					51.613		3.226				9.677	3.226		3.226	6.452	12.903	3.226				G 51.613	1
610				3.226	3.226			35.484	3.226	9.677			12.903			12.903		19.355				I 35.484	1
611	3.333			6.667			3.333	3.333		70.000			3.333			6.667	3.333					L 70.000	1
612	3.333		3.333	3.333	3.333		3.333						60.000	13.333		10.000						P 60.000	1
613	3.448		48.276	20.690		6.897	3.448		10.345				3.448			3.448						D 48.276	1
614			24.138	55.172		6.897			3.448		3.448	3.448			3.448							E 55.172	2
615	31.034		20.690	3.448		3.448			6.897				10.345	3.448		10.345	3.448	6.897				A 31.034	1
616	14.286					3.571			3.571			3.571	14.286			50.000		10.714				S 50.000	1
617			42.857	50.000		3.571				3.571												E 50.000	2
618	50.000	3.571					3.571	3.571		3.571		3.571	14.286			7.143		10.714				A 50.000	1
619					75.000			7.143		10.714							3.571	3.571				F 75.000	4
620	3.571					3.571				3.571		3.571		3.571	64.286	14.286	3.571					R 64.286	4*
621	3.704		7.407					3.704	3.704			51.852		3.704	3.704	11.111	11.111					N 51.852	1
622	3.571		3.571					3.571								85.714	3.571					S 85.714	7
623	17.857												3.571		3.571	75.000						S 75.000	7
624	7.143		3.571		3.571			10.714		35.714	25.000						7.143	7.143				L 35.714	1
625	79.310					6.897		3.448		3.448							3.448	3.448				A 79.310	4
626					3.333		3.333	3.333		86.667								3.333				L 86.667	6
627				3.333		3.333						3.333	3.333	66.667		20.000						Q 66.667	5
628									10.345	3.448				65.517	3.448	6.897	6.897	3.448				Q 65.517	2*
629	55.172		3.448								3.448		17.241			13.793	6.897					A 55.172	1
630			3.571				78.571		3.571					3.571	3.571	7.143						H 78.571	5
631										92.857	3.571							3.571				L 92.857	7
632	3.571				7.143			3.571		78.571		3.571								3.571		L 78.571	2
633			7.407	22.222					55.556					3.704		7.407	3.704					K 55.556	1
634			3.704			7.407						29.630	3.704		11.111	33.333	11.111					S 33.333	1
635								3.704	3.704	18.519	59.259				3.704	3.704	7.407					M 59.259	1
636				3.704		55.556						3.704				37.037						G 55.556	3*
637	3.571			3.571			85.714						3.571			3.571						H 85.714	6
638	3.571	7.143	3.571	3.571						3.571		14.286			3.571	60.714						S 60.714	1
639	3.571				3.571										82.143	7.143		3.571				R 82.143	5*
640			7.143											78.571	7.143	3.571	3.571					Q 78.571	4
641						3.571						3.571	78.571			10.714		3.571				P 78.571	4
642	3.571						3.571									85.714	3.571	3.571				S 85.714	7
643	3.571		82.143	3.571								7.143				3.571						D 82.143	6
644		3.571	3.571								3.571					85.714	3.571					S 85.714	7
645										3.571						82.143	14.286					S 82.143	8
646								14.815		3.704		3.704			3.704			74.074				V 74.074	2*
647			77.778	7.407												7.407	7.407					D 77.778	4*
648				3.704					51.852			3.704			22.222		14.815	3.704				K 51.852	2
649	7.407				81.481											3.704			3.704	3.704		F 81.481	5*
650	3.704				3.704			7.407		3.704	3.704		3.704				7.407	66.667				V 66.667	2
651	3.704									22.222		3.704	11.111			51.852	3.704	3.704				S 51.852	1
652									29.630			3.704			55.556	3.704	3.704	3.704				R 55.556	3*
653			62.963	22.222									3.704	3.704		7.407						D 62.963	1
654			3.704	85.185								7.407					3.704					E 85.185	5
655	59.259					3.704					3.704		11.111			3.704	3.704	14.815				A 59.259	1
656	37.037									7.407			7.407		3.704	3.704	29.630	11.111				A 37.037	1
657			11.111	74.074		3.704	3.704							3.704				3.704				E 74.074	3*
658	26.923									7.692			46.154		3.846	11.538	3.846					P 46.154	1
659	8.000					72.000		4.000				4.000				4.000		8.000				G 72.000	1
660			76.923	19.231													3.846					D 76.923	5
661							11.538			7.692			30.769	42.308		7.692						Q 42.308	1
662			7.692	76.923								7.692				7.692						E 76.923	6
663	3.846				3.846	3.846		3.846				73.077				7.692		3.846				N 73.077	3*
664				3.846					84.615			7.692								3.846		K 84.615	6
665								3.846			3.846		92.308									P 92.308	6
666		61.538	3.846		7.692						3.846					23.077						C 61.538	4
667	3.846									7.692					80.769	3.846			3.846			R 80.769	5*
668								65.385								3.846	3.846	26.923				I 65.385	2*
669	3.846			7.692					84.615							3.846						K 84.615	6
670		3.704				88.889			3.704			3.704										G 88.889	6
671	3.704		81.481	3.704		3.704										7.407						D 81.481	6
672								84.615		3.846			3.846					3.846		3.846		I 84.615	5
673	3.846					84.615				11.538												G 84.615	4*
674							23.077							61.538	7.692	3.846	3.846					Q 61.538	4*
675	3.704								3.704				7.407	3.704		59.259				22.222		S 59.259	3*
676	3.704										3.704	7.407				11.111	74.074					T 74.074	6
677	3.704		81.481	7.407				3.704										3.704				D 81.481	5
678			51.852	11.111		11.111			3.704			3.704	3.704		7.407	3.704		3.704				D 51.852	1
679			69.231			11.538			3.846			7.692				7.692						D 69.231	2*
680	7.143	3.571		3.571		7.143						3.571		3.571	3.571	64.286	3.571					S 64.286	2
681	64.286			7.143				3.571		7.143								17.857				A 64.286	4
682										3.571			92.857			3.571						P 92.857	7
683	3.571							7.143		78.571	3.571							7.143				L 78.571	4
684				3.571				10.714		7.143	3.571						3.571	71.429				V 71.429	3*
685			3.448				82.759									3.448	3.448			6.897		H 82.759	7
686		79.310			3.448			3.448		6.897							6.897					C 79.310	4
687	10.345									3.448	3.448							82.759				V 82.759	7
688						3.448						3.448			93.103							R 93.103	8
689					3.448					86.207	3.448							6.897				L 86.207	7
690					3.333			6.667		80.000	6.667							3.333				L 80.000	6
691	13.333	10.000	3.333													73.333						S 73.333	6
692	85.714						3.571				3.571			3.571		3.571						A 85.714	6
693									3.333						13.333	80.000	3.333					S 80.000	7
694					100.000																	F 100.000	9
695			3.333							93.333								3.333				L 93.333	7
696							3.333			96.667												L 96.667	8
697					3.333									3.333		16.667	76.667					T 76.667	6
698						96.552					3.448											G 96.552	8
699	3.448		3.448	41.379		24.138			6.897					17.241	3.448							E 41.379	2
700	6.897								68.966				6.897	3.448	6.897	3.448	3.448					K 68.966	4
701	3.571					21.429	3.571		7.143			60.714				3.571						N 60.714	4*
702	32.143	3.571		7.143		14.286											3.571	39.286				V 39.286	1
703										85.714		3.571						10.714				L 85.714	7
704										17.857				3.571			3.571	75.000				V 75.000	7
705			3.571									3.571	89.286								3.57142857142857	P 89.286	6
706			96.429									3.571										D 96.429	9
707									3.448	6.897		6.897			72.414	6.897	3.448					R 72.414	3*
708			73.333	3.333			3.333	3.333				3.333		10.000			3.333					D 73.333	3*
709	3.448							3.448								6.897	3.448	82.759				V 82.759	6
710															100.000							R 100.000	9
711	3.448							3.448										93.103				V 93.103	8
712	3.333															96.667						S 96.667	9
713	3.333							6.667		3.333		3.333						83.333				V 83.333	7
714									93.333					6.667								K 93.333	8
715	76.667		3.333									3.333				16.667						A 76.667	8
716										96.667								3.333				L 96.667	8
717	83.333			3.333		3.333										6.667	3.333					A 83.333	8
718										70.000	3.333				3.333			23.333				L 70.000	6
719	6.667								3.333			3.333				86.667						S 86.667	8
720		83.333		3.333													3.333	10.000				C 83.333	6
721			3.333					20.000		10.000	3.333							63.333				V 63.333	4
722	13.333	3.333				73.333									3.333	3.333	3.333					G 73.333	6
723	73.333						3.333		6.667					10.000		6.667						A 73.333	6
724	82.759	6.897								3.448						3.448		3.448				A 82.759	7
725	6.897									6.897								86.207				V 86.207	8
726	73.333								10.000		3.333				10.000		3.333					A 73.333	7
727					3.333			6.667		86.667	3.333											L 86.667	7
728	3.333		3.333		3.333		70.000		3.333	6.667			3.333							6.667		H 70.000	3
729													96.667		3.333							P 96.667	9
730	3.333			86.667					3.333			3.333				3.333						E 86.667	7
731	13.333			3.333				3.333		3.333						73.333		3.333				S 73.333	6
732					83.333					10.000								6.667				F 83.333	6
733		3.448			79.310		3.448			10.345								3.448				F 79.310	5
734	3.448			3.448		3.448						6.897	3.448	3.448		72.414		3.448				S 72.414	4
735				3.448		3.448			65.517	13.793			3.448		6.897	3.448						K 65.517	1
736				3.571				3.571	3.571	89.286												L 89.286	5
737				3.704				3.704								3.704				88.889		Y 88.889	5
738	3.846								76.923	7.692		3.846			7.692							K 76.923	4
739	11.111			3.704				3.704		11.111	3.704		7.407	3.704			7.407	48.148				V 48.148	1
740				3.704									96.296									P 96.296	8
741			7.407							85.185		3.704					3.704					L 85.185	5*
742			66.667	22.222								3.704				7.407						D 66.667	4
743	7.407					7.407		3.704	3.704	3.704						14.815	59.259					T 59.259	2
744				3.448						3.448	20.690			3.448		6.897	44.828	17.241				T 44.828	1
745			3.448	72.414		3.448			3.448					6.897	3.448	3.448				3.448		E 72.414	3*
746	3.448		3.448	13.793	6.897	3.448	3.448						3.448			10.345	3.448			48.276		Y 48.276	1
747				10.345	3.448		3.448					3.448	48.276	6.897		6.897	6.897			10.345		P 48.276	1
748			3.333	80.000					3.333			3.333		3.333		6.667						E 80.000	5
749			3.333	63.333	3.333	3.333		3.333	6.667					10.000	3.333	3.333						E 63.333	1
750									3.333	3.333			6.667	86.667								Q 86.667	8
751	3.448						3.448		3.448	6.897				3.448						79.310		Y 79.310	4*
752								10.345		6.897	6.897							75.862				V 75.862	6
753		3.448													6.897	79.310	10.345					S 79.310	7
754			93.103			3.448						3.448										D 93.103	8
755								75.862		3.448								20.690				I 75.862	6
756				3.333	6.667					86.667	3.333											L 86.667	6
757						3.333	3.333			16.667		63.333		3.333		6.667		3.333				N 63.333	4
758					16.667					6.667										76.667		Y 76.667	5
759				3.333			3.333	70.000		3.333	3.333	3.333				6.667		3.333		3.333		I 70.000	3
760	3.333		66.667	6.667		3.333	6.667					6.667					6.667					D 66.667	2*
761							96.667									3.333						H 96.667	9
762		3.333	3.333	3.333		73.333							6.667			10.000						G 73.333	4*
763			100.000																			D 100.000	9
764							3.333						96.667									P 96.667	9
765							3.333	3.333	6.667		3.333			83.333								Q 83.333	7
766								20.000		20.000								60.000				V 60.000	6
767															96.667			3.333				R 96.667	9
768						96.667										3.333						G 96.667	9
769	73.333					10.000				6.667		3.333			3.333	3.333						A 73.333	5
770	6.667									3.333	3.333						73.333	13.333				T 73.333	7
771	80.000	3.333												6.667	3.333	3.333		3.333				A 80.000	7
772	3.333							63.333		3.333				10.000		3.333	3.333	13.333				I 63.333	4
773		3.333						6.667		80.000								10.000				L 80.000	5
774	3.333	70.000						6.667		6.667						3.333		10.000				C 70.000	5
775	6.667					83.333										10.000						G 83.333	8
776	6.667					3.333	3.333					10.000		3.333		3.333	66.667	3.333				T 66.667	4
777					13.333			20.000		63.333										3.333		L 63.333	5
778								60.000		13.333								26.667				I 60.000	4
779	6.667	26.667	3.333		3.333		3.333	3.333				6.667		13.333		20.000				13.333		C 26.667	1
780	20.000	3.333														76.667						S 76.667	7
781	6.667			3.333		3.333		53.333								3.333	13.333	16.667				I 53.333	1
782						3.448		3.448		82.759				3.448				6.897				L 82.759	4
783			6.897			3.448		3.448	6.897	10.345		6.897			3.448	55.172	3.448					S 55.172	1
784				3.448					24.138	6.897		3.448		3.448	55.172		3.448					R 55.172	2*
785	10.000	3.333				3.333		3.333		3.333	3.333	6.667		3.333		60.000	3.333					S 60.000	1
786						3.333	6.667		3.333				3.333		80.000		3.333					R 80.000	6
787					58.621	6.897			3.448	20.690										10.345		F 58.621	1
788	3.448		13.793	6.897		6.897	34.483					13.793		10.345	6.897	3.448						H 34.483	1
789	3.448				6.897			13.793		6.897							3.448	62.069		3.448		V 62.069	2
790	3.448			17.241		48.276	3.448	3.448	3.448			6.897		6.897	3.448		3.448					G 48.276	1
791			51.724	3.448		3.448	6.897		10.345			6.897		3.448	3.448	3.448	6.897					D 51.724	1
792			3.571							7.143									89.286			W 89.286	6
793					3.704			7.407		33.333	44.444					3.704		7.407				M 44.444	2
794	17.857		3.571	3.571		53.571		3.571	3.571							7.143		3.571		3.571		G 53.571	1
795	7.143		3.571	3.571					7.143			17.857	3.571	3.571		7.143	46.429					T 46.429	1
796		3.571						39.286		3.571							3.571	50.000				V 50.000	5
797		3.448		3.448	3.448		6.897		3.448					6.897	65.517	3.448	3.448					R 65.517	3*
798	20.690	3.448			3.448										3.448	24.138	44.828					T 44.828	2*
799				3.448	3.448	3.448			3.448	51.724		6.897			3.448	10.345		10.345		3.448		L 51.724	1
800							3.448			3.448		3.448				3.448	75.862	6.897		3.448		T 75.862	6
801				3.448		75.862		6.897			3.448	6.897				3.448						G 75.862	5*
802							3.448				3.448	68.966		6.897		6.897	10.345					N 68.966	6
803	13.793		3.448							10.345			3.448	3.448		6.897	58.621					T 58.621	4*
804					68.966					17.241	3.448	6.897						3.448				F 68.966	5
805	6.897		3.448											3.448	3.448	75.862	6.897					S 75.862	6
806					10.345			6.897		75.862								6.897				L 75.862	5
807	31.034		6.897	20.690				3.448	3.448					3.448				27.586		3.448		A 31.034	1
808			75.862						6.897			3.448		6.897	6.897							D 75.862	5
809		72.414			3.448			6.897		10.345								6.897				C 72.414	4
810					6.897			75.862							3.448			13.793				I 75.862	6
811												3.448	86.207			10.345						P 86.207	7
812		3.448				3.448		3.448		79.310		3.448						6.897				L 79.310	4*
813								3.448		86.207								10.345				L 86.207	7
814			3.448			3.448	3.448			3.448		3.448		48.276	31.034		3.448					Q 48.276	2
815			3.448			6.897			72.414					10.345	3.448			3.448				K 72.414	4*
816	6.897					3.448		6.897		3.448						10.345	68.966					T 68.966	3
817		3.448			3.448					89.655							3.448					L 89.655	6
818	6.667							3.333	80.000			3.333		3.333		3.333						K 80.000	4
819			93.333													6.667						D 93.333	8
820			3.333	86.667					3.333			3.333		3.333								E 86.667	7
821												3.448				96.552						S 96.552	9
822	6.897					6.897							6.897			79.310						S 79.310	6
823								3.448		3.448					3.448		6.897	82.759				V 82.759	6
824	3.448								3.448							6.897	82.759	3.448				T 82.759	7
825		79.310								3.448						3.448	3.448	6.897		3.448		C 79.310	5
826									86.207					3.448	10.345							K 86.207	7
827	3.448									72.414	10.345			10.345	3.448							L 72.414	6
828	90.000	3.333															6.667					A 90.000	8
829	3.333	90.000								3.333							3.333					C 90.000	6
830	13.333			3.333					3.333		3.333			3.333		16.667	56.667					T 56.667	2
831	90.000											3.333				3.333	3.333					A 90.000	8
832								3.333		10.000						6.667		80.000				V 80.000	5
833	3.226								6.452						80.645	6.452	3.226					R 80.645	6
834	3.226		3.226			3.226	61.290			9.677		3.226		3.226		6.452	3.226	3.226				H 61.290	1
835		93.548										3.226					3.226					C 93.548	8
836	3.448		3.448		3.448			24.138		10.345								55.172				V 55.172	4*
837	3.448				3.448		10.345			17.241	62.069	3.448										M 62.069	4
838	13.793			3.448						3.448		3.448	3.448			62.069	6.897	3.448				S 62.069	2
839								3.333		93.333			3.333									L 93.333	8
840	3.333	80.000						3.333		13.333												C 80.000	3
841	10.000	3.333		3.333		10.000		3.333				6.667				60.000		3.333				S 60.000	2*
842	6.667		3.333			3.333										83.333	3.333					S 83.333	8
843				3.333					3.333	6.667	3.333					70.000	13.333					S 70.000	4
844		3.333					6.667			16.667						6.667	3.333			63.333		Y 63.333	3*
845		3.333			3.333						3.333	10.000	3.333			73.333		3.333				S 73.333	6
846	3.333		20.000	56.667		3.333	3.333			3.333		3.333		3.333		3.333						E 56.667	3*
847					10.345				3.448	68.966	3.448								10.345	3.448		L 68.966	4*
848	3.448			3.448		82.759								6.897				3.448				G 82.759	6
849								3.448		86.207				3.448			3.448			3.448		L 86.207	5
850			3.448	13.793										79.310	3.448							Q 79.310	7
851								6.667		93.333												L 93.333	8
852	3.333							56.667		33.333								6.667				I 56.667	4*
853			3.333	3.333			3.333	36.667			3.333	3.333				6.667	23.333	13.333	3.333			I 36.667	1
854			66.667						13.333		3.333	6.667			6.667			3.333				D 66.667	5
855								3.333		46.667	10.000					3.333		36.667				L 46.667	4
856					3.333			6.667		73.333	3.333				6.667			6.667				L 73.333	5
857	16.667		6.667			3.333			3.333	6.667			10.000	3.333		6.667	43.333					T 43.333	1
858		10.000					3.333			83.333				3.333								L 83.333	6
859	3.333						6.667		30.000	3.333				3.333	46.667	3.333		3.333				R 46.667	2
860			13.333			6.667	3.333		3.333			46.667			3.333	20.000				3.333		N 46.667	3*
861		3.333					3.333		3.333			10.000				76.667		3.333				S 76.667	6
862									6.667			3.333	3.333			76.667	10.000					S 76.667	7
863					3.333															96.667		Y 96.667	8
864					3.333										3.333				93.333			W 93.333	7
865										96.667	3.333											L 96.667	9
866								3.333		6.667								90.000				V 90.000	8
867		3.333							13.333					6.667	76.667							R 76.667	8
868												6.667	3.333		3.333		73.333	13.333				T 73.333	7
869				90.000					6.667							3.333						E 90.000	8
870								3.448		82.759							3.448	3.448		6.897		L 82.759	5
871	6.897									89.655	3.448											L 89.655	8
872			3.448	89.655						3.448				3.448								E 89.655	7
873								3.448		10.345							79.310	6.897				T 79.310	6
874					3.448			6.897		72.414								17.241				L 72.414	6
875	86.207			3.448										3.448		6.897						A 86.207	8
876	3.448			75.862		3.448		3.448				6.897				3.448		3.448				E 75.862	5
877								58.621		17.241	13.793							10.345				I 58.621	2*
878			82.759									17.241										D 82.759	8
879					79.310														3.448	17.241		F 79.310	6
880	6.897		3.448						3.448				3.448		79.310			3.448				R 79.310	4
881	3.448			3.448						86.207				6.897								L 86.207	5
882								10.345		17.241								72.414				V 72.414	6
883	10.345			3.448			3.448					10.345			3.448	68.966						S 68.966	4*
884					75.862		3.448	6.897								3.448		3.448		6.897		F 75.862	3*
885					3.448					86.207	3.448							3.448		3.448		L 86.207	6
886			3.448	86.207					3.448					3.448						3.448		E 86.207	7
887	58.621					10.345				3.448		3.448	3.448		10.345	3.448	3.448	3.448				A 58.621	2
888	6.897								72.414	6.897		6.897			3.448	3.448						K 72.414	2*
889	62.963					3.704		3.704		3.704		3.704				7.407	14.815					A 62.963	2
890	3.704		11.111	74.074					7.407						3.704							E 74.074	4*
891	3.571			3.571			3.571		3.571			53.571				28.571	3.571					N 53.571	2
892								10.714	7.143	78.571					3.571							L 78.571	2*
893							78.571					7.143	7.143		3.571		3.571					H 78.571	5
894			7.143	3.571					7.143						78.571	3.571						R 78.571	4*
895	3.571					82.143		3.571	3.571						3.571		3.571					G 82.143	4*
896	64.286	3.571		7.143				3.571		3.571		3.571				3.571	3.571	7.143				A 64.286	3*
897						3.571	78.571			3.571					3.571	3.571	3.571	3.571				H 78.571	4
898							75.000		10.714			3.571			3.571			3.571		3.571		H 75.000	5
899	3.448						3.448		3.448	3.448				3.448						82.759		Y 82.759	4
900	6.897		3.448														82.759	3.448		3.448		T 82.759	6
901	3.448					79.310							3.448	3.448		10.345						G 79.310	6
902					8.333			4.167		75.000					8.333	4.167						L 75.000	1
903	4.000									88.000								8.000				L 88.000	6
904		7.692					3.846		69.231						11.538	3.846	3.846					K 69.231	2*
905								13.793		79.310			3.448				3.448					L 79.310	5
906										6.667			3.333	80.000	3.333					6.667		Q 80.000	6
907			26.667	60.000			3.333						3.333			6.667						E 60.000	2
908	3.333							3.333	6.667					6.667	73.333	3.333	3.333					R 73.333	5
909	3.333						3.333	3.333						6.667				83.333				V 83.333	7
910	3.333				6.667			6.667		83.333												L 83.333	6
911				7.143			14.286			7.143	3.571	57.143				3.571			3.571	3.571		N 57.143	1
912	3.333		30.000			3.333						60.000				3.333						N 60.000	5
913				10.000				6.667									3.333	80.000				V 80.000	7
914	3.333	3.333						3.333		13.333								76.667				V 76.667	6
915					6.667			73.333		20.000												I 73.333	6
916	3.333	3.333					26.667		6.667				3.333	6.667	6.667	10.000				33.333		Y 33.333	1
917		3.333								93.333	3.333											L 93.333	8
918					3.333			3.333		93.333												L 93.333	8
919	3.333	3.333				83.333										10.000						G 83.333	6
920			100.000																			D 100.000	9
921	6.667		20.000	70.000										3.333								E 70.000	5
922			100.000																			D 100.000	9
923	6.667				3.333	3.333				3.333			73.333	3.333	3.333					3.333		P 73.333	2
924									3.333						93.333	3.333						R 93.333	9
925										6.667								93.333				V 93.333	9
926						3.333									96.667							R 96.667	9
927				6.667			76.667		3.333			3.333			3.333	3.333	3.333					H 76.667	5
928	10.000			3.333			3.333	3.333	3.333			3.333					3.333	70.000				V 70.000	5
929	96.667																	3.333				A 96.667	9
930	90.000				3.333											6.667						A 90.000	8
931	63.333	3.333					6.667					6.667				10.000	6.667	3.333				A 63.333	3*
932	20.000	13.333														53.333	13.333					S 53.333	3*
933		3.333						10.000		83.333								3.333				L 83.333	6
934	3.333	6.667				3.333		20.000		3.333	26.667					6.667	10.000	20.000				M 26.667	1
935	3.333				3.333				3.333			3.333		3.333	80.000		3.333					R 80.000	5
936					6.667					83.333	3.333							6.667				L 83.333	7
937	6.897							10.345										82.759				V 82.759	8
938								3.333	6.667		3.333		80.000	3.333		3.333						P 80.000	4
939									76.667					6.667	10.000	3.333	3.333					K 76.667	7
940								3.448		86.207		3.448				3.448	3.448					L 86.207	6
941	6.897				82.759					3.448										6.897		F 82.759	6
942				3.571	7.143				3.571		3.571		7.143		3.571					71.429		Y 71.429	2
943			7.143				3.571		57.143			14.286		3.571	3.571	3.571	7.143					K 57.143	4
944		82.759							3.448	3.448	3.448		3.448			3.448						C 82.759	4
945			82.759			3.448						3.448	3.448	6.897								D 82.759	6
946			3.448	3.448			3.448			3.448		6.897		79.310								Q 79.310	5
947						82.143			3.571	3.571	3.571			3.571				3.571				G 82.143	3*
948						3.448			6.897			3.448		79.310			3.448			3.448		Q 79.310	4
949	72.414			3.448		6.897	3.448							6.897			3.448			3.448		A 72.414	3*
950			82.759											6.897		3.448	6.897					D 82.759	5
951	6.897		3.448							3.448			79.310	3.448	3.448							P 79.310	5
952								13.793		3.448	3.448			3.448				75.862				V 75.862	7
953				3.333				6.667		3.333				3.333		3.333		80.000				V 80.000	6
954	76.667			3.333			3.333					6.667			3.333	6.667						A 76.667	5
955	6.667					3.333		10.000		3.333	3.333			3.333			6.667	63.333				V 63.333	2
956	76.667	3.333		6.667	3.333	3.333								3.333				3.333				A 76.667	4
957		6.667									3.333			3.333	80.000		6.667					R 80.000	6
958			73.333	3.333		3.333				3.333		6.667		6.667			3.333					D 73.333	4
959			3.333				3.333					3.333	3.333	80.000	6.667							Q 80.000	6
960						3.704										88.889	3.704	3.704				S 88.889	8
961			3.704			7.407						3.704				77.778	3.704			3.704		S 77.778	5
962			3.704		3.704			3.704	3.704	3.704						3.704		77.778				V 77.778	3*
963				3.704	3.704		14.815					7.407								70.370		Y 70.370	2
964										96.154	3.846											L 96.154	8
965									73.077	3.846			3.846	7.692	7.692		3.846					K 73.077	4*
966								3.846		80.769		3.846	3.846					3.846	3.846			L 80.769	3*
967			3.704	7.407						81.481								3.704		3.704		L 81.481	3*
968			3.704		3.704			3.704		3.704	81.481					3.704						M 81.481	4
969				3.704	3.704		81.481								3.704	3.704				3.704		H 81.481	5
970			3.846	88.462	3.846												3.846					E 88.462	5
971	11.111			3.704								3.704				3.704	74.074			3.704		T 74.074	3*
972	3.704				3.704								3.704	81.481	3.704	3.704						Q 81.481	4
973			3.704					3.704					88.889			3.704						P 88.889	6
974	3.704				3.704							3.704	85.185	3.704								P 85.185	5
975	3.704		3.704			3.704						3.704				85.185						S 85.185	7
976	3.571						71.429		3.571					10.714	3.571	7.143						H 71.429	4
977		3.448			72.414	3.448				13.793	3.448					3.448						F 72.414	3*
978	16.667		3.333													73.333	6.667					S 73.333	8
979	6.667			3.333						6.667							6.667	76.667				V 76.667	5
980	3.448		3.448				3.448		3.448	3.448		3.448				75.862	3.448					S 75.862	5
981	3.333					3.333	3.333		3.333	3.333		3.333				3.333	73.333	3.333				T 73.333	4
982								76.667		10.000					3.333			10.000				I 76.667	5
983			3.333			3.333				3.333		3.333			10.000	3.333	73.333					T 73.333	4
984									10.000			13.333			76.667							R 76.667	7
985	3.448		3.448					58.621		6.897				3.448			20.690	3.448				I 58.621	2
986				3.448	3.448		3.448												3.448	86.207		Y 86.207	6
987				3.448	3.448									3.448	86.207	3.448						R 86.207	6
988	3.846					92.308			3.846													G 92.308	6
989					7.143		3.571									3.571	3.571	3.571		78.571		Y 78.571	4
990				3.571								71.429			3.571	21.429						N 71.429	6
991					3.704		3.704	11.111		70.370	11.111											L 70.370	3*
992		3.571				3.571		7.143		64.286	3.571		3.571	3.571		3.571		7.143				L 64.286	1
993			7.143									3.571	64.286	17.857	3.571	3.571						P 64.286	2
994		3.571	3.571			3.571						7.143	3.571	3.571		71.429				3.571		S 71.429	3*
995	3.571	3.571						39.286	7.143	7.143	10.714		14.286					14.286				I 39.286	1
996	7.143						3.571					3.571	3.571	3.571	3.571	3.571	71.429					T 71.429	3*
997			82.759		3.448				3.448			3.448	3.448			3.448						D 82.759	5
998	6.897					3.448		3.448				3.448			3.448	3.448		75.862				V 75.862	5
999				3.448						3.448	3.448	3.448				10.345	75.862					T 75.862	5
1000	3.448							10.345		10.345	51.724	3.448						17.241		3.448		M 51.724	2
1001		3.448		79.310			3.448			3.448							6.897	3.448				E 79.310	2*
1002			10.345									75.862		3.448		3.448	6.897					N 75.862	6
1003	3.448											89.655				6.897						N 89.655	8
1004					6.667			3.333		86.667						3.333						L 86.667	7
1005	3.333			3.333						3.333	3.333	3.333				80.000	3.333					S 80.000	6
1006				3.333			3.333		6.667	3.333	3.333		3.333		70.000					6.667		R 70.000	3*
1007								10.000		13.333						3.333		73.333				V 73.333	6
1008								56.667		3.333						3.333	3.333	26.667	3.333	3.333		I 56.667	3*
1009	60.000		3.333			6.667							6.667		3.333	6.667	10.000		3.333			A 60.000	1
1010	73.333		6.667	3.333	3.333				3.333		3.333				3.333			3.333				A 73.333	3*
1011	3.333	6.667			3.333			10.000		6.667							3.333	66.667				V 66.667	2*
1012			6.667			3.333					6.667					80.000	3.333					S 80.000	6
1013				3.333			66.667			3.333				6.667	3.333	6.667	3.333	3.333		3.333		H 66.667	1
1014	20.000			53.333			6.667			3.333	6.667		3.333		3.333		3.333					E 53.333	3*
1015				3.333	3.333					86.667				3.333		3.333						L 86.667	6
1016					3.333	6.667		43.333	3.333		3.333	6.667					23.333	10.000				I 43.333	3
1017							3.333	6.667	3.333			3.333			3.333	20.000	60.000					T 60.000	6
1018	3.333				3.333	3.333										86.667	3.333					S 86.667	8
1019										3.333	3.333	3.333				10.000	80.000					T 80.000	7
1020		3.333	3.333							3.333	3.333	3.333	3.333			13.333	66.667					T 66.667	5
1021							6.667		13.333	3.333					73.333		3.333					R 73.333	6
1022	70.000				6.667		3.333							3.333		10.000			3.333	3.333		A 70.000	3*
1023	3.333					3.333				76.667	3.333			6.667				3.333		3.333		L 76.667	2*
1024								3.333			3.333			6.667	3.333	6.667	76.667					T 76.667	6
1025					80.000					3.333				3.333	3.333	3.333		3.333		3.333		F 80.000	4
1026						96.667									3.333							G 96.667	8
1027	6.667	83.333				3.333				6.667												C 83.333	4
1028	3.333	73.333						3.333		13.333						3.333		3.333				C 73.333	5
1029	3.333			86.667			3.333			3.333						3.333						E 86.667	6
1030	90.000	3.333								6.667												A 90.000	8
1031	3.333				3.333					90.000			3.333									L 90.000	7
1032		79.310					3.448		3.448					3.448		3.448		3.448		3.448		C 79.310	3*
1033	3.448									79.310				3.448		3.448		10.345				L 79.310	3*
1034	3.448							3.448		89.655			3.448									L 89.655	7
1035	13.793	3.448											3.448			79.310						S 79.310	6
1036	10.000		3.333			3.333		10.000	3.333					3.333		6.667	56.667	3.333				T 56.667	1
1037	56.667			3.333			3.333		3.333						6.667	6.667	20.000					A 56.667	4
1038					73.333			3.333					3.333						3.333	16.667		F 73.333	4
1039					3.333						3.333		86.667			3.333	3.333					P 86.667	6
1040	3.333			3.333				6.667					6.667					80.000				V 80.000	6
1041	10.000	73.333											3.333			6.667	3.333		3.333			C 73.333	6
1042				3.333				30.000		3.333		6.667				13.333	26.667	16.667				I 30.000	1
1043							10.000			3.333		3.333						3.333	73.333	6.667		W 73.333	4
1044						3.333	3.333		3.333				13.333			63.333	13.333					S 63.333	4
1045	3.333			3.333	3.333	6.667		6.667		56.667							6.667	13.333				L 56.667	1
1046	10.000					76.667				3.333	3.333					3.333	3.333					G 76.667	5
1047	3.333							3.333											90.000	3.333		W 90.000	5
1048	6.667			3.333		10.000	73.333										3.333			3.333		H 73.333	6
1049	3.333	80.000		6.667							3.333						3.333	3.333				C 80.000	3*
1050	3.571					89.286							3.571				3.571					G 89.286	6
1051	13.793							10.345		6.897						6.897	3.448	58.621				V 58.621	1
1052					3.448					3.448			65.517			27.586						P 65.517	6
1053	6.897				3.448	3.448			3.448			3.448	58.621	20.690								P 58.621	3*
1054	3.448									65.517			6.897	3.448	3.448	10.345				6.897		L 65.517	1
1055	3.448	3.448				10.345								6.897		72.414		3.448				S 72.414	5
1056	46.429					3.571							17.857			17.857	3.571	10.714				A 46.429	2
1057	7.143		3.571				3.571		3.571	3.571		3.571				71.429	3.571					S 71.429	2*
1058			62.069	10.345		10.345				3.448		6.897		3.448		3.448						D 62.069	1
1059			6.897	72.414								3.448	6.897	3.448	3.448	3.448						E 72.414	3*
1060	10.345	3.448		3.448	3.448	3.448						6.897	6.897	3.448	3.448	51.724		3.448				S 51.724	1
1061						3.448				3.448		6.897		10.345	75.862							R 75.862	4
1062				6.667				3.333	70.000		3.333				10.000	6.667						K 70.000	3*
1063	3.333	3.333	3.333	3.333		6.667			3.333			3.333		3.333		63.333	3.333			3.333		S 63.333	2
1064		79.310								10.345				6.897			3.448					C 79.310	4
1065				7.143					3.571			3.571		3.571	3.571		78.571					T 78.571	6
1066	3.571			7.143	3.571	7.143		14.286								3.571		60.714				V 60.714	2
1067						86.667			6.667							6.667						G 86.667	7
1068						3.333		3.333		10.000	66.667						3.333	13.333				M 66.667	4
1069	70.000					6.667				13.333						6.667		3.333				A 70.000	4*
1070	10.000			3.333		10.000				3.333		3.333	6.667			16.667	46.667					T 46.667	2
1071	3.333				3.333				6.667	10.000	60.000				3.333		3.333	10.000				M 60.000	2*
1072								53.333							3.333	3.333	3.333	36.667				I 53.333	6
1073					10.000			3.333		83.333	3.333											L 83.333	6
1074	6.667									3.333				3.333		23.333	56.667			6.667		T 56.667	5
1075										90.000					6.667			3.333				L 90.000	8
1076								3.333		86.667	3.333							3.333		3.333		L 86.667	6
1077		3.333					3.333							3.333	3.333	76.667	10.000					S 76.667	6
1078		3.333				3.333						6.667			3.333	76.667	6.667					S 76.667	7
1079	73.333								6.667	3.333	3.333					10.000	3.333					A 73.333	6
1080								3.333		6.667									90.000			W 90.000	6
1081					73.333		3.333	6.667		6.667	6.667									3.333		F 73.333	5
1082	3.333	3.333		3.333		3.333							80.000			3.333	3.333					P 80.000	5
1083								3.333		83.333	3.333							3.333	3.333	3.333		L 83.333	5
1084			86.667	3.333								3.333		3.333		3.333						D 86.667	7
1085			6.667					6.667		76.667				3.333				6.667				L 76.667	4
1086	10.000						3.333		6.667	3.333						66.667	3.333	6.667				S 66.667	5
1087	86.667											10.000					3.333					A 86.667	8
1088	3.333						86.667	3.333										6.667				H 86.667	7
1089				3.333			3.333				3.333			83.333		6.667						Q 83.333	6
1090	3.333		73.333		6.667							3.333		6.667	3.333		3.333					D 73.333	3
1091	80.000		3.333			6.667	3.333			6.667												A 80.000	6
1092								6.667	3.333	90.000												L 90.000	8
1093	3.333							60.000	3.333	6.667				6.667			3.333	16.667				I 60.000	4*
1094										90.000							3.333			6.667		L 90.000	7
1095	70.000	3.333										3.333		3.333		6.667	10.000	3.333				A 70.000	5
1096	3.333					80.000				6.667					3.333		3.333	3.333				G 80.000	5
1097			3.333				3.333		3.333			76.667		6.667	3.333	3.333						N 76.667	6
1098								3.333		93.333	3.333											L 93.333	8
1099					6.667					90.000								3.333				L 90.000	7
1100	76.667	6.667		3.333	3.333					10.000												A 76.667	4
1101	85.185					11.111				3.704												A 85.185	6
1102	11.111	3.704						3.704								70.370	3.704	7.407				S 70.370	4
1103	92.593															7.407						A 92.593	8
1104	3.704					3.704			3.704	3.704			81.481			3.704						P 81.481	4
1105		3.704	7.407						62.963						22.222	3.704						K 62.963	2
1106	3.704	14.815				7.407										70.370				3.704		S 70.370	4
1107								3.704		92.593	3.704											L 92.593	7
1108							3.704		22.222			3.704		3.704	66.667							R 66.667	4
1109	3.571			3.571		3.571				3.571		14.286			7.143	60.714	3.571					S 60.714	1
1110			3.571				7.143						25.000	3.571		60.714						S 60.714	5
1111					6.897					3.448								6.897	79.310	3.448		W 79.310	5
1112	41.379					3.448			3.448			6.897		3.448		10.345	31.034					A 41.379	1
1113	7.143				7.143	7.143		3.571	3.571	3.571	3.571					57.143	3.571	3.571				S 57.143	1
1114				85.714				3.571				3.571				3.571		3.571				E 85.714	5
1115			11.111	77.778								3.704		7.407								E 77.778	4
1116			14.815	66.667		3.704	3.704							7.407		3.704						E 66.667	4*
1117	59.259					3.704		3.704			3.704					25.926	3.704					A 59.259	5
1118				3.846	3.846							61.538				26.923		3.846				N 61.538	1
1119				7.692						3.846			61.538	11.538		11.538	3.846					P 61.538	1
1120	69.231					11.538			3.846	3.846						3.846	3.846	3.846				A 69.231	2*
1121	73.077		3.846			3.846										11.538	3.846	3.846				A 73.077	4
1122	19.231					3.846						3.846				15.385	57.692					T 57.692	3*
1123			6.667						63.333			3.333			13.333	10.000		3.333				K 63.333	5
1124				3.333		3.333		3.333			6.667	3.333		66.667			3.333	3.333		6.667		Q 66.667	2
1125	3.333			80.000		3.333	3.333							6.667			3.333					E 80.000	6
1126				79.310		3.448			3.448			3.448		3.448	6.897							E 79.310	4
1127	10.345							10.345	3.448		3.448		20.690			3.448		48.276				V 48.276	1
1128																			100.000			W 100.000	8
1129	7.407		3.704									3.704	77.778	3.704		3.704						P 77.778	4*
1130	81.481						3.704									7.407	3.704	3.704				A 81.481	6
1131					3.333			3.333		90.000	3.333											L 90.000	7
1132	6.667			13.333		60.000	3.333					3.333				10.000				3.333		G 60.000	1
1133			83.333									13.333			3.333							D 83.333	7
1134	6.667			3.333	6.667		3.333	3.333					3.333		73.333							R 73.333	4
1135	33.333			3.333		3.333		3.333	3.333							10.000	36.667	6.667				T 36.667	1
1136				6.667	6.667					73.333								13.333				L 73.333	4
1137	6.667					3.333		6.667									6.667	76.667				V 76.667	6
1138	3.333	6.667				3.333							56.667		6.667	10.000	10.000	3.333				P 56.667	3*
1139	3.333	3.333					3.333	6.667		16.667	60.000			3.333						3.333		M 60.000	1
1140	13.333														3.333	10.000		73.333				V 73.333	7
1141			3.333	76.667	3.333	3.333						3.333		3.333			3.333			3.333		E 76.667	4*
1142	6.667								10.000					76.667		3.333	3.333					Q 76.667	5
1143					3.333					90.000										6.667		L 90.000	8
1144					80.000			3.333		10.000										6.667		F 80.000	6
1145								3.333	3.333	6.667		6.667		3.333		70.000	3.333	3.333				S 70.000	5
1146							90.000					3.333						3.333		3.333		H 90.000	8
1147	6.667									83.333							3.333	6.667				L 83.333	6
1148								3.333		83.333	3.333						10.000					L 83.333	6
1149	6.667								86.667						6.667							K 86.667	8
1150	6.667							3.333		10.000	3.333						3.333	73.333				V 73.333	5
1151			6.667		3.333			60.000		23.333						3.333		3.333				I 60.000	4
1152	3.333									6.667		83.333				6.667						N 83.333	7
1153	3.333					3.333		86.667			3.333							3.333				I 86.667	8
1154		80.000			10.000					6.667	3.333											C 80.000	5
1155	73.333						3.333			3.333				10.000		3.333		3.333	3.333			A 73.333	4
1156							93.333					6.667										H 93.333	9
1157			6.667							6.667								86.667				V 86.667	8
1158					3.333			20.000		66.667	6.667							3.333				L 66.667	6
1159			80.000	6.667				6.667	3.333							3.333						D 80.000	6
1160			80.000	6.667		6.667						3.333		3.333								D 80.000	6
1161								10.000	3.333								6.667	80.000				V 80.000	7
1162	56.667		3.333	3.333					3.333		3.333	3.333	6.667				20.000					A 56.667	2
1163						3.448							96.552									P 96.552	8
1164						86.207						3.448		3.448		6.897						G 86.207	6
1165	3.448								3.448				86.207			3.448				3.448		P 86.207	6
1166	68.966						3.448	3.448		6.897		3.448	6.897				3.448	3.448				A 68.966	2
1167	3.448							51.724		3.448	3.448	3.448				3.448	3.448	27.586				I 51.724	2
1168	6.897					3.448	3.448		79.310								6.897					K 79.310	6
1169	79.310					10.345				3.448						6.897						A 79.310	6
1170	65.517						3.448					6.897				3.448	13.793	6.897				A 65.517	3*
1171									3.448	86.207	3.448					3.448	3.448					L 86.207	5
1172	3.448									3.448			86.207			6.897						P 86.207	7
1173	3.448					3.448						3.448				82.759	6.897					S 82.759	7
1174			3.448					6.897		75.862						13.793						L 75.862	5*
1175	13.793					3.448						3.448		3.448		6.897	68.966					T 68.966	4
1176				3.448						3.448		75.862	6.897			6.897		3.448				N 75.862	5
1177				3.448		3.448							82.759			3.448	6.897					P 82.759	6
1178					3.448	3.448						6.897	79.310		6.897							P 79.310	3*
1179	3.571						3.571	3.571	3.571					3.571		82.143						S 82.143	6
1180					3.571					85.714			7.143			3.571						L 85.714	5
1181	3.448		6.897													86.207	3.448					S 86.207	8
1182					3.448			3.448					86.207	3.448		3.448						P 86.207	6
1183								86.207		6.897								6.897				I 86.207	8
1184						3.448			6.897	6.897				3.448	79.310							R 79.310	6
1185									3.571						89.286	3.571		3.571				R 89.286	7
1186	3.448			3.448			6.897		82.759							3.448						K 82.759	6
1187				6.667		76.667		3.333	3.333							3.333	6.667					G 76.667	3
1188	3.333								83.333		3.333			3.333	3.333			3.333				K 83.333	6
1189			3.571	78.571					10.714							3.571	3.571					E 78.571	5
1190	3.571							3.571	67.857		7.143			3.571	14.286							K 67.857	4*
1191	3.333		13.333	66.667		3.333			3.333	6.667						3.333						E 66.667	3*
1192	6.667			3.333							3.333	6.667	70.000			3.333	3.333	3.333				P 70.000	3
1193	10.000			3.333		53.333		13.333			3.333					3.333		13.333				G 53.333	2*
1194			6.667	73.333										3.333		3.333	3.333	3.333		6.667		E 73.333	3
1195	3.333			3.333				3.333	3.333	3.333			3.333	66.667	3.333	3.333				6.667		Q 66.667	3
1196	60.714					3.571			3.571						3.571	7.143	10.714	10.714				A 60.714	1
1197	7.143					3.571										78.571	10.714					S 78.571	7
1198	17.857											3.571	3.571			7.143	14.286	53.571				V 53.571	2*
1199			3.448	3.448			3.448						79.310	3.448			6.897					P 79.310	5
1200								3.448	6.897	51.724	20.690				3.448			13.793				L 51.724	1
1201			3.448					3.448					3.448			82.759	6.897					S 82.759	7
1202													86.207	3.448	3.448		6.897					P 86.207	6
1203			3.448						79.310			3.448		3.448		6.897	3.448					K 79.310	5
1204	3.448							3.448	86.207					3.448			3.448					K 86.207	6
1205			3.448		3.448	68.966		3.448	3.448							13.793		3.448				G 68.966	1
1206				3.448		34.483						6.897	6.897			48.276						S 48.276	1
1207				73.333		3.333				6.667		6.667		6.667			3.333					E 73.333	4
1208	63.333		3.333		3.333	6.667				6.667				3.333		6.667	6.667					A 63.333	1
1209	3.333		3.333		6.667	6.667			3.333			10.000	3.333			60.000	3.333					S 60.000	1
1210	27.586								6.897			3.448	41.379			3.448	10.345	6.897				P 41.379	1
1211	63.333					13.333			3.333	3.333				6.667		6.667		3.333				A 63.333	2
1212	3.571					3.571						7.143	3.571			67.857	10.714	3.571				S 67.857	4
1213						3.333	3.333		3.333	3.333				3.333	73.333	3.333	6.667					R 73.333	3*
1214	3.333		10.000	6.667					6.667				10.000	60.000	3.333							Q 60.000	4
1215	3.333						3.333		3.333			3.333	3.333	3.333		60.000	20.000					S 60.000	4
1216			63.333	20.000					6.667			3.333	3.333	3.333								D 63.333	2
1217	20.000		3.333	3.333				3.333	3.333				3.333			6.667	46.667	6.667		3.333		T 46.667	1
1218	3.333			6.667	3.333								6.667			66.667	13.333					S 66.667	3*
1219	3.333			6.667		70.000	3.333		3.333				3.333			6.667		3.333				G 70.000	2
1220												6.667	86.667			3.333	3.333					P 86.667	6
1221	23.333						3.333	3.333							3.333		6.667	56.667		3.333		V 56.667	4
1222	20.000							3.333	10.000	3.333			13.333	3.333			46.667					T 46.667	1
1223	32.143			3.571									3.571			3.571	42.857	14.286				T 42.857	1
1224	3.846		3.846			3.846	3.846			3.846		26.923				46.154	7.692					S 46.154	2
1225									88.462	3.846			3.846			3.846						K 88.462	5
1226	3.571								3.571	3.571		3.571			3.571	78.571		3.571				S 78.571	5
1227				10.000					6.667			3.333		6.667		66.667	6.667					S 66.667	4
1228	6.667				3.333				3.333	3.333						70.000	13.333					S 70.000	5
1229							3.333	10.000		70.000		3.333				3.333	3.333	6.667				L 70.000	2
1230						100.000																G 100.000	9
1231					3.333		3.333									80.000	3.333			10.000		S 80.000	7
1232					100.000																	F 100.000	9
1233	6.667	10.000				3.333	3.333					3.333		3.333						70.000		Y 70.000	2
1234			3.333			3.333	73.333					10.000				6.667	3.333					H 73.333	7
1235			6.667	3.333						76.667		6.667				6.667						L 76.667	5
1236										3.333			86.667		3.333					6.667		P 86.667	7
1237				3.333	3.333		10.000	3.333					6.667			66.667	3.333	3.333				S 66.667	5
1238					3.333					3.333										93.333		Y 93.333	8
1239								3.333		76.667	20.000											L 76.667	8
1240									86.667			3.333		3.333	6.667							K 86.667	7
1241								3.333		96.667												L 96.667	8
1242					6.667		53.333													40.000		H 53.333	7
1243			80.000	3.333			3.333					10.000						3.333				D 80.000	7
1244	6.667							6.667			3.333	3.333		3.333			3.333	73.333				V 73.333	5
1245								3.333		93.333	3.333											L 93.333	8
1246									76.667			3.333			16.667		3.333					K 76.667	7
1247	80.000					13.333										6.667						A 80.000	7
1248	13.333										3.333					6.667	73.333	3.333				T 73.333	7
1249					10.000		70.000					6.667								13.333		H 70.000	6
1250	73.333	3.333	6.667	3.333				3.333	6.667							3.333						A 73.333	4
1251	3.333											90.000				6.667						N 90.000	9
1252					6.667		3.333													90.000		Y 90.000	7
1253									93.103					6.897								K 93.103	9
1254								10.345								3.448		86.207				V 86.207	8
1255											3.448	3.448				20.690	72.414					T 72.414	8
1256					3.571			10.714		85.714												L 85.714	7
1257			82.143	3.571								7.143	3.571			3.571						D 82.143	7
1258				4.000	4.000					84.000				4.000				4.000				L 84.000	4*
1259							7.407		3.704				7.407	77.778		3.704						Q 77.778	6
1260	3.448			6.897		6.897				3.448		58.621				20.690						N 58.621	4
1261	3.448	3.448	3.448			3.448						17.241	6.897			55.172	6.897					S 55.172	1
1262	6.897		3.448	6.897		10.345		6.897		3.448		13.793		6.897			41.379					T 41.379	1
1263			17.857	75.000											3.571	3.571						E 75.000	7
1264									85.714	10.714					3.571							K 85.714	7
1265					89.655					6.897							3.448					F 89.655	7
1266		3.448				68.966		6.897			3.448				3.448		6.897	3.448		3.448		G 68.966	3
1267	3.448	10.345		3.448		58.621					3.448	3.448				17.241						G 58.621	3*
1268					86.207					13.793												F 86.207	7
1269										96.552								3.448				L 96.552	8
1270	3.448	6.897		3.448					6.897					3.448	72.414	3.448						R 72.414	4
1271	6.897											3.448		3.448		75.862	10.345					S 75.862	7
1272	72.414	6.897															10.345	10.345				A 72.414	6
1273							3.448			96.552												L 96.552	8
1274			79.310	3.448			6.897			3.448		6.897										D 79.310	6
1275	10.345	6.897															3.448	79.310				V 79.310	7
1276					6.897					89.655								3.448				L 89.655	7
1277	6.897															93.103						S 93.103	9
1278						3.448	3.448			6.897	3.448			75.862	3.448			3.448				Q 75.862	5
1279		6.897			3.448			62.069		13.793				3.448				10.345				I 62.069	4*
1280					3.448			3.448		86.207	6.897											L 86.207	7
1281				100.000																		E 100.000	9
1282						3.448		3.448		82.759								10.345				L 82.759	5
1283	86.207						3.448			6.897						3.448						A 86.207	7
1284	3.448									3.448					3.448	3.448	82.759	3.448				T 82.759	7
1285	3.448			3.448	13.793		3.448			72.414						3.448						L 72.414	4
1286	3.448			3.448			6.897		3.448			3.448	3.448	65.517			6.897	3.448				Q 65.517	2*
1287	3.448		79.310	13.793									3.448									D 79.310	6
1288				3.448	3.448			82.759		3.448								6.897				I 82.759	7
1289	3.448					79.310				6.897		6.897						3.448				G 79.310	5
1290									83.333				3.333		3.333	3.333	3.333			3.333		K 83.333	5
1291		73.333					6.667			6.667								3.333	3.333	6.667		C 73.333	4
1292					3.333			6.667									6.667	83.333				V 83.333	7
1293				100.000																		E 100.000	9
1294				100.000																		E 100.000	9
1295								86.667		3.333								10.000				I 86.667	8
1296								3.333		96.667												L 96.667	8
1297		3.333		3.333		76.667	3.333				3.333	3.333		3.333						3.333		G 76.667	2
1298																				100.000		Y 100.000	9
1299								3.333		93.333	3.333											L 93.333	8
1300				3.333		3.333			83.333					3.333			6.667					K 83.333	6
1301	6.667								3.333						3.333	76.667	3.333	6.667				S 76.667	6
1302	3.333	76.667						3.333		10.000							6.667					C 76.667	3*
1303					80.000			6.667			3.333							10.000				F 80.000	6
1304									6.667	3.333		16.667	3.333			63.333	3.333	3.333				S 63.333	5
1305										3.333					73.333			13.333	3.333	6.667		R 73.333	7
1306	6.667	3.333	6.667	80.000												3.333						E 80.000	6
1307				3.333									90.000			6.667						P 90.000	7
1308	3.333	3.333		3.333		3.333					46.667	3.333	3.333				23.333	10.000				M 46.667	1
1309	3.333			6.667		3.333			6.667	6.667	73.333											M 73.333	4
1310	76.667	6.667														3.333	10.000	3.333				A 76.667	7
1311					3.333			6.667		10.000							73.333	6.667				T 73.333	6
1312	6.667		3.333					3.333		10.000				3.333				70.000		3.333		V 70.000	5
1313	6.667	86.667														6.667						C 86.667	6
1314	3.333							3.333		13.333								80.000				V 80.000	7
1315														86.667	6.667		3.333	3.333				Q 86.667	8
1316												3.333		96.667								Q 96.667	9
1317									3.333	96.667												L 96.667	8
1318										100.000												L 100.000	9
1319									90.000			3.333			6.667							K 90.000	8
1320	13.333	3.333				3.333											70.000	3.333		6.667		T 70.000	5
1321										96.667	3.333											L 96.667	9
1322					100.000																	F 100.000	9
1323	3.333					96.667																G 96.667	8
1324											3.333			6.667			86.667	3.333				T 86.667	8
1325												100.000										N 100.000	9
1326	6.667									80.000	3.333							3.333		6.667		L 80.000	6
1327	83.333					3.333		3.333									3.333	6.667				A 83.333	7
1328												10.000				86.667	3.333					S 86.667	8
1329								3.333				3.333		93.333								Q 93.333	8
1330	3.333				53.333					3.333	3.333		3.333	6.667				3.333	3.333	20.000		F 53.333	1
1331			68.966	17.241								6.897	3.448				3.448					D 68.966	4
1332	3.448		3.448			72.414	6.897			3.448			3.448				3.448			3.448		G 72.414	3*
1333	3.448		3.448	3.448	10.345					68.966	3.448							3.448		3.448		L 68.966	1
1334	6.667		3.333						3.333	6.667	3.333			3.333	3.333	66.667				3.333		S 66.667	1
1335	3.333									6.667						83.333	6.667					S 83.333	7
1336	3.333		3.333		3.333	3.333	3.333	3.333	3.333			63.333	6.667	3.333			3.333					N 63.333	1
1337	6.667												80.000		3.333	3.333	6.667					P 80.000	6
1338		3.333	3.333										3.333	3.333		83.333				3.333		S 83.333	7
1339	3.571								75.000			3.571			14.286			3.571				K 75.000	4
1340	6.897	6.897						3.448		6.897			3.448			65.517	3.448			3.448		S 65.517	1
1341			3.448			3.448	3.448		3.448	3.448			6.897	75.862								Q 75.862	4
1342		6.897				79.310		3.448					3.448				3.448			3.448		G 79.310	3
1343			3.448						24.138			3.448		3.448	55.172	6.897	3.448					R 55.172	4
1344	72.414					3.448				6.897			6.897	3.448			3.448	3.448				A 72.414	4
1345				3.333				3.333		6.667		3.333	3.333	70.000		3.333	6.667					Q 70.000	2*
1346	3.333			3.333						3.333	3.333			3.333	76.667		3.333			3.333		R 76.667	4*
1347					6.667			6.667		80.000				3.333			3.333					L 80.000	4
1348						89.655						3.448	3.448							3.448		G 89.655	6
1349	6.897			3.448			3.448					3.448				82.759						S 82.759	7
1350	3.333		3.333	3.333			3.333			3.333			3.333			76.667	3.333					S 76.667	5
1351	6.667					6.667						16.667	6.667			63.333						S 63.333	6
1352	3.448		3.448					3.448		24.138	3.448					3.448		58.621				V 58.621	3*
1353			3.448									6.897			82.759	3.448	3.448					R 82.759	6
1354												3.448	82.759			6.897	3.448	3.448				P 82.759	7
1355			3.226			77.419						6.452		3.226		6.452		3.226				G 77.419	5
1356	3.226				6.452			6.452		74.194								6.452			3.2258064516129	L 74.194	4
1357					3.226			6.452							3.226			6.452		80.645		Y 80.645	5
1358			3.226	3.226		9.677	77.419		3.226						3.226							H 77.419	6
1359	3.226	3.226		3.226			3.226			3.226				3.226		6.452	3.226			70.968		Y 70.968	2
1360		80.000						3.333		6.667				6.667				3.333				C 80.000	4
1361	3.448				86.207						3.448				3.448			3.448				F 86.207	5
1362				3.333		3.333	3.333			6.667	73.333			6.667			3.333					M 73.333	3*
1363	83.333				6.667		3.333											6.667				A 83.333	6
1364												3.333	90.000				6.667					P 90.000	7
1365				3.333						6.667			3.333	3.333						83.333		Y 83.333	3
1366	9.677								3.226		3.226	6.452					74.194	3.226				T 74.194	6
1367			3.226				77.419			6.452		6.452		3.226		3.226						H 77.419	7
1368	3.226				74.194					3.226	3.226		3.226		3.226		3.226	3.226		3.226		F 74.194	2
1369				3.226		6.452						3.226			9.677		74.194			3.226		T 74.194	4
1370				6.452				6.452			3.226			83.871								Q 83.871	6
1371	83.871	3.226	3.226										3.226			6.452						A 83.871	7
1372				3.226				9.677		80.645			3.226			3.226						L 80.645	4
1373	74.194		3.226	3.226		3.226	3.226	6.452	6.452													A 74.194	4
1374	6.452		77.419		3.226				3.226			3.226			6.452							D 77.419	4*
1375	70.968	3.226			3.226	3.226							3.226			9.677		6.452				A 70.968	5
1376						6.452		3.226					9.677			80.645						S 80.645	7
1377					6.667		6.667			80.000			3.333					3.333				L 80.000	5
1378	6.667	3.333					3.333		3.333			3.333		3.333	73.333		3.333					R 73.333	4
1379			6.667				3.333					70.000				6.667	13.333					N 70.000	5
1380	3.333			3.333		3.333		3.333		3.333	70.000	3.333	3.333			3.333		3.333				M 70.000	2
1381	3.448			3.448		6.897				6.897							3.448	75.862				V 75.862	3*
1382				3.448									3.448	79.310		10.345	3.448					Q 79.310	5
1383	72.414					3.448			3.448					3.448		3.448	6.897	6.897				A 72.414	3
1384	3.448		6.897	72.414		3.448			3.448							6.897		3.448				E 72.414	2
1385	6.897			6.897			3.448			6.897			3.448	72.414								Q 72.414	4
1386	3.448		24.138	51.724					3.448			3.448	3.448	3.448		3.448		3.448				E 51.724	2*
1387	3.333						53.333		3.333	3.333		3.333	3.333	13.333	13.333			3.333				H 53.333	1
1388	6.667		73.333	3.333		6.667								3.333		6.667						D 73.333	4
1389	30.000			3.333	3.333			3.333				3.333			3.333	6.667	46.667					T 46.667	1
1390	6.667		3.333			6.667		3.333	3.333	3.333						73.333						S 73.333	3
1391			6.667			76.667			3.333			6.667				3.333		3.333				G 76.667	4*
1392			3.333						3.333	3.333		3.333	3.333			3.333			80.000			W 80.000	1
1393					83.333		3.333		3.333	6.667					3.333							F 83.333	4
1394			73.333			3.333			3.333	3.333	3.333	6.667	3.333							3.333		D 73.333	3*
1395	3.226								9.677		3.226			6.452		3.226		74.194				V 74.194	6
1396	3.226							6.452		70.968	9.677		6.452			3.226						L 70.968	4*
1397				3.226	6.452		6.452		3.226					70.968	6.452				3.226			Q 70.968	4
1398									80.645	9.677				3.226	3.226			3.226				K 80.645	6
1399					6.897		3.448					3.448			3.448	3.448	6.897	72.414				V 72.414	2
1400	3.448					6.897						3.448	3.448			79.310	3.448					S 79.310	6
1401	10.345				3.448	3.448				3.448		6.897		3.448		3.448	65.517					T 65.517	2
1402				6.452					6.452				3.226	77.419		3.226	3.226					Q 77.419	6
1403	6.452									74.194	3.226		3.226		3.226			3.226		6.452		L 74.194	3*
1404				3.226				3.226	64.516	3.226	3.226	6.452	3.226		6.452					6.452		K 64.516	1
1405								3.226	3.226	6.452		3.226			12.903	6.452	64.516					T 64.516	3*
1406	3.333								3.333			66.667	6.667		3.333	13.333		3.333				N 66.667	3
1407					3.333			16.667		73.333			3.333			3.333						L 73.333	5
1408	3.333		3.333	3.333					3.333			3.333		6.667		10.000	63.333	3.333				T 63.333	2*
1409	3.333		3.333						6.667			16.667	3.333			63.333		3.333				S 63.333	4
1410	16.667				3.333			3.333		6.667							10.000	60.000				V 60.000	3
1411	13.333		3.333						3.333			3.333	3.333			10.000	63.333					T 63.333	4
1412									83.333						6.667	10.000						K 83.333	6
1413				6.897			20.690			3.448		65.517				3.448						N 65.517	5*
1414				3.571				3.571	7.143				3.571		82.143							R 82.143	5
1415	67.857			3.571		10.714							3.571	3.571	3.571		7.143					A 67.857	2
1416	7.143		82.143						3.571					3.571		3.571						D 82.143	6
1417						6.667			76.667		3.333		3.333	3.333	3.333	3.333						K 76.667	5
1418			6.452	3.226					3.226			70.968				12.903	3.226					N 70.968	7
1419	70.968	9.677								3.226			3.226			9.677			3.226			A 70.968	7
1420	3.226							80.645		3.226						3.226		9.677				I 80.645	7
1421							74.194		9.677					6.452	3.226		3.226			3.226		H 74.194	6
1422			3.704									88.889				7.407						N 88.889	8
1423							77.419			3.226										19.355		H 77.419	8
1424								96.774		3.226												I 96.774	9
1425									9.677						87.097		3.226					R 87.097	8
1426							3.226			93.548	3.226											L 93.548	8
1427					100.000																	F 100.000	9
1428				100.000																		E 100.000	9
1429								3.226					96.774									P 96.774	8
1430										93.548	3.226							3.226				L 93.548	8
1431								3.226										96.774				V 96.774	9
1432								93.548		3.226								3.226				I 93.548	9
1433							3.226		74.194					6.452	6.452	3.226				6.452		K 74.194	5
1434	80.645	12.903														6.452						A 80.645	8
1435										100.000												L 100.000	9
1436							3.333		83.333		6.667			3.333			3.333					K 83.333	7
1437				6.667						16.667				73.333		3.333						Q 73.333	5
1438					16.667															83.333		Y 83.333	7
1439							3.333			6.667	3.333						86.667					T 86.667	8
1440								3.333	10.000	3.333							80.000			3.333		T 80.000	7
1441															3.333	16.667	80.000					T 80.000	8
1442												10.000				10.000	80.000					T 80.000	8
1443	10.000	6.667	3.333													80.000						S 80.000	8
1444	3.333							3.333		6.667					6.667		3.333	76.667				V 76.667	6
1445	10.000			3.333						3.333				66.667		6.667		10.000				Q 66.667	6
1446					3.704			3.704		88.889								3.704				L 88.889	6
1447														100.000								Q 100.000	9
1448	13.333	3.333		3.333					46.667					3.333	30.000							K 46.667	3
1449							3.333		3.333				10.000	80.000	3.333							Q 80.000	7
1450								13.333									3.333	83.333				V 83.333	8
1451								3.333		96.667												L 96.667	8
1452			73.333	6.667	3.333		6.667					3.333			3.333	3.333						D 73.333	5
1453								3.333		93.333	3.333											L 93.333	8
1454								3.333		93.333	3.333											L 93.333	8
1455	80.000		3.333													10.000	3.333	3.333				A 80.000	8
1456														96.667				3.333				Q 96.667	9
1457										100.000												L 100.000	9
1458								10.000		13.333								76.667				V 76.667	7
1459			3.333	10.000			3.333		3.333					76.667	3.333							Q 76.667	6
1460										100.000												L 100.000	9
1461						3.333			3.333			10.000			83.333							R 83.333	8
1462																		100.000				V 100.000	9
1463												86.667			3.333		10.000					N 86.667	8
1464																				100.000		Y 100.000	9
1465	3.333	76.667	3.333													16.667						C 76.667	6
1466								3.333		83.333	3.333			3.333				6.667				L 83.333	6
1467										100.000												L 100.000	9
1468			100.000																			D 100.000	9
1469	3.333	3.333		3.333												90.000						S 90.000	8
1470			83.333	3.333					10.000			3.333										D 83.333	8
1471					3.333				3.333			10.000		83.333								Q 83.333	7
1472															3.333	3.333		93.333				V 93.333	8
1473					90.000			10.000														F 90.000	8
1474					13.333			83.333		3.333												I 83.333	7
1475			10.000	3.333		76.667			3.333			3.333					3.333					G 76.667	5
1476					76.667									10.000		3.333	3.333			6.667		F 76.667	5
1477								13.333										86.667				V 86.667	8
1478								3.333		86.667	3.333	3.333		3.333								L 86.667	6
1479	3.333						3.333		83.333			6.667				3.333						K 83.333	6
1480										3.333		10.000		86.667								Q 86.667	8
1481		3.333			83.333					6.667	3.333							3.333				F 83.333	6
1482			10.000	86.667												3.333						E 86.667	8
1483					3.333					16.667						6.667				73.333		Y 73.333	5
1484								86.667			6.667							6.667				I 86.667	8
1485			3.333	93.333										3.333								E 93.333	8
1486	3.333					6.667	3.333					6.667		3.333			3.333	73.333				V 73.333	4
1487			3.333			96.667																G 96.667	8
1488								10.000		3.333		3.333		80.000		3.333						Q 80.000	6
1489	3.333		3.333		73.333			6.667										13.333				F 73.333	6
1490									10.000						90.000							R 90.000	8
1491			10.000	70.000		6.667						13.333										E 70.000	6
1492	3.333	3.333				10.000							3.333			76.667		3.333				S 76.667	6
1493	3.333		3.333	80.000	3.333								3.333			3.333	3.333					E 80.000	4
1494	70.000			3.333				6.667		3.333				6.667		3.333		6.667				A 70.000	3
1495					3.333			80.000		13.333	3.333											I 80.000	7
1496								80.000		3.333								16.667				I 80.000	7
1497													93.333			3.333					3.33333333333333	P 93.333	8
1498					3.333		6.667					76.667	10.000				3.333					N 76.667	6
1499								70.000		3.333	13.333							13.333				I 70.000	7
1500					90.000			6.667		3.333												F 90.000	8
1501					76.667				6.667					13.333	3.333							F 76.667	6
1502					100.000																	F 100.000	9
1503					3.333					96.667												L 96.667	8
1504								6.667										93.333				V 93.333	9
1505	3.333									86.667	3.333			6.667								L 86.667	6
1506										100.000												L 100.000	9
1507	3.333															83.333	13.333					S 83.333	8
1508							16.667													83.333		Y 83.333	8
1509			6.667	83.333					10.000													E 83.333	8
1510		7.407							3.704					3.704	85.185							R 85.185	7
1511					7.407				3.704							3.704				85.185		Y 85.185	5
1512			3.448				75.862							6.897	3.448	10.345						H 75.862	7
1513	10.345		10.345													75.862	3.448					S 75.862	7
1514									89.655						10.345							K 89.655	9
1515	13.333								10.000					76.667								Q 76.667	6
1516								80.000		13.333								6.667				I 80.000	7
1517								93.333		3.333								3.333				I 93.333	9
1518						73.333										10.000	16.667					G 73.333	6
1519								86.667		3.333	10.000											I 86.667	8
1520													96.667			3.333						P 96.667	9
1521				6.452					90.323						3.226							K 90.323	8
1522								87.097		3.226								9.677				I 87.097	8
1523								90.323			6.452							3.226				I 90.323	8
1524							3.226							83.871	3.226	9.677						Q 83.871	8
1525								9.677	3.226	87.097												L 87.097	8
1526		87.097															9.677	3.226				C 87.097	8
1527			87.097			3.226						9.677										D 87.097	9
1528						80.645						9.677				6.452		3.226				G 80.645	7
1529								70.968		22.581								6.452				I 70.968	7
1530	3.226									9.677	87.097											M 87.097	9
1531	100.000																					A 100.000	9
1532		3.226				3.226						9.677				83.871						S 83.871	9
1533						93.548						6.452										G 93.548	9
1534														14.286	78.571	3.571		3.571				R 78.571	7
1535	6.667		3.333			3.333			73.333			3.333	3.333			3.333		3.333				K 73.333	4
1536	77.419										3.226				3.226	3.226		12.903				A 77.419	6
1537	3.226		3.226				6.452	3.226	3.226	6.452								74.194				V 74.194	3
1538			6.452							3.226						12.903	74.194	3.226				T 74.194	6
1539		6.667		3.333	6.667		80.000													3.333		H 80.000	6
1540	90.000	3.333																6.667				A 90.000	8
1541								86.667		3.333								10.000				I 86.667	8
1542	3.333									10.000			86.667									P 86.667	8
1543	96.667					3.333																A 96.667	9
1544										96.667	3.333											L 96.667	9
1545	3.333			3.333					13.333					80.000								Q 80.000	7
1546													90.000			6.667	3.333					P 90.000	8
1547								80.000		16.667								3.333				I 80.000	8
1548	6.667							6.667								6.667		80.000				V 80.000	7
1549							76.667	3.333		3.333				3.333				3.333		10.000		H 76.667	6
1550			83.333	10.000					3.333											3.333		D 83.333	8
1551								10.000		83.333								6.667				L 83.333	7
1552					93.333															6.667		F 93.333	8
1553					10.000	3.333					3.333					3.333		80.000				V 80.000	7
1554										73.333	10.000	3.333			3.333	3.333		6.667				L 73.333	5
1555							3.333				3.333		10.000		80.000	3.333						R 80.000	6
1556	3.226					87.097										3.226	6.452					G 87.097	7
1557	9.677		3.226			9.677	3.226			3.226				3.226		9.677	54.839	3.226				T 54.839	1
1558						3.333						80.000		3.333		10.000		3.333				N 80.000	7
1559	6.667								80.000						3.333	6.667				3.333		K 80.000	6
1560	80.000					3.333				3.333		3.333			3.333	3.333		3.333				A 80.000	6
1561	10.345		79.310	3.448					3.448								3.448					D 79.310	6
1562	72.414		3.448									3.448	3.448	6.897		6.897	3.448					A 72.414	4
1563	3.571					78.571				3.571				3.571	3.571	7.143						G 78.571	4
1564		3.333						3.333	76.667				3.333	3.333	10.000							K 76.667	6
1565			10.000	90.000																		E 90.000	8
1566	3.333									86.667								6.667	3.333			L 86.667	6
1567			13.333	73.333								3.333	3.333	3.333			3.333					E 73.333	6
1568	6.667							3.333									90.000					T 90.000	9
1569							3.333			3.333				90.000			3.333					Q 90.000	8
1570									76.667						23.333							K 76.667	8
1571				100.000																		E 100.000	9
1572							3.333											96.667				V 96.667	9
1573										6.667								93.333				V 93.333	9
1574					3.333					16.667				3.333				76.667				V 76.667	6
1575					3.333	13.333						3.333				76.667				3.333		S 76.667	7
1576					3.333						93.333						3.333					M 93.333	9
1577										100.000												L 100.000	9
1578				10.000						83.333	3.333			3.333								L 83.333	7
1579									20.000						80.000							R 80.000	8
1580					16.667					76.667							3.333	3.333				L 76.667	6
1581								73.333		3.333	3.333							20.000				I 73.333	6
1582	3.333		3.333	6.667		3.333	6.667							76.667								Q 76.667	6
1583							10.000			6.667				3.333		3.333				76.667		Y 76.667	5
1584							70.000						13.333	10.000		6.667						H 70.000	7
1585				3.333			3.333		3.333					80.000	10.000							Q 80.000	7
1586								3.333										96.667				V 96.667	9
1587					6.667			3.333		83.333								6.667				L 83.333	7
1588	6.667		6.667	73.333		3.333			3.333					3.333			3.333					E 73.333	5
1589					3.333					16.667	80.000											M 80.000	7
1590					68.966					27.586								3.448				F 68.966	7
1591		3.226						70.968		9.677					3.226		6.452	6.452				I 70.968	5
1592						3.226	3.226	6.452		80.645							3.226	3.226				L 80.645	4
1593		3.333			3.333			6.667		3.333						3.333		80.000				V 80.000	6
1594				3.226						87.097			3.226		6.452							L 87.097	7
1595	3.333			10.000				3.333				3.333		66.667	6.667	3.333		3.333				Q 66.667	2
1596	3.226	3.226	3.226	3.226			3.226					3.226		70.968	6.452	3.226						Q 70.968	4
1597	3.226	77.419	3.226			3.226										3.226		6.452		3.226		C 77.419	3
1598	6.667						76.667							6.667	3.333	3.333				3.333		H 76.667	6
1599									74.194	3.226			3.226	12.903	6.452							K 74.194	6
1600	3.226			80.645						3.226				6.452			6.452					E 80.645	6
1601			12.903								6.452	61.290				19.355						N 61.290	6
1602	3.333		10.000	76.667		3.333											3.333	3.333				E 76.667	5
1603			80.000	6.667									3.333	3.333	3.333	3.333						D 80.000	4
1604	3.333			3.333					76.667				3.333		10.000		3.333					K 76.667	4
1605	3.226								3.226						3.226				83.871	6.452		W 83.871	3*
1606									80.645			3.226		6.452	3.226	3.226				3.226		K 80.645	6
1607									12.903						77.419	6.452	3.226					R 77.419	6
1608	3.226									74.194	3.226					6.452	3.226	3.226	3.226	3.226		L 74.194	4*
1609	3.448					3.448										93.103						S 93.103	9
1610		6.897		3.448											82.759	3.448	3.448					R 82.759	6
1611				3.333						6.667				90.000								Q 90.000	8
1612	3.333		10.000					56.667										30.000				I 56.667	5
1613	80.000	3.333			3.333			3.333					6.667			3.333						A 80.000	6
1614	3.333		86.667			3.333									3.333	3.333						D 86.667	6
1615	6.667						3.333	50.000									6.667	33.333				I 50.000	2
1616					3.333			73.333		13.333								10.000				I 73.333	8
1617					3.333					90.000										6.667		L 90.000	7
1618	10.000					3.333						3.333	80.000			3.333						P 80.000	6
1619	3.333									13.333	73.333		3.333			3.333	3.333					M 73.333	5
1620								10.000		86.667								3.333				L 86.667	7
1621	76.667	10.000				3.333										6.667	3.333					A 76.667	7
1622			3.333						70.000					6.667	20.000							K 70.000	5
1623		3.333				6.667				10.000				73.333	6.667							Q 73.333	6
1624				3.333					3.333					80.000	10.000	3.333						Q 80.000	6
1625								3.333		13.333	73.333						3.333	3.333	3.333			M 73.333	6
1626				3.333		3.333	73.333					3.333			6.667		6.667	3.333				H 73.333	4*
1627								70.000		16.667								13.333				I 70.000	6
1628			86.667				6.667										3.333			3.333		D 86.667	8
1629												10.000				83.333	6.667					S 83.333	9
1630	3.333	6.667					73.333			3.333			6.667						6.667			H 73.333	3
1631			20.000	60.000		6.667									6.667	6.667						E 60.000	2*
1632	76.667		20.000													3.333						A 76.667	8
1633					6.667					80.000								13.333				L 80.000	6
1634				3.333		73.333	3.333								3.333	10.000				6.667		G 73.333	4
1635	3.333									10.000						6.667	6.667	73.333				V 73.333	4
1636								3.333		93.333										3.333		L 93.333	7
1637				13.333	3.333		6.667			3.333		73.333										N 73.333	6
1638			3.333											3.333	6.667	13.333	73.333					T 73.333	6
1639		10.000								90.000												L 90.000	8
1640					90.000			3.333		6.667												F 90.000	7
1641	3.333		6.667	76.667					10.000						3.333							E 76.667	6
1642	3.333							60.000				10.000			3.333	10.000	10.000	3.333				I 60.000	5
1643								3.333		70.000	3.333	3.333						13.333		6.667		L 70.000	5
1644	80.000					3.333										10.000	3.333			3.333		A 80.000	7
1645									10.000			3.333	86.667									P 86.667	7
1646			3.333				3.333			3.333						80.000	3.333			6.667		S 80.000	7
1647	16.667															70.000		13.333				S 70.000	8
1648								3.333		93.333								3.333				L 93.333	8
1649					3.333				10.000			3.333			80.000	3.333						R 80.000	6
1650	3.333									3.333		6.667	80.000		6.667							P 80.000	5
1651	3.333				10.000			3.333		3.333				3.333				76.667				V 76.667	6
1652			76.667	3.333		6.667				10.000					3.333							D 76.667	5
1653	6.667							3.333		6.667	73.333			6.667				3.333				M 73.333	5
1654								3.333		93.333	3.333											L 93.333	8
1655								3.333		93.333	3.333											L 93.333	8
1656			3.448						13.793				3.448	10.345	68.966							R 68.966	6
1657								7.407		7.407						81.481	3.704					S 81.481	5
1658	3.333				3.333					16.667	76.667											M 76.667	6
1659					90.000					10.000												F 90.000	7
1660							3.333	16.667	6.667	6.667							13.333	53.333				V 53.333	1
1661	3.333			6.667					3.333		3.333				3.333		76.667	3.333				T 76.667	5
1662				3.333		3.333							86.667	6.667								P 86.667	7
1663		6.897	24.138	3.448		6.897			10.345			20.690		6.897		13.793	3.448	3.448				D 24.138	1
1664	3.448	3.448			3.448							6.897				10.345	72.414					T 72.414	6
1665					13.793			3.448		17.241	62.069						3.448					M 62.069	4
1666	73.333			3.333		3.333						3.333				6.667	10.000					A 73.333	7
1667	13.333		3.333										10.000			70.000	3.333					S 70.000	6
1668		3.333						3.333		16.667					3.333			73.333				V 73.333	6
1669	13.333			3.333		3.333			3.333					3.333	3.333	70.000						S 70.000	5
1670				3.333		3.333	10.000			6.667				3.333			73.333					T 73.333	5
1671	13.333			3.333				3.333	3.333							3.333		73.333				V 73.333	6
1672							6.667	3.333		3.333	3.333			73.333			10.000					Q 73.333	5
1673								6.667		73.333					16.667			3.333				L 73.333	8
1674								6.667			6.667								83.333	3.333		W 83.333	5
1675								66.667		20.000								13.333				I 66.667	5
1676	20.000															76.667	3.333					S 76.667	7
1677	3.333	3.333				73.333		6.667				13.333										G 73.333	5
1678								80.000	3.333	3.333								13.333				I 80.000	7
1679					3.333			13.333		76.667	3.333					3.333						L 76.667	6
1680	73.333							3.333		6.667						3.333	3.333	6.667			3.33333333333333	A 73.333	6
1681		3.333						73.333	10.000	10.000								3.333				I 73.333	5
1682										90.000							10.000					L 90.000	8
1683				10.000											90.000							R 90.000	9
1684				10.000	3.333					3.333							3.333	80.000				V 80.000	7
1685								10.000		86.667	3.333											L 86.667	8
1686								76.667		3.333						3.333		6.667		10.000		I 76.667	6
1687		3.333								16.667	3.333					73.333		3.333				S 73.333	7
1688								3.333		3.333				80.000				13.333				Q 80.000	6
1689	6.667				3.333							13.333	3.333			73.333						S 73.333	7
1690				3.333			10.000	3.333					3.333			6.667	73.333					T 73.333	6
1691				83.333				10.000	3.333							3.333						E 83.333	7
1692			73.333	10.000			3.333		10.000					3.333								D 73.333	7
1693			3.333					80.000		10.000			3.333				3.333					I 80.000	6
1694								10.345		6.897								72.414		10.345		V 72.414	5
1695										100.000												L 100.000	9
1696		3.448	3.448						10.345		3.448					79.310						S 79.310	6
1697							3.448					3.448		6.897	82.759					3.448		R 82.759	6
1698	3.448							79.310		10.345				3.448				3.448				I 79.310	5
1699			3.448				6.897		6.897				3.448	79.310								Q 79.310	5
1700	3.448			79.310						3.448				3.448		10.345						E 79.310	4*
1701					3.448			3.448		79.310				6.897		3.448	3.448					L 79.310	4
1702		3.448	3.448						3.448				3.448	3.448	3.448	79.310						S 79.310	4
1703	3.448				65.517			3.448	3.448	13.793	3.448						3.448	3.448				F 65.517	1
1704	6.897								3.448					3.448		82.759	3.448					S 82.759	7
1705	3.448							3.448					82.759	6.897			3.448					P 82.759	5
1706							13.793		6.897				3.448	6.897		3.448	3.448			62.069		Y 62.069	1
1707							3.571	3.571		85.714				7.143								L 85.714	5
1708			3.571		3.571			57.143		21.429	3.571			3.571				7.143				I 57.143	1
1709		7.143	3.571	3.571										3.571		78.571	3.571					S 78.571	5
1710	3.333	76.667				6.667								3.333	3.333	6.667						C 76.667	3*
1711			3.226			3.226	3.226	3.226					48.387	12.903	3.226	6.452	16.129					P 48.387	1
1712	9.677				3.226		3.226	12.903		3.226	3.226	3.226				6.452	16.129	38.710				V 38.710	1
1713					3.226			70.968		12.903	3.226						9.677					I 70.968	7
1714			3.226	3.226				3.226	3.226	3.226	3.226	58.065	3.226	3.226	3.226	12.903						N 58.065	1
1715	6.452								3.226			3.226		3.226	70.968	3.226	3.226		3.226	3.226		R 70.968	3*
1716	6.452			3.226					3.226	83.871								3.226				L 83.871	4
1717	6.452	3.226		6.452			3.226		3.226	6.452				3.226	67.742							R 67.742	2*
1718	6.452	3.226	54.839	12.903		6.452	3.226	3.226						3.226		3.226			3.226			D 54.839	1
1719	6.452		9.677		3.226	70.968		3.226					3.226		3.226							G 70.968	1
1720	6.452		54.839	9.677		12.903						6.452	3.226	3.226			3.226					D 54.839	1
1721	3.704	3.704		3.704		3.704				3.704		14.815			3.704	59.259		3.704				S 59.259	1
1722	7.407		3.704									48.148	7.407			11.111	22.222					N 48.148	1
1723	7.143		3.571					3.571		3.571			7.143			64.286	7.143	3.571				S 64.286	1
1724	23.333	6.667	3.333					3.333					10.000			3.333	43.333	6.667				T 43.333	1
1725	6.667			3.333	3.333	3.333				36.667			30.000	10.000		3.333		3.333				L 36.667	1
1726	3.333			70.000		10.000						6.667	3.333	3.333			3.333					E 70.000	3*
1727			10.714	71.429				3.571						3.571		3.571		7.143				E 71.429	2
1728	3.571	3.571	7.143	7.143	3.571		50.000			3.571				10.714	7.143					3.571		H 50.000	1
1729	3.448			3.448		10.345	3.448	3.448	3.448			6.897	6.897			51.724	6.897					S 51.724	1
1730	10.345		3.448	68.966							3.448	6.897		3.448				3.448				E 68.966	4
1731	3.448					68.966				3.448		6.897		6.897			3.448	6.897				G 68.966	1
1732	6.897			13.793					44.828		3.448				24.138	3.448	3.448					K 44.828	1
1733	10.345			3.448								6.897		68.966		6.897	3.448					Q 68.966	3*
1734	3.704	3.704		3.704		3.704		18.519			18.519	3.704	3.704	7.407		11.111	11.111	11.111				IM 18.519	1
1735	7.143					3.571			75.000			3.571			3.571		3.571	3.571				K 75.000	3*
1736	3.333		3.333	3.333	6.667							40.000	3.333			23.333	3.333			13.333		N 40.000	1
1737	6.897		3.448					6.897		65.517			6.897			6.897	3.448					L 65.517	1
1738													89.655			10.345						P 89.655	7
1739	3.448			89.655									3.448		3.448							E 89.655	6
1740			10.345	68.966					3.448			10.345					3.448	3.448				E 68.966	5
1741								6.667	3.333								73.333	6.667		10.000		T 73.333	6
1742					80.645					19.355												F 80.645	6
1743	29.032				3.226											64.516		3.226				S 64.516	7
1744	3.226					3.226			9.677		6.452				77.419							R 77.419	6
1745					87.097		3.226											9.677				F 87.097	8
1746					3.226					96.774												L 96.774	9
1747		9.677			3.226		3.226	3.226		77.419								3.226				L 77.419	5
1748			3.226	12.903					3.226			3.226		77.419								Q 77.419	7
1749	3.226							3.226	9.677	74.194							6.452	3.226				L 74.194	5
1750					3.226			3.226		16.129	3.226							70.968			3.2258064516129	V 70.968	7
1751	3.226			9.677	3.226	77.419				3.226						3.226						G 77.419	4
1752	3.226						3.226	67.742		3.226	3.226	3.226				3.226	3.226	9.677				I 67.742	3*
1753	3.226	16.129						3.226		70.968							6.452					L 70.968	5
1754		3.226			3.226			3.226		83.871	3.226							3.226				L 83.871	6
1755			16.129	67.742								3.226	3.226	3.226		6.452						E 67.742	4
1756	6.452		74.194			3.226						6.452			3.226		3.226	3.226				D 74.194	5
1757		3.226			6.452			74.194		6.452								9.677				I 74.194	5
1758	9.677	3.226						3.226		6.452				3.226		3.226	3.226	67.742				V 67.742	2*
1759	3.448	3.448	3.448								3.448	3.448		3.448		6.897	68.966			3.448		T 68.966	3*
1760	3.448			3.448					75.862	3.448		3.448			6.897		3.448					K 75.862	4
1761				3.448			3.448			3.448		3.448	3.448	65.517	3.448	3.448	3.448	3.448		3.448		Q 65.517	1
1762						3.448		3.448		68.966		6.897	3.448				3.448	10.345				L 68.966	1
1763	3.226			6.452		6.452			61.290						12.903	6.452	3.226					K 61.290	2
1764	3.226									3.226		6.452				3.226	9.677	74.194				V 74.194	5
1765			32.258	48.387					3.226							9.677	6.452					E 48.387	2
1766			3.226					9.677		3.226	58.065	3.226	3.226			9.677	3.226	6.452				M 58.065	1
1767		3.226	3.226									16.129				64.516	9.677			3.226		S 64.516	5
1768	3.226		3.226	74.194		3.226						6.452	6.452			3.226						E 74.194	4
1769		3.333		3.333					3.333					73.333		13.333	3.333					Q 73.333	5
1770			3.333			6.667	3.333							73.333		10.000	3.333					Q 73.333	5
1771			6.667			6.667	73.333							6.667		3.333		3.333				H 73.333	4*
1772	6.452			3.226				6.452		3.226	3.226					3.226	70.968	3.226				T 70.968	5
1773	10.000				76.667					13.333												F 76.667	5
1774										12.903										87.097		Y 87.097	8
1775		77.419					3.226						6.452			9.677		3.226				C 77.419	5
1776	3.226								3.226	3.226	3.226			80.645	3.226			3.226				Q 80.645	5
1777				61.290	3.226			3.226		9.677		3.226		16.129			3.226					E 61.290	4*
1778					3.226			9.677		77.419							3.226	6.452				L 77.419	5
1779		6.452				77.419		3.226				3.226			3.226	6.452						G 77.419	4
1780			3.226	3.226										3.226	12.903		70.968	6.452				T 70.968	4
1781					12.903		3.226	3.226		80.645												L 80.645	6
1782	3.226				3.226					80.645	3.226							9.677				L 80.645	6
1783	6.667		3.333						3.333	10.000	70.000					3.333		3.333				M 70.000	4
1784	16.667	70.000					3.333			6.667						3.333						C 70.000	5
1785										90.000	6.667							3.333				L 90.000	7
1786							6.667	70.000		10.000		3.333		3.333			6.667					I 70.000	5
1787				10.000			76.667	3.333				3.333								6.667		H 76.667	6
1788								76.667		6.667	3.333							13.333				I 76.667	7
1789		10.000			73.333	3.333	3.333			3.333							6.667					F 73.333	3*
1790		9.677	3.226						80.645						3.226		3.226					K 80.645	6
1791			3.226		3.226	3.226									9.677	80.645						S 80.645	8
1792		3.226		3.226		83.871										9.677						G 83.871	7
1793										3.226	61.290	3.226			12.903	6.452	9.677			3.226		M 61.290	4
1794					83.871		9.677			3.226										3.226		F 83.871	7
1795							3.226		16.129				3.226		70.968	6.452						R 70.968	6
1796	3.333		10.000						3.333	3.333		3.333			76.667							R 76.667	5
1797	9.677							64.516		12.903							3.226	9.677				I 64.516	5
1798	3.226									9.677					3.226	3.226	80.645					T 80.645	8
1799	64.516								3.226		3.226	3.226	3.226	12.903		6.452		3.226				A 64.516	4
1800	77.419															16.129	3.226	3.226				A 77.419	8
1801	70.968	3.226		3.226		3.226				6.452							3.226	9.677				A 70.968	5
1802	3.226				9.677			3.226	3.226	3.226	3.226			3.226		35.484	35.484					ST 35.484	2
1803		3.226							9.677			3.226	3.226		77.419	3.226						R 77.419	5
1804								3.226		90.323				3.226				3.226				L 90.323	7
1805				3.226	48.387					35.484						3.226	3.226	6.452				F 48.387	2
1806							3.226		12.903	12.903		3.226			22.581	3.226	38.710	3.226				T 38.710	1
1807	17.857				3.571	17.857						10.714	3.571			28.571	3.571	14.286				S 28.571	1
1808			64.516	22.581			3.226		3.226			3.226				3.226						D 64.516	6
1809						60.000			3.333				3.333	6.667	3.333	23.333						G 60.000	4
1810	20.690	34.483				6.897				6.897		3.448				20.690	6.897					C 34.483	1
1811			34.483	13.793		20.690	3.448		3.448	6.897		6.897	3.448			3.448	3.448					D 34.483	1
1812						77.778				7.407		3.704				11.111						G 77.778	4
1813	4.000		8.000			8.000	4.000									72.000	4.000					S 72.000	3*
1814					89.286					3.571				3.571						3.571		F 89.286	5
1815					3.448					6.897						3.448				86.207		Y 86.207	6
1816						24.138		3.448					3.448			10.345	58.621					T 58.621	6
1817										86.667	6.667					3.333		3.333				L 86.667	7
1818			44.828	48.276			3.448		3.448													E 48.276	4
1819				3.571		7.143	3.571	3.571						7.143	14.286	57.143					3.57142857142857	S 57.143	2*
1820								3.226		87.097	3.226			3.226	3.226							L 87.097	7
1821										9.677		67.742		3.226		9.677	6.452	3.226				N 67.742	3*
1822	32.258		6.452	6.452		6.452				22.581	9.677					9.677		3.226			3.2258064516129	A 32.258	1
1823	3.226							6.452	6.452	16.129	3.226			9.677	32.258	6.452	3.226		9.677		3.2258064516129	R 32.258	1
1824	25.806	3.226			3.226					9.677					3.226			51.613		3.226		V 51.613	4
1825	6.452		3.226	3.226		6.452	3.226			9.677				9.677	51.613	6.452						R 51.613	1
1826	19.355	3.226			3.226	6.452	3.226		3.226			6.452		3.226	3.226	45.161					3.2258064516129	S 45.161	1
1827							3.226	6.452		19.355	64.516							3.226		3.226		M 64.516	5
1828	6.452				3.226			35.484	6.452							3.226	3.226	41.935				V 41.935	2
1829						10.000	6.667						50.000			3.333	26.667			3.333		P 50.000	3*
1830	6.667	3.333								3.333					3.333	6.667	76.667					T 76.667	6
1831				3.333			80.000			3.333		3.333			3.333					6.667		H 80.000	6
1832			3.226	3.226									90.323	3.226								P 90.323	7
1833	50.000							3.333		10.000				10.000		20.000	3.333	3.333				A 50.000	4
1834	3.226							6.452		87.097			3.226									L 87.097	6
1835	3.226				3.226					3.226				6.452			6.452	77.419				V 77.419	5
1836								3.226		90.323								6.452				L 90.323	7
1837				6.452			9.677			80.645	3.226											L 80.645	5
1838	3.226				3.226													6.452	87.097			W 87.097	6
1839	6.452	74.194					3.226			6.452						3.226	3.226	3.226				C 74.194	5
1840			3.226				6.452		6.452	3.226				74.194		3.226				3.226		Q 74.194	5
1841					6.452			67.742		12.903					3.226			6.452		3.226		I 67.742	4*
1842								3.333		96.667												L 96.667	8
1843							3.333	3.333		73.333					3.333	10.000		6.667				L 73.333	3*
1844	6.667	3.333					3.333	6.667		70.000					3.333	3.333	3.333					L 70.000	2*
1845	6.667	3.333			3.333			16.667		10.000	6.667							53.333				V 53.333	2
1846			3.333			6.667			6.667		3.333	50.000				26.667		3.333				N 50.000	4
1847					3.333		53.333			10.000			3.333		3.333	3.333				23.333		H 53.333	2
1848			6.667							10.000	6.667						73.333	3.333				T 73.333	5
1849			60.000	6.667								26.667				3.333	3.333					D 60.000	6
1850	3.333				3.333	3.333	16.667							3.333		3.333		10.000		56.667		Y 56.667	2
1851	6.667		6.667				3.333		3.333			6.667		3.333	50.000	10.000	3.333	6.667				R 50.000	1
1852					6.667					3.333	6.667								76.667	6.667		W 76.667	4
1853										12.903					3.226				83.871			W 83.871	6
1854	53.333			6.667			3.333	3.333	3.333		3.333			3.333		16.667	3.333			3.333		A 53.333	1
1855		3.333		76.667					3.333	3.333		6.667		6.667								E 76.667	4
1856	3.333	3.333			3.333					16.667								73.333				V 73.333	6
1857	3.333				6.667		20.000	3.333	3.333		6.667			53.333			3.333					Q 53.333	3*
1858			3.333			3.333						3.333		86.667	3.333							Q 86.667	7
1859		3.333					3.333			6.667		3.333		3.333			76.667	3.333				T 76.667	5
1860									6.897	10.345			79.310				3.448					P 79.310	3*
1861			3.448						58.621	3.448				6.897	24.138	3.448						K 58.621	1
1862			3.448	3.448		3.448			3.448					3.448	79.310		3.448					R 79.310	4
1863							50.000		3.571			10.714	3.571	3.571	25.000		3.571					H 50.000	3*
1864			6.897				3.448		3.448	3.448		3.448				79.310						S 79.310	5
1865					3.333			3.333		83.333	3.333			3.333						3.333		L 83.333	5
1866		3.333				3.333	3.333					3.333	10.000	3.333		73.333						S 73.333	5
1867	6.897	17.241													3.448	58.621	13.793					S 58.621	4
1868	7.143					3.571	3.571			3.571							78.571		3.571			T 78.571	4
1869									82.143	3.571			3.571	7.143	3.571							K 82.143	6
1870	3.448					3.448				44.828	3.448			3.448		34.483				6.897		L 44.828	1
1871										92.308								3.846		3.846		L 92.308	6
1872	3.846	3.846				3.846						11.538		7.692		65.385		3.846				S 65.385	3*
1873				3.846								3.846	84.615	7.692								P 84.615	5
1874		3.846		3.846		3.846	15.385							73.077								Q 73.077	2*
1875								11.538	3.846	3.846	50.000			3.846	3.846	7.692	3.846	11.538				M 50.000	1
1876	3.846	3.846				3.846	3.846			3.846						80.769						S 80.769	4
1877	7.692					80.769										7.692	3.846					G 80.769	3*
1878			14.286	76.190			4.762							4.762								E 76.190	4*
1879			12.500	58.333										8.333	4.167	16.667						E 58.333	4*
1880			20.000	64.000		12.000								4.000								E 64.000	3*
1881	4.000		68.000	20.000						4.000	4.000											D 68.000	2*
1882	4.000			8.000	4.000				4.000				12.000	4.000		64.000						S 64.000	1
1883			68.000	4.000		8.000			4.000		4.000	4.000			4.000		4.000					D 68.000	1
1884	20.000									36.000		4.000	8.000			20.000		12.000				L 36.000	1
1885	64.000			20.000			4.000		4.000								8.000					A 64.000	2*
1886	38.462	3.846	3.846	3.846		3.846	3.846					3.846				34.615	3.846					A 38.462	1
1887									69.231	3.846				11.538	15.385							K 69.231	3*
1888				3.846	3.846			3.846		65.385		3.846	11.538		7.692							L 65.385	1
1889	3.846					76.923			3.846					3.846	3.846	3.846	3.846					G 76.923	2
1890								7.692			76.923		3.846					7.692	3.846			M 76.923	3*
1891		85.185						7.407	3.704	3.704												C 85.185	4
1892			3.846			3.846						88.462				3.846						N 88.462	7
1893												3.704			92.593					3.704		R 92.593	7
1894			7.407	88.889								3.704										E 88.889	6
1895	3.571							85.714		3.571		3.571						3.571				I 85.714	6
1896		3.333			3.333			3.333			6.667						3.333	80.000				V 80.000	6
1897			3.333			3.333			6.667					6.667	80.000							R 80.000	6
1898	3.333					3.333			3.333					6.667	83.333							R 83.333	7
1899	6.667					80.000										3.333	10.000					G 80.000	6
1900	83.333	3.333								6.667							3.333	3.333				A 83.333	7
1901					6.897			3.448		86.207								3.448				L 86.207	6
1902								79.310		13.793						6.897						I 79.310	7
1903				6.897						89.655			3.448									L 89.655	7
1904					75.862	3.448	3.448	6.897		3.448						3.448				3.448		F 75.862	3*
1905	3.333	93.333	3.333																			C 93.333	7
1906	3.226		90.323									6.452										D 90.323	8
1907					3.226					6.452					3.226				12.903	74.194		Y 74.194	4
1908										3.333	3.333				3.333	10.000		80.000				V 80.000	7
1909	3.226	74.194		3.226												3.226	6.452	9.677				C 74.194	3*
1910	6.452								6.452			3.226		83.871								Q 83.871	7
1911						3.226			6.452			74.194		12.903		3.226						N 74.194	7
1912			3.226	3.226						90.323						3.226						L 90.323	6
1913				3.226	3.226		70.968		3.226	6.452		6.452				3.226	3.226					H 70.968	5
1914			80.645	6.452									6.452	6.452								D 80.645	5
1915						3.226				6.452				3.226		77.419	6.452	3.226				S 77.419	6
1916	6.667		3.333	76.667											3.333		6.667	3.333				E 76.667	4
1917			3.333	3.333	3.333		76.667			3.333								3.333		6.667		H 76.667	5
1918										90.000			3.333			3.333		3.333				L 90.000	7
1919	3.333									3.333		13.333				6.667	73.333					T 73.333	7
1920					16.667													3.333	80.000			W 80.000	5
1921								3.448		96.552												L 96.552	8
1922	3.448							79.310		13.793							3.448					I 79.310	6
1923	3.571			3.571										3.571			7.143	82.143				V 82.143	6
1924			3.448	6.897			3.448					79.310				6.897						N 79.310	7
1925							86.207					3.448	3.448		3.448					3.448		H 86.207	7
1926	3.448				6.897			51.724		6.897								31.034				I 51.724	5
1927	6.897			10.345			3.448					3.448		68.966	3.448	3.448						Q 68.966	3
1928			83.333		6.667					3.333								6.667				D 83.333	6
1929								13.333		86.667												L 86.667	8
1930		3.333						83.333		6.667						6.667						I 83.333	7
1931			10.000	6.667		3.333	3.333				3.333	26.667		3.333		43.333						S 43.333	1
1932										90.000	3.333		3.333	3.333								L 90.000	7
1933		13.333	3.333							6.667			3.333			70.000				3.333		S 70.000	4
1934				13.333			73.333		3.333			3.333		3.333	3.333							H 73.333	5
1935				89.286												3.571	3.571	3.571				E 89.286	7
1936	6.897		3.448										75.862		3.448	3.448	6.897					P 75.862	4*
1937	3.448			6.897				3.448					86.207									P 86.207	5
1938				3.448		3.448												93.103				V 93.103	8
1939	3.448	3.448					3.448			3.448	3.448			82.759								Q 82.759	6
1940			78.571			3.571			7.143			3.571					7.143					D 78.571	4*
1941	3.571				78.571					14.286	3.571											F 78.571	4
1942	3.571							89.286		7.143												I 89.286	7
1943	7.143								3.571					3.571		82.143	3.571					S 82.143	6
1944	79.310							3.448	6.897							6.897		3.448				A 79.310	5
1945	6.897							13.793		3.448							3.448	72.414				V 72.414	5
1946	3.448						82.759		3.448					3.448	3.448	3.448						H 82.759	6
1947			3.333	6.667		3.333				3.333					83.333							R 83.333	5
1948	3.333			6.667		3.333			3.333			76.667				3.333		3.333				N 76.667	5
1949	10.000			6.667						6.667						70.000	3.333	3.333				S 70.000	3*
1950	73.333	3.333	10.000	6.667					3.333									3.333				A 73.333	4
1951	73.333	3.333		3.333		3.333				3.333				3.333	3.333		6.667					A 73.333	4*
1952										3.333				3.333		93.333						S 93.333	9
1953	3.226		3.226	6.452		77.419				3.226				3.226	3.226							G 77.419	4*
1954	3.226	6.452								77.419						3.226	3.226	6.452				L 77.419	3*
1955					74.194					22.581								3.226				F 74.194	7
1956								80.645		12.903									6.452			I 80.645	7
1957	3.226								3.226	6.452			3.226	77.419		3.226	3.226					Q 77.419	6
1958	74.194					3.226					3.226	6.452	3.226			3.226	3.226	3.226				A 74.194	5
1959	3.226							80.645		9.677								3.226		3.226		I 80.645	7
1960	6.452								3.226	6.452				70.968		9.677	3.226					Q 70.968	6
1961	3.226		3.226				3.226			6.452				3.226		74.194	6.452					S 74.194	5
1962	3.226						3.226		3.226		3.226		3.226	6.452	77.419							R 77.419	5
1963	3.226	77.419					3.226			3.226						3.226	6.452	3.226				C 77.419	3
1964	3.226		6.452	70.968					3.226			3.226		6.452		6.452						E 70.968	4
1965	6.452	3.226							3.226	3.226		70.968		3.226	3.226	3.226	3.226					N 70.968	3
1966	3.226	3.226						3.226		74.194	3.226	3.226		6.452				3.226				L 74.194	2
1967	16.129	3.226		3.226				3.226		6.452	3.226	6.452			3.226	54.839						S 54.839	1
1968	23.333			3.333					6.667	3.333		3.333			3.333	3.333	46.667	6.667				T 46.667	1
1969			3.333	3.333					6.667	6.667			73.333		3.333			3.333				P 73.333	2
1970				6.667			6.667	6.667								6.667	70.000	3.333				T 70.000	3*
1971			3.333		6.667					3.333	13.333					6.667	60.000	6.667				T 60.000	1
1972	3.333				3.333			13.333		80.000												L 80.000	6
1973				3.226					77.419	6.452	3.226				6.452		3.226					K 77.419	5
1974	3.226						3.226		74.194	3.226		3.226			9.677	3.226						K 74.194	4
1975							3.226	6.452		9.677						6.452	74.194					T 74.194	4
1976						3.226		3.226		80.645		3.226	3.226				3.226			3.226		L 80.645	3*
1977						3.226			6.452	3.226				74.194	3.226	3.226		3.226		3.226		Q 74.194	3*
1978	3.226	77.419		3.226						12.903								3.226				C 77.419	2
1979		3.226								96.774												L 96.774	8
1980				77.419					3.226				3.226		3.226	12.903						E 77.419	3*
1981						80.645	3.226			6.452		3.226	6.452									G 80.645	5
1982	3.226	3.226			3.226			70.968		3.226	3.226					3.226		9.677				I 70.968	5
1983			3.226	6.452			77.419	3.226		3.226		3.226				3.226						H 77.419	4
1984	3.333			3.333	3.333			3.333		76.667					3.333	3.333		3.333				L 76.667	2
1985				3.333		3.333	3.333		3.333			3.333				80.000	3.333					S 80.000	6
1986	3.333								3.333	6.667				80.000	3.333	3.333						Q 80.000	5
1987		3.333														90.000	6.667					S 90.000	8
1988	3.333	3.333	3.333	3.333		80.000						3.333				3.333						G 80.000	5
1989	73.333		3.333							3.333		3.333			3.333	6.667	3.333	3.333				A 73.333	3*
1990	6.452	3.226							3.226	16.129								70.968				V 70.968	4
1991	3.448							13.793		79.310								3.448				L 79.310	7
1992					3.448				3.448	3.448	17.241	3.448			3.448	3.448	55.172	3.448		3.448		T 55.172	1
1993				3.448	3.448			3.448		89.655												L 89.655	7
1994						6.452		6.452		12.903		3.226								70.968		Y 70.968	5
1995	3.226	6.452				3.226		3.226		6.452						6.452		67.742		3.226		V 67.742	2
1996			86.207	3.448								3.448				6.897						D 86.207	6
[truncated: 1,148 more rows]
